# Supplementary material for: Bibliometric analysis of ferroptosis: a comprehensive evaluation of its contribution to lung cancer
Source: Front Genet. 2025 Jan 29;15:1449491. doi: 10.3389/fgene.2024.1449491 (PMC11814228; doi:10.3389/fgene.2024.1449491)
Supplement: Supplementary file 1 [file Table2.xlsx]

## Sheet: A Glossary of key terms
A Glossary of key terms
Keyword	Definition
Apoptosis	A form of programmed cell death that removes damaged or unnecessary cells in multicellular organisms without causing harm to the organism. It is characterized by specific cellular changes including chromatin condensation, nuclear fragmentation, and cell membrane blebbing.
Autophagy	A cellular process involving the degradation and recycling of a cell's own components through the lysosomal machinery. It serves as a survival mechanism under stress conditions but can also lead to cell death when dysregulated.
Cancer	A group of diseases characterized by uncontrolled cell growth and division, which can invade and spread to other parts of the body. Cancer arises from genetic mutations that interfere with normal cell regulation.
Cell Death	The cessation of all biological functions that sustain an individual cell. There are different forms of cell death, including apoptosis, necrosis, and ferroptosis.
Drug Resistance	The reduction in effectiveness of a medication in curing or alleviating a disease over time, often due to genetic changes within the pathogen or cancerous cells.
Ferroptosis	A form of regulated cell death that is dependent on iron and characterized by the accumulation of lethal levels of lipid reactive oxygen species (ROS). It has been implicated in various human diseases, including neurodegeneration and cancer.
GPX4 (Glutathione Peroxidase 4)	An enzyme that plays a crucial role in protecting cells against oxidative damage by reducing lipid hydroperoxides to their corresponding alcohols and hydrogen peroxide to water.
Lipid Peroxidation	The oxidative degradation of lipids, particularly polyunsaturated fatty acids, leading to cell membrane damage. This process is central to ferroptosis.
Lung Adenocarcinoma	A type of non-small cell lung cancer that originates in the glandular tissues lining the airways of the lungs. It is the most common type of lung cancer worldwide.
Lung Cancer	A malignant tumor arising from the lung tissue, typically classified into small cell lung carcinoma and non-small cell lung carcinoma, depending on the type of cells involved.
Nanoparticles	Very small particles ranging from 1 to 100 nanometers in size. They have unique properties that make them useful in various applications, including drug delivery and imaging in medicine.
NRF2 (NF-E2-related factor 2)	A transcription factor that regulates the expression of antioxidant proteins and protects against oxidative damage triggered by injury and inflammation.
Oxidative Stress	An imbalance between the production of free radicals and the ability of the body to counteract their harmful effects through neutralization by antioxidants.
SLC7A11 (Solute Carrier Family 7 Member 11)	Also known as xCT, this protein is a subunit of the cystine/glutamate antiporter system Xc-, which plays a key role in maintaining intracellular glutathione levels and protecting cells against oxidative stress.
Tumor Microenvironment (TME)	The cellular environment in which a tumor exists, including surrounding blood vessels, immune cells, fibroblasts, extracellular matrix, signaling molecules, and other factors that can influence tumor initiation, growth, and response to therapy.
