# Supplementary material for: Bibliometric analysis of ferroptosis: a comprehensive evaluation of its contribution to lung cancer
Source: Front Genet. 2025 Jan 29;15:1449491. doi: 10.3389/fgene.2024.1449491 (PMC11814228; doi:10.3389/fgene.2024.1449491)
Supplement: Supplementary file 2 [file DataSheet1.zip]

Archive with 2 entries (2 files):
- download_1-500.txt
- download_501-606.txt
