# Supplementary material for: Bibliometric analysis of ferroptosis: a comprehensive evaluation of its contribution to lung cancer
Source: Front Genet. 2025 Jan 29;15:1449491. doi: 10.3389/fgene.2024.1449491 (PMC11814228; doi:10.3389/fgene.2024.1449491)
Supplement: Supplementary file 2 [file DataSheet1.zip › download_1-500.txt]

FN Clarivate Analytics Web of Science
VR 1.0
PT J
AU Liang, ZG
   Zhao, WJ
   Li, XJ
   Wang, LF
   Meng, LF
   Yu, R
AF Liang, Zhigang
   Zhao, Weijun
   Li, Xinjian
   Wang, Longfei
   Meng, Lifei
   Yu, Rui
TI Cisplatin synergizes with PRLX93936 to induce ferroptosis in non-small
   cell lung cancer cells
SO BIOCHEMICAL AND BIOPHYSICAL RESEARCH COMMUNICATIONS
LA English
DT Article
DE Ferroptosis; Cisplatin; PRLX93936; Non-small cell lung cancer; GPX4;
   Nrf2/Keap1
ID HEPATOCELLULAR-CARCINOMA; INHIBITION; NRF2
AB Ferroptosis is a newly identified type of regulated cell death that is affected by lipid peroxidation and reactive oxygen species (ROS). In the current study, we showed that cisplatin and PRLX93936, an analog of erastin that has been tested in clinical trials, demonstrated synergistic effects against non-small cell lung cancer (NSCLC) cells. Cotreatment with cisplatin and PRLX93936 induced ferroptosis, as evidenced by the upregulation of ROS, lipid peroxidation and Fe2+. Further investigation revealed that cotreatment with cisplatin and PRLX93936 inhibited GPX4 and that overexpression of GPX4 prevented cell death. Moreover, the Nrf2/Keap1 pathway also regulated the sensitivity to cisplatin and PRLX93936 in NSCLC cells. Nrf2 silencing increased this sensitivity while inhibition of Keap1 attenuated it. Overall, our data reveal a new effective treatment for NSCLC by synergizing cisplatin and PRLX93936 to induce ferroptosis. (c) 2021 Elsevier Inc. All rights reserved.
C1 [Liang, Zhigang; Zhao, Weijun; Li, Xinjian; Wang, Longfei; Meng, Lifei] Ningbo First Hosp, Dept Thorac Surg, Ningbo 315000, Peoples R China.
   [Yu, Rui] Ningbo Univ, Sch Med, Ningbo 315211, Peoples R China.
C3 Ningbo University
RP Yu, R (通讯作者)，Ningbo Univ, Sch Med, Ningbo 315211, Peoples R China.
EM yurui@nbu.edu.cn
FU Fund of Zhejiang Provincial Key Laboratory of Advanced Mass Spectrometry
   Technology [AMSMAKF2102]
FX This work was supported by Fund of Zhejiang Provincial Key Laboratory of
   Advanced Mass Spectrometry Technology and Molecular Detection
   (AMSMAKF2102).
CR Abdalkader M, 2018, FRONT NEUROSCI-SWITZ, V12, DOI 10.3389/fnins.2018.00466
   Barrera-Rodríguez R, 2018, BIOMED REP, V9, P375, DOI 10.3892/br.2018.1143
   Chou TC, 2008, LEUKEMIA LYMPHOMA, V49, P2059, DOI 10.1080/10428190802353591
   Conrad M, 2016, NAT REV DRUG DISCOV, V15, P348, DOI 10.1038/nrd.2015.6
   Davidson SM, 2016, CELL METAB, V23, P517, DOI 10.1016/j.cmet.2016.01.007
   Dixon SJ, 2012, CELL, V149, P1060, DOI 10.1016/j.cell.2012.03.042
   Fan Z, 2017, ONCOGENESIS, V6, DOI 10.1038/oncsis.2017.65
   Fennell DA, 2016, CANCER TREAT REV, V44, P42, DOI 10.1016/j.ctrv.2016.01.003
   Grossman R, 2013, WORLD NEUROSURG, V80, P284, DOI 10.1016/j.wneu.2011.09.055
   Guo JP, 2018, CANCER RES TREAT, V50, P445, DOI 10.4143/crt.2016.572
   Kobayashi A, 2006, MOL CELL BIOL, V26, P221, DOI 10.1128/MCB.26.1.221-229.2006
   Liu Q, 2019, CELL BIOL INT, V43, P1245, DOI 10.1002/cbin.11121
   Moloney JN, 2018, SEMIN CELL DEV BIOL, V80, P50, DOI 10.1016/j.semcdb.2017.05.023
   Roh JL, 2017, REDOX BIOL, V11, P254, DOI 10.1016/j.redox.2016.12.010
   Shin D, 2018, FREE RADICAL BIO MED, V129, P454, DOI 10.1016/j.freeradbiomed.2018.10.426
   Siegel RL, 2021, CA-CANCER J CLIN, V71, P7, DOI [10.3322/caac.21654, 10.3322/caac.21387, 10.3322/caac.20073, 10.3322/caac.20006, 10.3322/caac.21551, 10.3322/caac.21601, 10.3322/caac.21254, 10.3322/caac.21332]
   Sun XF, 2016, HEPATOLOGY, V63, P173, DOI 10.1002/hep.28251
   Yang WS, 2016, TRENDS CELL BIOL, V26, P165, DOI 10.1016/j.tcb.2015.10.014
   Yang WS, 2014, CELL, V156, P317, DOI 10.1016/j.cell.2013.12.010
   Yao SN, 2020, CANCER LETT, V483, P87, DOI 10.1016/j.canlet.2020.04.003
   Yu R, 2016, J EXP CLIN CANC RES, V35, DOI 10.1186/s13046-016-0312-4
   Zappa C, 2016, TRANSL LUNG CANCER R, V5, P288, DOI 10.21037/tlcr.2016.06.07
   Zhang XF, 2020, J CELL PHYSIOL, V235, P3425, DOI 10.1002/jcp.29232
NR 23
TC 13
Z9 13
U1 3
U2 25
PU ACADEMIC PRESS INC ELSEVIER SCIENCE
PI SAN DIEGO
PA 525 B ST, STE 1900, SAN DIEGO, CA 92101-4495 USA
SN 0006-291X
EI 1090-2104
J9 BIOCHEM BIOPH RES CO
JI Biochem. Biophys. Res. Commun.
PD SEP 10
PY 2021
VL 569
BP 79
EP 85
DI 10.1016/j.bbrc.2021.06.088
EA JUL 2021
PG 7
WC Biochemistry & Molecular Biology; Biophysics
WE Science Citation Index Expanded (SCI-EXPANDED)
SC Biochemistry & Molecular Biology; Biophysics
GA TD9OD
UT WOS:000669646200009
PM 34237431
DA 2024-02-05
ER

PT J
AU Luo, YL
   Yu, XM
   Yao, YZ
   Zhu, L
   Qin, WX
   Shan, ZH
   Song, LL
   Wang, JL
   Wang, LX
   Yan, HH
   Chen, MY
AF Luo, Yingli
   Yu, Xiaoming
   Yao, Yizhu
   Zhu, Lin
   Qin, Wenxiang
   Shan, Zhuohan
   Song, Lanlan
   Wang, Jilong
   Wang, Liangxing
   Yan, Hanhan
   Chen, Mayun
TI Fe-Based Metal-Organic Frameworks with Ferroptosis Generation Ability
   for Remodeling Chemotherapy of Non-small Cell Lung Cancer
SO ACS APPLIED NANO MATERIALS
LA English
DT Article
DE nanomedicine; ferroptosis; synergistictreatment; non-small cell lung
   cancer; nanoparticles
ID NANOPARTICLES; DIAGNOSIS; BIOLOGY; DEATH
AB Synergistictherapeutic nanomedicine with great biosafety was regardedas a promising strategy for cancer therapy in clinic. Due to the drugresistance and insufficient performance of chemotherapy, the responserate in non-small cell lung cancer is limited. As another effectivestrategy against tumor, ferroptosis may enhance the sensitivity ofchemotherapy. Herein, we reported a biomimetic iron metal-organicframework (Fe-MOF) nanomedicine responding to the intracellular environmentof non-small cell lung cancer therapy to accelerate tumor cell deathby inducing the ferroptosis and apoptosis of tumor cells. We demonstratedthat the doxorubicin (DOX)-loaded biomimetic Fe-MOF (mFe-MOFDOX) could dramatically promote degradation for Fe2+ generationand release of DOX in the intracellular acidic microenvironment. ThemFe-MOFDOX nanoparticles enhanced the generation of reactiveoxygen species (ROS) to induce comparable glutathione peroxidase 4(GPX4)-mediated ferroptosis and assisted DOX-mediated apoptosis. Eventually,the combination of biomimetic nanoparticle-induced ferroptosis andchemotherapy-induced apoptosis inhibited tumor growth and lung metastasis,suggesting the promising potential of ferroptosis induction for promotingnon-small cell lung cancer chemotherapy.
C1 [Luo, Yingli] Jiangnan Univ, Wuxi Sch Med, Wuxi 214122, Jiangsu, Peoples R China.
   [Yu, Xiaoming; Yao, Yizhu; Zhu, Lin; Song, Lanlan; Wang, Liangxing; Chen, Mayun] Wenzhou Med Univ, Affiliated Hosp 1, Dept Pulm & Crit Care Med, Wenzhou 325000, Zhejiang, Peoples R China.
   [Qin, Wenxiang; Shan, Zhuohan] Wenzhou Med Univ, Sch Med 1, Sch Informat & Engn, Wenzhou 325000, Zhejiang, Peoples R China.
   [Wang, Jilong] Univ Chinese Acad Sci, Wenzhou Inst, Joint Ctr Translat Med, Wenzhou 325001, Zhejiang, Peoples R China.
   [Yan, Hanhan] Wenzhou Med Univ, Ruian Peoples Hosp, Affiliated Hosp 3, Dept Pulm & Crit Care Med, Wenzhou 325200, Zhejiang, Peoples R China.
C3 Jiangnan University; Wenzhou Medical University; Wenzhou Medical
   University; Chinese Academy of Sciences; University of Chinese Academy
   of Sciences, CAS; Wenzhou Medical University
RP Wang, LX; Chen, MY (通讯作者)，Wenzhou Med Univ, Affiliated Hosp 1, Dept Pulm & Crit Care Med, Wenzhou 325000, Zhejiang, Peoples R China.; Yan, HH (通讯作者)，Wenzhou Med Univ, Ruian Peoples Hosp, Affiliated Hosp 3, Dept Pulm & Crit Care Med, Wenzhou 325200, Zhejiang, Peoples R China.
EM 38805@163.com; yhh891123@163.com; chenmayun@126.com
OI wang, Ji-long/0000-0002-0091-0333
FU Zhejiang Provincial Natural Science Foundation of China [LQ19H010003];
   Project of Health Commission of Zhejiang Province [2019RC047];
   Fundamental Research Fund Project of Wenzhou Medical University
   [KYYW202126]
FX This work was supported by the Zhejiang Provincial Natural Science
   Foundation of China under Grant No. LQ19H010003, the Project of Health
   Commission of Zhejiang Province (2019RC047), and the Fundamental
   Research Fund Project of Wenzhou Medical University (KYYW202126).
CR Dixon SJ, 2012, CELL, V149, P1060, DOI 10.1016/j.cell.2012.03.042
   Duma N, 2019, MAYO CLIN PROC, V94, P1623, DOI 10.1016/j.mayocp.2019.01.013
   Fang RH, 2014, NANO LETT, V14, P2181, DOI 10.1021/nl500618u
   Feng LL, 2018, ACS NANO, V12, P11000, DOI 10.1021/acsnano.8b05042
   Gao M, 2019, BIOMATERIALS, V223, DOI 10.1016/j.biomaterials.2019.119486
   Gao MH, 2019, MOL CELL, V73, P354, DOI 10.1016/j.molcel.2018.10.042
   Gao ZL, 2020, ACS APPL MATER INTER, V12, P20271, DOI 10.1021/acsami.0c03748
   HUANG CY, 2017, BIOMEDICINE, V7, pE23, DOI DOI 10.1051/BMDCN/2017070423
   Jiang L, 2015, NATURE, V520, P57, DOI 10.1038/nature14344
   Ko J, 2021, EMBO MOL MED, V13, DOI 10.15252/emmm.202013122
   Kuzu M, 2018, BIOMED PHARMACOTHER, V106, P443, DOI 10.1016/j.biopha.2018.06.161
   Lei W, 2022, J NANOBIOTECHNOL, V20, DOI 10.1186/s12951-022-01251-w
   Li JN, 2020, CANCERS, V12, DOI 10.3390/cancers12061587
   Li RX, 2018, ACTA PHARM SIN B, V8, P14, DOI 10.1016/j.apsb.2017.11.009
   Liang Y, 2021, ACTA PHARM SIN B, V11, P3231, DOI 10.1016/j.apsb.2021.01.016
   Lim ZF, 2019, J HEMATOL ONCOL, V12, DOI 10.1186/s13045-019-0818-2
   Lin LS, 2019, J AM CHEM SOC, V141, P9937, DOI 10.1021/jacs.9b03457
   Ma PA, 2017, NANO LETT, V17, P928, DOI 10.1021/acs.nanolett.6b04269
   Obenauf AC, 2022, SCI TRANSL MED, V14, DOI 10.1126/scitranslmed.add0887
   Prousek J, 2007, PURE APPL CHEM, V79, P2325, DOI 10.1351/pac200779122325
   Siegel RL, 2021, CA-CANCER J CLIN, V71, P7, DOI [10.3322/caac.21654, 10.3322/caac.21387, 10.3322/caac.20073, 10.3322/caac.20006, 10.3322/caac.21551, 10.3322/caac.21601, 10.3322/caac.21254, 10.3322/caac.21332]
   Simon-Yarza T, 2018, ADV MATER, V30, DOI 10.1002/adma.201707365
   Song RD, 2021, ADV MATER, V33, DOI 10.1002/adma.202101155
   Stockwell BR, 2017, CELL, V171, P273, DOI 10.1016/j.cell.2017.09.021
   Sun HF, 2021, MATER CHEM FRONT, V5, P3813, DOI 10.1039/d1qm00295c
   Ubellacker JM, 2020, NATURE, V585, P113, DOI 10.1038/s41586-020-2623-z
   Wang SQ, 2019, BIOMATERIALS, V224, DOI 10.1016/j.biomaterials.2019.119498
   Xie YC, 2016, BIOCHEM BIOPH RES CO, V473, P775, DOI 10.1016/j.bbrc.2016.03.052
   Xu XM, 2022, BIOMATER SCI-UK, V10, P770, DOI 10.1039/d1bm01746b
   Yang DW, 2020, CANCER LETT, V468, P82, DOI 10.1016/j.canlet.2019.10.009
   Yang WS, 2014, CELL, V156, P317, DOI 10.1016/j.cell.2013.12.010
   Yao XX, 2022, ADV SCI, V9, DOI 10.1002/advs.202101965
   Zhang D, 2019, ACS APPL MATER INTER, V11, P39594, DOI 10.1021/acsami.9b14084
NR 33
TC 1
Z9 1
U1 31
U2 33
PU AMER CHEMICAL SOC
PI WASHINGTON
PA 1155 16TH ST, NW, WASHINGTON, DC 20036 USA
EI 2574-0970
J9 ACS APPL NANO MATER
JI ACS Appl. Nano Mater.
PD JUL 19
PY 2023
VL 6
IS 14
BP 12744
EP 12753
DI 10.1021/acsanm.3c01369
EA JUL 2023
PG 10
WC Nanoscience & Nanotechnology; Materials Science, Multidisciplinary
WE Science Citation Index Expanded (SCI-EXPANDED)
SC Science & Technology - Other Topics; Materials Science
GA N2RV1
UT WOS:001029475100001
DA 2024-02-05
ER

PT J
AU Liang, Z
   Li, J
   Zhang, GL
   Chen, MH
AF Liang, Zheng
   Li, Jian
   Zhang, Guoliang
   Chen, Menghui
TI TRIM11 promotes cell proliferation of non-small cell lung cancer through
   the inhibition of ferroptosis by AMPK
SO CLINICAL RESPIRATORY JOURNAL
LA English
DT Article
DE AMPK; ferroptosis; non-small cell lung cancer; TRIM11
AB Lung cancer is one of the leading causes of cancer-related deaths worldwide, with non-small cell lung cancer (NSCLC) being the most prevalent type. This study investigates the role of TRIM11 gene in NSCLC and its underlying mechanism. NSCLC patients were recruited from our hospital and showed upregulated TRIM11 mRNA and protein expressions. Patients with high TRIM11 expression had lower survival rates. TRIM11 gene was found to promote cell proliferation and reduce ROS-induced ferroptosis in NSCLC. Additionally, TRIM11 gene induced AMPK expression and its regulation affected TRIM11's effects on cell proliferation and ferroptosis in NSCLC. IP analysis revealed that TRIM11 protein interacted with AMPK protein in NSCLC. These data confirmed that TRIM11 promotes cell proliferation and reduces ROS-induced ferroptosis in NSCLC through AMPK. Hence, TRIM11 is a potential target for the treatment of NSCLC and other cancers.
C1 [Liang, Zheng; Zhang, Guoliang; Chen, Menghui] Third Hosp Shijiazhuang, Dept Cardiothorac Surg, 15 South Sports St, Shijiazhuang 050000, Hebei, Peoples R China.
   [Li, Jian] China Aerosp Sci & Ind Grp, Hosp 731, Dept Orthoped, Beijing, Peoples R China.
C3 China Aerospace Science & Industry Corporation (CASIC)
RP Liang, Z (通讯作者)，Third Hosp Shijiazhuang, Dept Cardiothorac Surg, 15 South Sports St, Shijiazhuang 050000, Hebei, Peoples R China.
EM liangzheng1469@126.com
CR Buchberger DS, 2023, JCO ONCOL PRACT, V19, P239, DOI 10.1200/OP.22.00475
   Bui CM, 2022, CUREUS J MED SCIENCE, V14, DOI 10.7759/cureus.33179
   Çetin I, 2022, CELL MOL BIOL, V68, P47, DOI 10.14715/cmb/2022.68.8.8
   Chen CA, 2021, CELL DEATH DIS, V12, DOI 10.1038/s41419-020-03362-4
   Corrales L, 2020, CRIT REV ONCOL HEMAT, V148, DOI 10.1016/j.critrevonc.2020.102895
   de Groot P, 2012, RADIOL CLIN N AM, V50, P863, DOI 10.1016/j.rcl.2012.06.006
   Dong SQ, 2023, J ONCOL, V2023, DOI 10.1155/2023/2830306
   Han B, 2023, J PROTEOMICS, V274, DOI 10.1016/j.jprot.2022.104777
   Hanna J, 2022, AM J SURG PATHOL, V46, P1457, DOI 10.1097/PAS.0000000000001952
   Jin C, 2023, J AGR FOOD CHEM, P2745, DOI 10.1021/acs.jafc.2c05632
   Lee H, 2020, NAT CELL BIOL, V22, DOI 10.1038/s41556-020-0461-8
   Li DM, 2023, EUR J PHARMACOL, V943, DOI 10.1016/j.ejphar.2023.175569
   Li JQ, 2023, PHYTOMEDICINE, V109, DOI 10.1016/j.phymed.2022.154601
   Li MJ, 2023, CANCER IMMUNOL IMMUN, V72, P2067, DOI 10.1007/s00262-023-03392-9
   Liu J, 2021, THERANOSTICS, V11, P4122, DOI 10.7150/thno.53558
   Liu YF, 2021, CLIN TRANSL MED, V11, DOI 10.1002/ctm2.617
   Lu QY, 2023, FREE RADICAL BIO MED, V195, P89, DOI 10.1016/j.freeradbiomed.2022.12.088
   Lu X, 2021, FRONT ONCOL, V11, DOI 10.3389/fonc.2021.759346
   Luo LX, 2022, INT J MOL SCI, V23, DOI 10.3390/ijms232213774
   Miao Y, 2022, EBIOMEDICINE, V76, DOI 10.1016/j.ebiom.2022.103847
   Middleton G, 2020, NATURE, V583, P807, DOI 10.1038/s41586-020-2481-8
   Pezzuto A, 2020, ANTICANCER RES, V40, P983, DOI 10.21873/anticanres.14032
   Rosner S, 2023, CLIN CANCER RES, V29, P705, DOI 10.1158/1078-0432.CCR-22-2994
   Santarpia M, 2020, CANCERS, V12, DOI 10.3390/cancers12061475
   Seibt TM, 2019, FREE RADICAL BIO MED, V133, P144, DOI 10.1016/j.freeradbiomed.2018.09.014
   Shang MY, 2021, J CELL PHYSIOL, V236, P6868, DOI 10.1002/jcp.30346
   Moser SS, 2023, J PHARM POLICY PRACT, V16, DOI 10.1186/s40545-023-00529-0
   Socinski MA, 2023, JAMA ONCOL, V9, P527, DOI 10.1001/jamaoncol.2022.7711
   Tang X, 2021, THORAC CANCER, V12, P1219, DOI 10.1111/1759-7714.13904
   Vaseghi G, 2022, ADV BIOMED RES-INDIA, V11, DOI 10.4103/abr.abr_97_21
   Vest BE, 2022, J CUTAN PATHOL, V49, P1025, DOI 10.1111/cup.14287
   Wang LT, 2023, SMALL, V19, DOI 10.1002/smll.202204133
   Wang X, 2022, ACTA PHARM SIN B, V12, P708, DOI 10.1016/j.apsb.2021.10.005
   Wespiser M, 2023, J IMMUNOTHER, V46, P279, DOI 10.1097/CJI.0000000000000454
   Yang L, 2023, HISTOPATHOLOGY, V82, P368, DOI 10.1111/his.14812
   Yao Y, 2021, NAT IMMUNOL, V22, P1127, DOI 10.1038/s41590-021-00996-0
   Yi X, 2023, MOL MED REP, V27, DOI 10.3892/mmr.2023.12963
   Zhang C., 2023, OXID MED CELL LONGEV, V2023, DOI 10.1155/2023/1367938
   Zhang WQ, 2023, INT J MOL SCI, V24, DOI 10.3390/ijms24010858
   Zhao YB, 2020, CELL REP, V33, DOI 10.1016/j.celrep.2020.108487
   Zhao ZY, 2023, MOL BIOL REP, V50, P731, DOI 10.1007/s11033-022-07833-z
   Zou JY, 2021, INT J MOL SCI, V22, DOI 10.3390/ijms222413335
NR 42
TC 0
Z9 0
U1 9
U2 9
PU WILEY
PI HOBOKEN
PA 111 RIVER ST, HOBOKEN 07030-5774, NJ USA
SN 1752-6981
EI 1752-699X
J9 CLIN RESPIR J
JI Clin. Respir. J.
PD OCT
PY 2023
VL 17
IS 10
BP 1006
EP 1016
DI 10.1111/crj.13675
EA AUG 2023
PG 11
WC Respiratory System
WE Science Citation Index Expanded (SCI-EXPANDED)
SC Respiratory System
GA T9KY7
UT WOS:001051005800001
PM 37604203
OA Green Published, gold
DA 2024-02-05
ER

PT J
AU Cai, S
   Ding, ZW
   Liu, XY
   Zeng, J
AF Cai, Shunv
   Ding, Zewu
   Liu, Xinyi
   Zeng, Jian
TI Trabectedin induces ferroptosis via regulation of HIF-1?/IRP1/TFR1 and
   Keap1/Nrf2/GPX4 axis in non-small cell lung cancer cells
SO CHEMICO-BIOLOGICAL INTERACTIONS
LA English
DT Article
DE Non-small cell lung cancer; Ferroptosis; Trabectedin; TFR1; GPX4
ID CHEMOTHERAPY; RISK; NRF2; CHEMORESISTANCE; PROTEIN-1; CARCINOMA;
   INSIGHTS; KEAP1; P53
AB Background and objectives: Non-small cell lung cancer (NSCLC) is a global health concern. NSCLC treatment outcomes are generally poor due to treatment resistance or toxicity. Ferroptosis is a novel cell death triggered by iron accumulation, reactive oxygen species (ROS), and lipid peroxidation. Ferroptosis may kill cancer cells, particularly those resistant to apoptosis.Materials and methods: The Cell Counting Kit-8 assay assessed NSCLC cell viability after trabectedin treatment. Flow cytometry with Annexin V-FITC staining evaluated cell death. ROS, iron, lipid peroxidation, and GSH levels were measured using commercial kits. qRT-PCR and western blots evaluated messenger RNA and protein levels. Proteins were inhibited using short interfering RNA transfection and specific inhibitors.Results: Trabectedin was cytotoxic to NSCLC cells regardless of p53 status. Trabectedin upregulated iron, ROS, and lipid peroxidation in NSCLC cells, causing ferroptosis. Trabectedin increases iron and ROS levels by upre-gulating transferrin receptor 1 and the HIF-1/IRP1 axis. In NSCLC cells, trabectedin suppresses glutathione peroxidase 4, followed by the Keap1/Nrf2 axis.Conclusions: Our findings imply that trabectedin may treat NSCLC effectively.
C1 [Cai, Shunv; Ding, Zewu; Liu, Xinyi] Univ Chinese Acad Sci, Zhejiang Canc Hosp, Dept Anesthesiol, Canc Hosp, Hangzhou, Zhejiang, Peoples R China.
   [Zeng, Jian] Univ Chinese Acad Sci, Canc Hosp, Zhejiang Canc Hosp, Dept Thorac Surg,Zhejiang Canc Hosp,Zhejiang Key L, Hangzhou, Peoples R China.
   [Zeng, Jian] Zhejiang Canc Hosp, Dept Thorac Surg, Hangzhou, Zhejiang, Peoples R China.
C3 Zhejiang Cancer Hospital; Chinese Academy of Sciences; University of
   Chinese Academy of Sciences, CAS; Zhejiang Cancer Hospital; Chinese
   Academy of Sciences; University of Chinese Academy of Sciences, CAS;
   Zhejiang Cancer Hospital
RP Zeng, J (通讯作者)，Zhejiang Canc Hosp, Dept Thorac Surg, Hangzhou, Zhejiang, Peoples R China.
EM zenjianhz320@163.com
FU Natural Science Foundation of Zhe-jiang Province [GF20H010011]; Zhejiang
   Medical Technology Program [2020377132]
FX Fund This study is supported by The Natural Science Foundation of
   Zhe-jiang Province (Nos. GF20H010011) ; Zhejiang Medical Technology
   Program (Nos. 2020377132) .
CR Angeli JPF, 2019, NAT REV CANCER, V19, P405, DOI 10.1038/s41568-019-0149-1
   Atmaca H, 2013, TOXICOL LETT, V221, P128, DOI 10.1016/j.toxlet.2013.06.213
   Capelletti MM, 2020, INT J MOL SCI, V21, DOI 10.3390/ijms21144908
   Chang A, 2011, LUNG CANCER, V71, P3, DOI 10.1016/j.lungcan.2010.08.022
   Conrad M, 2018, GENE DEV, V32, P602, DOI 10.1101/gad.314674.118
   Cucè M, 2019, J HEMATOL ONCOL, V12, DOI 10.1186/s13045-019-0714-9
   D'Incalci M, 2014, BRIT J CANCER, V111, P646, DOI 10.1038/bjc.2014.149
   da Silva TNX, 2022, BIOCHEM SOC T, V50, P1205, DOI 10.1042/BST20220682
   Fagundes RR, 2022, FRONT PHYSIOL, V13, DOI 10.3389/fphys.2022.889091
   Galanis A, 2008, CANCER LETT, V266, P12, DOI 10.1016/j.canlet.2008.02.028
   Gnagnarella P, 2018, NUTR CANCER, V70, P1, DOI 10.1080/01635581.2017.1374420
   Greco G., 2021, CANCERS, V14
   Hassannia B, 2019, CANCER CELL, V35, P830, DOI 10.1016/j.ccell.2019.04.002
   Hensley ML, 2017, GYNECOL ONCOL, V146, P531, DOI 10.1016/j.ygyno.2017.06.018
   KNEKT P, 1994, INT J CANCER, V56, P379, DOI 10.1002/ijc.2910560315
   Kukulj S, 2010, MED ONCOL, V27, P268, DOI 10.1007/s12032-009-9203-2
   Lane DP, 2011, DISCOV MED, V12, P107
   Li Q, 2006, TOXICOL APPL PHARM, V213, P245, DOI 10.1016/j.taap.2005.11.006
   Liu M, 2022, ANN TRANSL MED, V10, DOI 10.21037/atm-21-6942
   Lyons VJ, 2019, ANAL CHIM ACTA, V1076, P154, DOI 10.1016/j.aca.2019.05.040
   Meyron-Holtz EG, 2004, EMBO J, V23, P386, DOI 10.1038/sj.emboj.7600041
   Mogi A, 2011, J BIOMED BIOTECHNOL, DOI 10.1155/2011/583929
   Muckenthaler MU, 2008, ANNU REV NUTR, V28, P197, DOI 10.1146/annurev.nutr.28.061807.155521
   Muka T, 2017, EUR J NUTR, V56, P1637, DOI 10.1007/s00394-016-1210-4
   Pan BC, 2022, CANCERS, V14, DOI 10.3390/cancers14143309
   Park E, 2019, CELL DEATH DIS, V10, DOI 10.1038/s41419-019-2064-5
   Povo-Retana A, 2020, CANCERS, V12, DOI 10.3390/cancers12103060
   Qu C, 2022, FRONT MOL BIOSCI, V9, DOI 10.3389/fmolb.2022.892957
   Roh JL, 2017, REDOX BIOL, V11, P254, DOI 10.1016/j.redox.2016.12.010
   Romero I, 2019, ANTI-CANCER DRUG, V30, P628, DOI 10.1097/CAD.0000000000000794
   Shin D, 2018, FREE RADICAL BIO MED, V129, P454, DOI 10.1016/j.freeradbiomed.2018.10.426
   Siegel RL, 2022, CA-CANCER J CLIN, V72, P7, DOI 10.3322/caac.21708
   Solis LM, 2010, CLIN CANCER RES, V16, P3743, DOI 10.1158/1078-0432.CCR-09-3352
   Souza LCDE, 2022, MEMBRANES-BASEL, V12, DOI 10.3390/membranes12020202
   Sun YR, 2020, MOL NEUROBIOL, V57, P4628, DOI 10.1007/s12035-020-02049-3
   Torre LA, 2016, ADV EXP MED BIOL, V893, P1, DOI 10.1007/978-3-319-24223-1_1
   Tsao MS, 2007, J CLIN ONCOL, V25, P5240, DOI 10.1200/JCO.2007.12.6953
   Vogt ACS, 2021, INT J MOL SCI, V22, DOI 10.3390/ijms22094591
   Wang J, 2008, HEMOGLOBIN, V32, P109, DOI 10.1080/03630260701680326
   Wu LC, 2021, MAR DRUGS, V19, DOI 10.3390/md19090488
   Yang L, 2018, BIOCHEM BIOPH RES CO, V507, P128, DOI 10.1016/j.bbrc.2018.10.185
   Yu R, 2022, PHYTOMEDICINE, V102, DOI 10.1016/j.phymed.2022.154182
   Yu R, 2016, J EXP CLIN CANC RES, V35, DOI 10.1186/s13046-016-0312-4
   Zhan LJ, 2012, FREE RADICAL BIO MED, V53, P758, DOI 10.1016/j.freeradbiomed.2012.05.041
NR 44
TC 9
Z9 9
U1 3
U2 4
PU ELSEVIER IRELAND LTD
PI CLARE
PA ELSEVIER HOUSE, BROOKVALE PLAZA, EAST PARK SHANNON, CO, CLARE, 00000,
   IRELAND
SN 0009-2797
EI 1872-7786
J9 CHEM-BIOL INTERACT
JI Chem.-Biol. Interact.
PD JAN 5
PY 2023
VL 369
AR 110262
DI 10.1016/j.cbi.2022.110262
EA NOV 2022
PG 10
WC Biochemistry & Molecular Biology; Pharmacology & Pharmacy; Toxicology
WE Science Citation Index Expanded (SCI-EXPANDED)
SC Biochemistry & Molecular Biology; Pharmacology & Pharmacy; Toxicology
GA E3JN3
UT WOS:000974540400001
OA Bronze
DA 2024-02-05
ER

PT J
AU Li, GJ
   Yang, JP
   Zhao, GQ
   Shen, ZH
   Yang, KY
   Tian, LW
   Zhou, QH
   Chen, Y
   Huang, YC
AF Li, Guangjian
   Yang, Jiapeng
   Zhao, Guangqiang
   Shen, Zhenghai
   Yang, Kaiyun
   Tian, Linwei
   Zhou, Qinghua
   Chen, Ying
   Huang, Yunchao
TI Dysregulation of ferroptosis may involve in the development of
   non-small-cell lung cancer in Xuanwei area
SO JOURNAL OF CELLULAR AND MOLECULAR MEDICINE
LA English
DT Article
DE ferroptosis; haptoglobin; lung cancer; thioredoxin; Xuanwei
AB The Xuanwei area of Yunnan Province, China, is one of the regions suffering from the highest occurrence and mortality rate of lung cancer in the world. Local residents tend to use bituminous coal as domestic fuel, which causes serious indoor air pollution and is established as the main carcinogen. After the local government carried out furnace and stove reform work, lung cancer rate including incidence and mortality among residents remains high. We herein wonder if there are specific mechanisms at protein level for the development of non-small-cell lung cancer (NSCLC) in this area. We investigated the changes of protein profiling in tumour of the patients from Xuanwei area. Tandem mass tag (TMT) was employed to screen the differential proteins between carcinoma and para-carcinoma tissues. We identified a total of 422 differentially expressed proteins, among which 162 proteins were significantly up-regulated and 260 were downregulated compared to para-carcinoma tissues. Many of the differentially expressed proteins were related to extracellular matrix (ECM)-receptor interaction, focal adhesion, PI3K/AKT pathway and ferroptosis. Further experiments on the two differential proteins, thioredoxin 2 (TXN2) and haptoglobin (HP), showed that the change of their expressions could make the lung cancer cell lines more resistant to erastin or RSL-induced ferroptosis in vitro, and promote the growth of tumour in nude mice. In conclusion, this study revealed that aberrant regulation of ferroptosis may involve in the development of lung cancer in Xuanwei area.
C1 [Li, Guangjian; Yang, Jiapeng; Zhao, Guangqiang; Shen, Zhenghai; Yang, Kaiyun; Chen, Ying; Huang, Yunchao] Kunming Med Univ, Dept Thorac Surg 1, Affiliated Hosp 3, 519 Kunzhou Rd, Kunming 650118, Yunnan, Peoples R China.
   [Li, Guangjian; Yang, Jiapeng; Zhao, Guangqiang; Shen, Zhenghai; Yang, Kaiyun; Chen, Ying; Huang, Yunchao] Yunnan Canc Hosp, 519 Kunzhou Rd, Kunming 650118, Yunnan, Peoples R China.
   [Tian, Linwei] Univ Hong Kong, Shenzhen Inst, Shenzhen, Peoples R China.
   [Zhou, Qinghua] Sichuan Univ, West China Hosp, Lung Canc Ctr, Chengdu, Peoples R China.
C3 Kunming Medical University; University of Hong Kong; Sichuan University
RP Chen, Y; Huang, YC (通讯作者)，Kunming Med Univ, Dept Thorac Surg 1, Affiliated Hosp 3, 519 Kunzhou Rd, Kunming 650118, Yunnan, Peoples R China.; Chen, Y; Huang, YC (通讯作者)，Yunnan Canc Hosp, 519 Kunzhou Rd, Kunming 650118, Yunnan, Peoples R China.
EM liguangjian_0302@163.com; huangych2001@aliyun.com
RI Du, Zhanwei/HGF-3197-2022; wang, jiaqi/JSL-7112-2023; Tian,
   Linwei/A-9736-2009
OI Tian, Linwei/0000-0002-4739-1534; Chen, Ying/0000-0003-0582-380X
FU National Natural Science Foundation of China [81960500, 82060426];
   Internal Organization Research Projects of Yunnan Cancer Hospital
   [2017NS199]; Yunnan Health Training Project of Leading Scholars
   [D2017012]; Yunnan Fundamental Research Projects [2018FE001]
FX National Natural Science Foundation of China, Grant/Award Number:
   81960500 and 82060426; Internal Organization Research Projects of Yunnan
   Cancer Hospital, Grant/Award Number: 2017NS199; Yunnan Health Training
   Project of Leading Scholars, Grant/Award Number: D2017012; Yunnan
   Fundamental Research Projects, Grant/Award Number: 2018FE001(-152)
CR Attafi IM, 2020, TOXICOL MECH METHOD, V30, P197, DOI 10.1080/15376516.2019.1687629
   Baan R, 2009, LANCET ONCOL, V10, P1143, DOI 10.1016/S1470-2045(09)70358-4
   Brzóska K, 2018, ONCOL LETT, V16, P6831, DOI 10.3892/ol.2018.9459
   Chen QY, 2019, TOXICOL APPL PHARM, V377, DOI 10.1016/j.taap.2019.114636
   Chen WL, 2019, ENVIRON INT, V122, P291, DOI 10.1016/j.envint.2018.11.020
   Coyle YM, 2006, J THORAC ONCOL, V1, P654
   De Marco C, 2017, PLOS ONE, V12, DOI 10.1371/journal.pone.0178865
   Dixon SJ, 2012, CELL, V149, P1060, DOI 10.1016/j.cell.2012.03.042
   Fasano A, 2011, PHYSIOL REV, V91, P151, DOI 10.1152/physrev.00003.2008
   Gai CC, 2020, J CELL PHYSIOL, V235, P3329, DOI 10.1002/jcp.29221
   Hadian K, 2020, CELL, V181, P1188, DOI 10.1016/j.cell.2020.04.039
   Kuang YB, 2019, CANCER LETT, V464, P56, DOI 10.1016/j.canlet.2019.08.007
   Lai YY, 2019, BIOCHEM BIOPH RES CO, V519, P659, DOI 10.1016/j.bbrc.2019.09.032
   Lan Q, 2002, J NATL CANCER I, V94, P826, DOI 10.1093/jnci/94.11.826
   Lan Q, 2008, INT J CANCER, V123, P2164, DOI 10.1002/ijc.23748
   Large DJ, 2009, ENVIRON SCI TECHNOL, V43, P9016, DOI 10.1021/es902033j
   Llabani E, 2019, NAT CHEM, V11, P521, DOI 10.1038/s41557-019-0261-6
   Long TT, 2019, MOL MED REP, V19, P2029, DOI 10.3892/mmr.2019.9878
   Lu J, 2014, FREE RADICAL BIO MED, V66, P75, DOI 10.1016/j.freeradbiomed.2013.07.036
   Lv JG, 2013, J ENVIRON HEALTH, V76, P32
   Mitsuishi Y, 2012, FRONT ONCOL, V2, DOI 10.3389/fonc.2012.00200
   MUMFORD JL, 1987, SCIENCE, V235, P217, DOI 10.1126/science.3798109
   Silvera SAN, 2007, CANCER CAUSE CONTROL, V18, P7, DOI 10.1007/s10552-006-0057-z
   Straif K, 2009, LANCET ONCOL, V10, P453, DOI 10.1016/S1470-2045(09)70134-2
   Tan ZY, 2018, ENVIRON GEOCHEM HLTH, V40, P1541, DOI 10.1007/s10653-018-0070-7
   Nguyen THP, 2020, CHEM-BIOL INTERACT, V317, DOI 10.1016/j.cbi.2019.108930
   Wang Qiang-xiang, 2017, Huanjing Kexue, V38, P2273, DOI 10.13227/j.hjkx.201611110
   Xie Y, 2016, CELL DEATH DIFFER, V23, P369, DOI 10.1038/cdd.2015.158
   Zhang Linlin, 2012, Zhongguo Fei Ai Za Zhi, V15, P159, DOI 10.3779/j.issn.1009-3419.2012.03.05
   Zhang LL, 2012, BIOL TRACE ELEM RES, V146, P287, DOI 10.1007/s12011-011-9252-1
   Zhang Wen-chao, 2015, Huanjing Kexue, V36, P1810
   Zhao XR, 2009, J NEUROSCI, V29, P15819, DOI 10.1523/JNEUROSCI.3776-09.2009
NR 32
TC 18
Z9 19
U1 2
U2 18
PU WILEY
PI HOBOKEN
PA 111 RIVER ST, HOBOKEN 07030-5774, NJ USA
SN 1582-1838
EI 1582-4934
J9 J CELL MOL MED
JI J. Cell. Mol. Med.
PD MAR
PY 2021
VL 25
IS 6
BP 2872
EP 2884
DI 10.1111/jcmm.16318
EA FEB 2021
PG 13
WC Cell Biology; Medicine, Research & Experimental
WE Science Citation Index Expanded (SCI-EXPANDED)
SC Cell Biology; Research & Experimental Medicine
GA QW6GV
UT WOS:000613841800001
PM 33528895
OA Green Published, Green Accepted, Green Submitted, gold
DA 2024-02-05
ER

PT J
AU Wu, W
   Geng, ZX
   Bai, HR
   Liu, T
   Zhang, BM
AF Wu, Wei
   Geng, Zixiang
   Bai, Haoran
   Liu, Te
   Zhang, Bimeng
TI Ammonium Ferric Citrate induced Ferroptosis in Non-Small-Cell Lung
   Carcinoma through the inhibition of GPX4-GSS/GSR-GGT axis activity
SO INTERNATIONAL JOURNAL OF MEDICAL SCIENCES
LA English
DT Article
DE ammonium ferric citrate; non-small-cell lung carcinoma; autophagy;
   ferroptosis
ID AUTOPHAGY MAINTAINS; CANCER; METABOLISM; THERAPY; BIOLOGY
AB The morbidity and mortality rates associated with non-small-cell lung carcinoma (NSCLC) are increasing every year, placing new demands on existing therapies and drugs. Ammonium ferric citrate (AFC) is often used as a food additive for iron supplementation; however, to our knowledge, no studies have investigated whether AFC can induce ferroptosis in NSCLC. In this study, we demonstrated that specific concentrations of AFC effectively inhibit the proliferation and invasion of lung cancer cell lines in vitro using a cell proliferation inhibition test, a transwell assay, and flow cytometry analysis of cell cycle and apoptosis. In addition, AFC significantly induced oxidative stress injury in lung cancer cell lines. A quantitative polymerase chain reaction assay showed that AFC markedly reduced the expression levels of cell growth factors, negative regulators of ferroptosis, and autophagy regulators. Lastly, a protein-protein interaction analysis revealed that glutathione peroxidase 4 (GPX4) exerted its biological role through the regulation of the GSS/GSR complex and downstream GGT family proteins. When the expression of GPX4 changes, its biological activities, such as the glutathione metabolic process, cellular biosynthetic process, cellular response to chemical stimulus, and antioxidant activity, change accordingly, thereby affecting the survival quality and physiological and biochemical activities of cells. Overall, this study verifies that AFC has the biological activity of activating oxidative stress injury in NSCLC cell lines, leading to a decrease in their autophagy and inducing ferroptosis. We also confirmed that the GPX4-GSS/GSR-GGT axis is a crucial target of AFC-induced ferroptosis.
C1 [Wu, Wei] Tongji Univ, Shanghai Pulm Hosp, Dept Anesthesiol, Sch Med, Shanghai 200433, Peoples R China.
   [Geng, Zixiang; Zhang, Bimeng] Shanghai Jiao Tong Univ, Shanghai Gen Hosp, Dept Acupuncture, Sch Med, 100 Haining Rd, Shanghai 200086, Peoples R China.
   [Bai, Haoran] Shanghai Univ Tradit Chinese Med, Longhua Hosp, Dept Oncol, Shanghai 200031, Peoples R China.
   [Liu, Te] Shanghai Univ Tradit Chinese Med, Shanghai Geriatr Inst Chinese Med, 365 South Xiangyang Rd, Shanghai 200031, Peoples R China.
C3 Tongji University; Shanghai Jiao Tong University; Shanghai University of
   Traditional Chinese Medicine; Shanghai University of Traditional Chinese
   Medicine
RP Zhang, BM (通讯作者)，Shanghai Jiao Tong Univ, Shanghai Gen Hosp, Dept Acupuncture, Sch Med, 100 Haining Rd, Shanghai 200086, Peoples R China.; Liu, T (通讯作者)，Shanghai Univ Tradit Chinese Med, Shanghai Geriatr Inst Chinese Med, 365 South Xiangyang Rd, Shanghai 200031, Peoples R China.
EM 0721160004@mail.tongji.edu.cn; pjzhtiger08@aliyun.com
RI Geng, zixiang/AAC-9151-2022
OI Geng, Zixiang/0000-0002-6596-8456
FU National Natural Science Foundation of China [81973899]; shanghai
   training project for leading talents of traditional Chinese medicine
   [ZY(2018-2020)-RCPY-1024]
FX This work was supported by grant from the National Natural Science
   Foundation of China (No. 81973899), shanghai training project for
   leading talents of traditional Chinese medicine
   (ZY(2018-2020)-RCPY-1024). We declared no potential conflicts of
   interest.
CR An PJ, 2019, ACS APPL MATER INTER, V11, P42988, DOI 10.1021/acsami.9b16124
   Arbour KC, 2019, JAMA-J AM MED ASSOC, V322, P764, DOI 10.1001/jama.2019.11058
   Cao JY, 2016, CELL MOL LIFE SCI, V73, P2195, DOI 10.1007/s00018-016-2194-1
   Cheng WW, 2012, FEBS J, V279, P2047, DOI 10.1111/j.1742-4658.2012.08589.x
   Dai EY, 2020, AUTOPHAGY, V16, P2069, DOI 10.1080/15548627.2020.1714209
   Dixon SJ, 2012, CELL, V149, P1060, DOI 10.1016/j.cell.2012.03.042
   García-Prat L, 2016, NATURE, V529, P37, DOI 10.1038/nature16187
   Görgülü K, 2020, CELLS-BASEL, V9, DOI 10.3390/cells9041063
   Han DD, 2020, J CELL PHYSIOL, V235, P8839, DOI 10.1002/jcp.29727
   Hassannia B, 2019, CANCER CELL, V35, P830, DOI 10.1016/j.ccell.2019.04.002
   Ho TT, 2017, NATURE, V543, P205, DOI 10.1038/nature21388
   Hu Y, 2020, SPECTROCHIM ACTA A, V225, DOI 10.1016/j.saa.2019.117519
   JORDAN I, 1994, BIOCHEM J, V302, P875, DOI 10.1042/bj3020875
   Katheder NS, 2017, NATURE, V541, P417, DOI 10.1038/nature20815
   KUKIELKA E, 1990, ARCH BIOCHEM BIOPHYS, V283, P326, DOI 10.1016/0003-9861(90)90650-N
   Levine B, 2007, NATURE, V446, P745, DOI 10.1038/446745a
   Levine B, 2011, NATURE, V469, P323, DOI 10.1038/nature09782
   Levine B, 2010, NATURE, V466, P38, DOI 10.1038/466038a
   Li AL, 2018, J ETHNOPHARMACOL, V210, P260, DOI 10.1016/j.jep.2017.08.022
   Liu J, 2020, CELL CHEM BIOL, V27, P420, DOI 10.1016/j.chembiol.2020.02.005
   Liu T, 2019, FREE RADICAL BIO MED, V141, P383, DOI 10.1016/j.freeradbiomed.2019.07.010
   Liu Y, 2021, CANCER GENE THER, V28, P55, DOI 10.1038/s41417-020-0182-y
   Minami Y, 2020, P NATL ACAD SCI US
   Nakatogawa H, 2020, NAT REV MOL CELL BIO, V21, P439, DOI 10.1038/s41580-020-0241-0
   Poillet-Perez L, 2018, NATURE, V563, P569, DOI 10.1038/s41586-018-0697-7
   Pourhanifeh MH, 2020, CELL COMMUN SIGNAL, V18, DOI 10.1186/s12964-020-00587-w
   Saggu S, 2012, PHOTOCHEM PHOTOBIOL, V88, P461, DOI 10.1111/j.1751-1097.2012.01081.x
   Seibt TM, 2019, FREE RADICAL BIO MED, V133, P144, DOI 10.1016/j.freeradbiomed.2018.09.014
   Settembre C, 2014, NATURE, V516, P40, DOI 10.1038/nature13939
   Singh R, 2009, NATURE, V458, P1131, DOI 10.1038/nature07976
   Stockwell BR, 2017, CELL, V171, P273, DOI 10.1016/j.cell.2017.09.021
   Tang DL, 2019, CELL RES, V29, P347, DOI 10.1038/s41422-019-0164-5
   VanderLaan PA, 2018, NEW ENGL J MED, V379, P1093, DOI 10.1056/NEJMc1808566
   VOELKER R, 2020, JAMA-J AM MED ASSOC, V323, P2364
   Wei S, 2020, J HAZARD MATER, V384, DOI 10.1016/j.jhazmat.2019.121390
   Xu YY, 2020, EUR J PHARMACOL, V880, DOI 10.1016/j.ejphar.2020.173198
   Ye WP, 2019, INT J ONCOL, V55, P1296, DOI 10.3892/ijo.2019.4887
   Zhang LF, 2011, INT J MOL MED, V28, P381, DOI 10.3892/ijmm.2011.679
   Zhang ZL, 2020, AUTOPHAGY, V16, P1482, DOI 10.1080/15548627.2019.1687985
NR 39
TC 26
Z9 26
U1 5
U2 18
PU IVYSPRING INT PUBL
PI LAKE HAVEN
PA PO BOX 4546, LAKE HAVEN, NSW 2263, AUSTRALIA
SN 1449-1907
J9 INT J MED SCI
JI Int. J. Med. Sci.
PY 2021
VL 18
IS 8
BP 1899
EP 1909
DI 10.7150/ijms.54860
PG 11
WC Medicine, General & Internal
WE Science Citation Index Expanded (SCI-EXPANDED)
SC General & Internal Medicine
GA QX0KT
UT WOS:000629039900019
PM 33746607
OA Green Published, gold
DA 2024-02-05
ER

PT J
AU Pancewicz, J
   Niklinska, WE
   Chlanda, A
AF Pancewicz, Joanna
   Niklinska, Wieslawa Ewa
   Chlanda, Adrian
TI Flake Graphene-Based Nanomaterial Approach for Triggering a Ferroptosis
   as an Attractive Theranostic Outlook for Tackling Non-Small Lung Cancer:
   A Mini Review
SO MATERIALS
LA English
DT Review
DE flake graphene; graphene oxide; ferroptosis; non-small lung cancer;
   nanomaterials
ID OXIDE; NANOPARTICLES; DIFFERENTIATION; HYDROXYAPATITE; CELLS
AB Lung cancer is a highly aggressive neoplasm that is now a leading cause of cancer death worldwide. One of the major approaches for killing cancer cells is related with activation of apoptotic cell death with anti-cancer drugs. However, the efficiency of apoptosis induction in tumors is limited. Consequently, the development of other forms of non-apoptotic cell death is up to date challenge for scientists worldwide. This situation motivated us to define the aim of this mini-review: gathering knowledge regarding ferroptosis-newly defined programmed cell death process characterized by the excessive accumulation of iron-and combining it with yet another interesting nanomaterial-based graphene approach. In this manuscript, we presented brief information about non-small lung cancer and ferroptosis, followed by a section depicting the key-features of graphene-based nanomaterials influencing their biologically relevant properties.
C1 [Pancewicz, Joanna; Niklinska, Wieslawa Ewa] Med Univ Bialystok, Dept Histol & Embryol, Waszyngtona 13, PL-15269 Bialystok, Poland.
   [Chlanda, Adrian] Lukasiewicz Res Network, Inst Microelect & Photon, Graphene & Composites Res Grp, Al Lotnikow 32-46, PL-02668 Warsaw, Poland.
C3 Medical University of Bialystok
RP Chlanda, A (通讯作者)，Lukasiewicz Res Network, Inst Microelect & Photon, Graphene & Composites Res Grp, Al Lotnikow 32-46, PL-02668 Warsaw, Poland.
EM joanna.pancewicz@umb.edu.pl; wieslawa.niklinska@umb.edu.pl;
   adrian.chlanda@imif.lukasiewicz.gov.pl
RI Chlanda, Adrian/F-6313-2019
OI Chlanda, Adrian/0000-0002-8795-7563
FU Lukasiewicz Research Network-Institute of Microelectronics and Photonics
   statutory grant; Medical University in Bialystok
FX This research was funded by Lukasiewicz Research Network-Institute of
   Microelectronics and Photonics statutory grant and the APC was funded by
   Medical University in Bialystok.
CR Aluri ER, 2022, J COLLOID INTERF SCI, V611, P533, DOI 10.1016/j.jcis.2021.12.048
   [Anonymous], METHOD GRAPHENE OXID
   [Anonymous], METHOD THERMAL REDUC
   Augustine S, 2022, CURR DRUG DELIV, V19, P697, DOI 10.2174/1567201818666210708124424
   Barta JA, 2019, ANN GLOB HEALTH, V85, DOI 10.5334/aogh.2419
   Bebber CM, 2020, CANCERS, V12, DOI 10.3390/cancers12010164
   BioRender, CREAT PROF SCI FIG M
   Bullock CJ, 2019, ADV MATER INTERFACES, V6, DOI 10.1002/admi.201900229
   Burnett M, 2020, J CANCER, V11, P5007, DOI 10.7150/jca.46464
   Chen M, 2018, SENSOR ACTUAT B-CHEM, V255, P2910, DOI 10.1016/j.snb.2017.09.111
   Chen YX, 2021, NANOSCALE ADV, V3, P4166, DOI 10.1039/d1na00133g
   Chlanda A, 2021, MATERIALS, V14, DOI 10.3390/ma14154108
   Chlanda A, 2021, MICRON, V146, DOI 10.1016/j.micron.2021.103072
   Desante G, 2021, APPL SURF SCI, V566, DOI 10.1016/j.apsusc.2021.150670
   Dulinska-Molak I, 2018, MICRON, V108, P41, DOI 10.1016/j.micron.2018.02.006
   Fadeel B, 2018, ACS NANO, V12, P10582, DOI 10.1021/acsnano.8b04758
   Feng L, 2021, J TRANSL MED, V19, DOI 10.1186/s12967-021-03042-7
   Feng XL, 2020, ARCH TOXICOL, V94, P1915, DOI 10.1007/s00204-020-02717-2
   Ferlay J, 2015, INT J CANCER, V136, pE359, DOI 10.1002/ijc.29210
   Fiorillo M, 2015, ONCOTARGET, V6, P3553, DOI 10.18632/oncotarget.3348
   Geiger S, 2010, ANTI-CANCER DRUG, V21, P799, DOI 10.1097/CAD.0b013e32833dbbfe
   Hao SH, 2018, ONCOL LETT, V15, P5405, DOI 10.3892/ol.2018.8066
   Holohan C, 2013, NAT REV CANCER, V13, P714, DOI 10.1038/nrc3599
   Hsieh CH, 2021, THERANOSTICS, V11, P7072, DOI 10.7150/thno.57803
   Huang G, 2013, THERANOSTICS, V3, P116, DOI 10.7150/thno.5411
   Iglesias VS, 2018, FRONT ONCOL, V8, DOI 10.3389/fonc.2018.00267
   Jagiello J, 2020, NANOMATERIALS-BASEL, V10, DOI 10.3390/nano10091846
   Jagiello J, 2019, INT J MOL SCI, V20, DOI 10.3390/ijms20184561
   Jia PP, 2019, ENVIRON SCI-NANO, V6, P2452, DOI 10.1039/c9en00364a
   Jiang WX, 2018, ACTA PHARM SIN B, V8, P530, DOI 10.1016/j.apsb.2018.04.005
   Lee JS, 2019, SCI REP-UK, V9, DOI 10.1038/s41598-019-55150-6
   Li Q, 2022, ACTA BIOMATER, V144, P109, DOI 10.1016/j.actbio.2022.03.030
   Li Y, 2020, ONCOL LETT, V19, P323, DOI 10.3892/ol.2019.11066
   Li ZHR, 2021, NANOSCALE RES LETT, V16, DOI 10.1186/s11671-021-03497-z
   Linklater DP, 2018, INTERFACE FOCUS, V8, DOI 10.1098/rsfs.2017.0060
   Liu SB, 2011, ACS NANO, V5, P6971, DOI 10.1021/nn202451x
   Mattheolabakis G, 2019, FRONT ONCOL, V9, DOI 10.3389/fonc.2019.01227
   Mittal S, 2016, SCI REP-UK, V6, DOI 10.1038/srep39548
   Mohammad RM, 2015, SEMIN CANCER BIOL, V35, pS78, DOI 10.1016/j.semcancer.2015.03.001
   Mukherjee SP, 2017, FRONT IMMUNOL, V8, DOI 10.3389/fimmu.2017.00673
   Nasilowska B, 2020, MATERIALS, V13, DOI 10.3390/ma13194464
   Nasirzadeh N, 2019, TOXICOL IND HEALTH, V35, P79, DOI 10.1177/0748233718817180
   Nie Q, 2022, CANCER CELL INT, V22, DOI 10.1186/s12935-021-02366-0
   Oberbek P, 2018, BEILSTEIN J NANOTECH, V9, P3079, DOI 10.3762/bjnano.9.286
   Ou LL, 2016, PART FIBRE TOXICOL, V13, DOI 10.1186/s12989-016-0168-y
   Pan WL, 2022, BIOMATERIALS, V283, DOI 10.1016/j.biomaterials.2022.121449
   Pan X, 2021, J NANOBIOTECHNOL, V19, DOI 10.1186/s12951-021-01069-y
   Pandit S, 2021, CHEMPHYSCHEM, V22, P250, DOI 10.1002/cphc.202000769
   Perini G, 2020, INT J MOL SCI, V21, DOI 10.3390/ijms21103712
   Pierini F, 2016, POLYM ADVAN TECHNOL, V27, P1465, DOI 10.1002/pat.3816
   Pikor LA, 2013, LUNG CANCER, V82, P179, DOI 10.1016/j.lungcan.2013.07.025
   Sang MM, 2019, THERANOSTICS, V9, P6209, DOI 10.7150/thno.36283
   Shin A, 2017, CANCER RES TREAT, V49, P616, DOI 10.4143/crt.2016.178
   Shin YC, 2015, CARBON, V95, P1051, DOI 10.1016/j.carbon.2015.09.028
   Song XH, 2020, FRONT NEUROSCI-SWITZ, V14, DOI 10.3389/fnins.2020.00267
   Su N, 2016, ONCOL LETT, V12, P4623, DOI 10.3892/ol.2016.5289
   Su WC, 2016, J OCCUP ENVIRON HYG, V13, P48, DOI 10.1080/15459624.2015.1076162
   Tang HX, 2020, THERANOSTICS, V10, P9865, DOI 10.7150/thno.46771
   Tao NN, 2020, OXID MED CELL LONGEV, V2020, DOI 10.1155/2020/9547127
   Walters R, 2022, EXPERT OPIN THER TAR, V26, P133, DOI 10.1080/14728222.2022.2032651
   Wang SJ, 2016, RSC ADV, V6, P89867, DOI 10.1039/c6ra16516h
   Wu TS, 2022, PART FIBRE TOXICOL, V19, DOI 10.1186/s12989-022-00464-z
   Wu TS, 2020, PART FIBRE TOXICOL, V17, DOI 10.1186/s12989-020-00363-1
   Xu R, 2021, NANOSCALE HORIZ, V6, P348, DOI 10.1039/d0nh00674b
   Xu T, 2019, J CELL MOL MED, V23, P4900, DOI 10.1111/jcmm.14511
   Yoon SM, 2017, WORLD J CLIN ONCOL, V8, P1, DOI 10.5306/wjco.v8.i1.1
   Yu XH, 2022, NANO TODAY, V44, DOI 10.1016/j.nantod.2022.101477
   Zhang XY, 2011, CARBON, V49, P986, DOI 10.1016/j.carbon.2010.11.005
   Zheng Y, 2022, ADV FUNCT MATER, V32, DOI 10.1002/adfm.202107529
   Zuchowska A, 2020, J MATER RES, V35, P2385, DOI 10.1557/jmr.2020.201
   Zuchowska A, 2020, CURR CANCER DRUG TAR, V20, P47, DOI 10.2174/1568009619666191021113807
NR 71
TC 3
Z9 3
U1 1
U2 21
PU MDPI
PI BASEL
PA ST ALBAN-ANLAGE 66, CH-4052 BASEL, SWITZERLAND
EI 1996-1944
J9 MATERIALS
JI Materials
PD MAY
PY 2022
VL 15
IS 10
AR 3456
DI 10.3390/ma15103456
PG 13
WC Chemistry, Physical; Materials Science, Multidisciplinary; Metallurgy &
   Metallurgical Engineering; Physics, Applied; Physics, Condensed Matter
WE Science Citation Index Expanded (SCI-EXPANDED)
SC Chemistry; Materials Science; Metallurgy & Metallurgical Engineering;
   Physics
GA 1R6HS
UT WOS:000803469600001
PM 35629488
OA gold, Green Published
DA 2024-02-05
ER

PT J
AU Wang, ZJ
   Shen, N
   Wang, Z
   Yu, L
   Yang, S
   Wang, Y
   Liu, Y
   Han, GH
   Zhang, Q
AF Wang, Zhangjie
   Shen, Na
   Wang, Ziao
   Yu, Lei
   Yang, Song
   Wang, Yang
   Liu, Yu
   Han, Gaohua
   Zhang, Qi
TI TRIM3 facilitates ferroptosis in non-small cell lung cancer through
   promoting SLC7A11/xCT K11-linked ubiquitination and degradation
SO CELL DEATH AND DIFFERENTIATION
LA English
DT Article
ID TUMOR-SUPPRESSOR
AB Ferroptosis, a unique form of regulated necrotic cell death, is caused by excessive iron-dependent lipid peroxidation. However, the underlying mechanisms driving ferroptosis in human cancers remain elusive. In this study, we identified TRIM3, an E3 ubiquitin-protein ligase, as a key regulator of ferroptosis. TRIM3 is downregulated in lung adenocarcinoma (LUAD) and lung squamous cell carcinoma (LUSC), two major types of non-small cell lung cancer (NSCLC). Forced expression of TRIM3 promotes cell death by enhancing the cellular level of ROS and lipid peroxidation. Moreover, our in vivo study determined that TRIM3 overexpression diminishes the tumorigenicity of NSCLC cells, indicating that TRIM3 functions as a tumor suppressor in NSCLC. Mechanistically, TRIM3 directly interacts with SLC7A11/xCT through its NHL domain, leading to SCL7A11 K11-linked ubiquitination at K37, which promotes SLC7A11 proteasome-mediated degradation. Importantly, TRIM3 expression exhibits a negative correlation with SCL7A11 expression in clinical NSCLC samples, and low TRIM3 expression is associated with a worse prognosis. This study reveals that TRIM3 functions as a tumor suppressor that can impede the tumorigenesis of NSCLC by degrading SLC7A11, suggesting a novel therapeutic strategy against NSCLC.
C1 [Wang, Zhangjie; Wang, Yang; Liu, Yu] Nanjing Med Univ, Affiliated Hosp 1, Dept Neurosurg, Nanjing 210029, Peoples R China.
   [Shen, Na] Nanjing Med Univ, Affiliated Hosp 1, Dept Hematol, Nanjing 210029, Peoples R China.
   [Wang, Ziao] Yijishan Hosp, Affiliated Hosp 1, Wannan Med Coll, Dept Cardiothorac Surg, Wuhu 241000, Peoples R China.
   [Yu, Lei; Yang, Song; Han, Gaohua; Zhang, Qi] Nanjing Med Univ, Taizhou Peoples Hosp, Dept Oncol, Taizhou 225300, Peoples R China.
C3 Nanjing Medical University; Nanjing Medical University; Wannan Medical
   College; Nanjing Medical University
RP Han, GH; Zhang, Q (通讯作者)，Nanjing Med Univ, Taizhou Peoples Hosp, Dept Oncol, Taizhou 225300, Peoples R China.
EM danny_75@njmu.edu.cn; zhangqi1225@njmu.edu.cn
FU "333 projects" of Jiangsu Province [BRA2020190]
FX This work was supported by the "333 projects" of Jiangsu Province (grant
   numbers: BRA2020190).
CR Abbosh C, 2023, NATURE, V616, P553, DOI 10.1038/s41586-023-05776-4
   Badeaux AI, 2013, NAT REV MOL CELL BIO, V14, P211, DOI 10.1038/nrm3545
   Brody H, 2020, NATURE, V587, pS7, DOI 10.1038/d41586-020-03152-0
   Chao J, 2014, MED ONCOL, V31, DOI 10.1007/s12032-014-0102-9
   Chen G, 2014, CANCER RES, V74, P4536, DOI 10.1158/0008-5472.CAN-13-3703
   Chen JY, 2022, CELL DEATH DIFFER, V29, P467, DOI 10.1038/s41418-022-00941-0
   Chen X, 2021, NAT REV CLIN ONCOL, V18, P280, DOI 10.1038/s41571-020-00462-0
   Dong H, 2021, CELL DEATH DIS, V12, DOI 10.1038/s41419-021-04307-1
   Emdad L, 2020, SEMIN CANCER BIOL, V66, P140, DOI 10.1016/j.semcancer.2019.07.013
   Gao RZ, 2021, EMBO MOL MED, V13, DOI 10.15252/emmm.202114351
   Herbst RS, 2018, NATURE, V553, P446, DOI 10.1038/nature25183
   Hornbeck PV, 2015, NUCLEIC ACIDS RES, V43, pD512, DOI 10.1093/nar/gku1267
   Jemal A, 2011, CA-CANCER J CLIN, V61, P134, DOI [10.3322/caac.20115, 10.3322/caac.21492, 10.3322/caac.20107]
   Jia XZ, 2021, FRONT IMMUNOL, V12, DOI 10.3389/fimmu.2021.687102
   Jiang XJ, 2021, NAT REV MOL CELL BIO, V22, P266, DOI 10.1038/s41580-020-00324-8
   Koppula P, 2021, PROTEIN CELL, V12, P599, DOI 10.1007/s13238-020-00789-5
   Le XN, 2021, J THORAC ONCOL, V16, P205, DOI 10.1016/j.jtho.2020.10.006
   Lei G, 2022, NAT REV CANCER, V22, P381, DOI 10.1038/s41568-022-00459-0
   Levine B, 2019, CELL, V176, P11, DOI 10.1016/j.cell.2018.09.048
   Levy JMM, 2017, NAT REV CANCER, V17, P528, DOI 10.1038/nrc.2017.53
   Li CW, 2021, NUCLEIC ACIDS RES, V49, pW242, DOI 10.1093/nar/gkab418
   Li DS, 2020, SIGNAL TRANSDUCT TAR, V5, DOI 10.1038/s41392-020-00216-5
   Li WW, 2020, P NATL ACAD SCI USA, V117, P23707, DOI 10.1073/pnas.2002472117
   Liu JY, 2020, MOL THER, V28, P2358, DOI 10.1016/j.ymthe.2020.08.021
   Liu T, 2019, CANCER RES, V79, P1913, DOI 10.1158/0008-5472.CAN-18-3037
   Liu Y, 2014, ONCOGENE, V33, P308, DOI 10.1038/onc.2012.596
   Maremonti F, 2022, J AM SOC NEPHROL, V33, P472, DOI 10.1681/ASN.2021101293
   Mou YH, 2019, J HEMATOL ONCOL, V12, DOI 10.1186/s13045-019-0720-y
   Ouyang SM, 2022, REDOX BIOL, V52, DOI 10.1016/j.redox.2022.102317
   Seibt TM, 2019, FREE RADICAL BIO MED, V133, P144, DOI 10.1016/j.freeradbiomed.2018.09.014
   Shen LL, 2022, INT J BIOL SCI, V18, P5459, DOI 10.7150/ijbs.74546
   Siegel RL, 2021, CA-CANCER J CLIN, V71, P7, DOI [10.3322/caac.21654, 10.3322/caac.21387, 10.3322/caac.20073, 10.3322/caac.20006, 10.3322/caac.21551, 10.3322/caac.21601, 10.3322/caac.21254, 10.3322/caac.21332]
   Su ZY, 2015, MOL CANCER, V14, DOI 10.1186/s12943-015-0321-5
   Sui SY, 2022, PHARMACOL THERAPEUT, V232, DOI 10.1016/j.pharmthera.2021.107992
   Tong XH, 2022, J HEMATOL ONCOL, V15, DOI 10.1186/s13045-022-01392-3
   Wang MN, 2021, NAT MED, V27, P1345, DOI 10.1038/s41591-021-01450-2
   Wang XB, 2021, CANCER RES, V81, P5217, DOI 10.1158/0008-5472.CAN-21-0567
   Wang XX, 2020, CANCER CELL INT, V20, DOI 10.1186/s12935-020-01630-z
   Xie YZ, 2022, J HEMATOL ONCOL, V15, DOI 10.1186/s13045-022-01297-1
   Yan HF, 2021, SIGNAL TRANSDUCT TAR, V6, DOI 10.1038/s41392-020-00428-9
   Yan J, 2022, TRENDS CANCER, V8, P21, DOI 10.1016/j.trecan.2021.09.003
   Yan Q, 2005, MOL BIOL CELL, V16, P2470, DOI 10.1091/mbc.E04-11-1014
   Yang JJ, 2021, J EXP CLIN CANC RES, V40, DOI 10.1186/s13046-021-02012-7
   Zhang HY, 2020, MOL CANCER, V19, DOI 10.1186/s12943-020-01168-8
   Zhang QM, 2022, ADV SCI, V9, DOI 10.1002/advs.202203357
   Zhou BR, 2020, SEMIN CANCER BIOL, V66, P89, DOI 10.1016/j.semcancer.2019.03.002
   Zhuang T, 2022, CELL COMMUN SIGNAL, V20, DOI 10.1186/s12964-022-00861-z
NR 47
TC 0
Z9 0
U1 8
U2 8
PU SPRINGERNATURE
PI LONDON
PA CAMPUS, 4 CRINAN ST, LONDON, N1 9XW, ENGLAND
SN 1350-9047
EI 1476-5403
J9 CELL DEATH DIFFER
JI Cell Death Differ.
PD JAN
PY 2024
VL 31
IS 1
BP 53
EP 64
DI 10.1038/s41418-023-01239-5
EA NOV 2023
PG 12
WC Biochemistry & Molecular Biology; Cell Biology
WE Science Citation Index Expanded (SCI-EXPANDED)
SC Biochemistry & Molecular Biology; Cell Biology
GA EL4W5
UT WOS:001104216100001
PM 37978273
DA 2024-02-05
ER

PT J
AU Lu, X
   Kang, NN
   Ling, XX
   Pan, M
   Du, WJ
   Gao, S
AF Lu, Xuan
   Kang, Ningning
   Ling, Xinxin
   Pan, Ming
   Du, Wenjing
   Gao, Shan
TI MiR-27a-3p Promotes Non-Small Cell Lung Cancer Through
   SLC7A11-Mediated-Ferroptosis
SO FRONTIERS IN ONCOLOGY
LA English
DT Article
DE miR-27a-3p; ferroptosis; non-small cell lung cancer; MDA progress
ID CYSTINE/GLUTAMATE ANTIPORTER; TRANSPORT ACTIVITY; HUMAN-FIBROBLASTS;
   POTENTIAL TARGET; CARCINOMA CELLS; FERROPTOSIS; DEATH; SENSITIVITY;
   EXPRESSION; INDUCTION
AB Background
   Ferroptosis is a newly generated regulatory cell death promoted by the accumulated lipid-based reactive oxygen species (ROS). Solute carrier family 7 member 11 (SLC7A11), the cystine/glutamate antiporter, is known as a ferroptosis executor that exhibits a positive correlation with carcinoma progression because of antioxidant function. Nonetheless, it is yet unclear on the understanding of ferroptosis regulation in lung cancer.
   Methods
   Database, qRT-PCR, Western-blot (WB), and immunohistochemistry were utilized to determine SLC7A11 expression and function, as well as gene iron related to necrosis in clinical tissue specimens and cells; a ferroptosis inducer, inhibitors, and SLC7A11 lentivirus were used to confirm SLC7A11's biological activity in cell viability, oxidative stress, lipid peroxidation, and iron ion enrichment in non-small cell lung cancer (NSCLC) in different cells; lentivirus was used to infect lung adenocarcinoma cell lines to acquire miR-27a-3p overexpression and knockdown cell lines, and to detect SLC7A11 level through qRT-PCR and WB. The influence of upregulated/downregulated miR-27a-3p on ferroptosis and other related biological characteristics of lung adenocarcinoma cell lines was detected.
   Results
   Upregulated SLC7A11 was shown in NSCLC patients and cells, and increased SLC7A11 had a relation to the poorly prognostic status of NSCLC patients. Besides, a novel miRNA, miR-27a-3p, was an essential modulator of ferroptosis via directly targeting SLC7A11 in NSCLC cells. Overexpressing miR-27a-3p led to SLC7A11 suppression via directly binding to its 3'-UTR, followed by the reduction of erastin-caused ferroptosis. In contrast, inhibited miR-27a-3p resulted in an increase in NSCLC cells' sensitivity to erastin. Of importance, the accumulated lipid ROS and cell death of iron peptide mediated by anti-miR-27a-3p can be eliminated by impeding the glutamylation process. Our literature collectively uncovered that miR-27a-3p modulated ferroptosis by targeting SLC7A11 in NSCLC cells, illustrating the important role of miRNA in ferroptosis.
   Conclusion
   MiR-27a-3p modulates ferroptosis via targeting SLC7A11 in NSCLC cells, implying the significant role of miR-27a-3p/SLC7A11 in ferroptosis.
C1 [Lu, Xuan; Ling, Xinxin; Pan, Ming; Gao, Shan] Anhui Med Univ, Basic Med Coll, Dept Pharmacol, Hefei, Peoples R China.
   [Kang, Ningning] Anhui Med Univ, Affiliated Hosp 1, Hefei, Peoples R China.
   [Du, Wenjing] Fudan Univ, Dept Integrat Med, Huashan Hosp, Shanghai, Peoples R China.
C3 Anhui Medical University; Anhui Medical University; Fudan University
RP Gao, S (通讯作者)，Anhui Med Univ, Basic Med Coll, Dept Pharmacol, Hefei, Peoples R China.; Du, WJ (通讯作者)，Fudan Univ, Dept Integrat Med, Huashan Hosp, Shanghai, Peoples R China.
EM duwenjing@huashan.org.cn; gaoshan@ahmu.edu.cn
FU study of the Special Professor of "Wanjiang Scholars" (2019).
FX Funding The present work is supported by the study of the Special
   Professor of Wanjiang Scholars (2019).
CR Angeli JPF, 2014, NAT CELL BIOL, V16, P1180, DOI 10.1038/ncb3064
   [Anonymous], 2018, MMWR Morb Mortal Wkly Rep, V67, P1022, DOI 10.15585/mmwr.mm6736a8
   BANNAI S, 1989, J BIOL CHEM, V264, P18480
   BANNAI S, 1984, J BIOL CHEM, V259, P2435
   Bartel DP, 2009, CELL, V136, P215, DOI 10.1016/j.cell.2009.01.002
   Cao JY, 2016, CELL MOL LIFE SCI, V73, P2195, DOI 10.1007/s00018-016-2194-1
   Chen P, 2019, ONCOL REP, V41, P939, DOI 10.3892/or.2018.6901
   Chen Z, 2014, NAT REV CANCER, V14, P535, DOI 10.1038/nrc3775
   Correction to Supporting Information for Castle-Miller, 2019, P NATL ACAD SCI USA, V116, P9681, DOI [10.1073/pnas.1902787116, DOI 10.1073/PNAS.1902787116]
   Dixon SJ, 2014, ELIFE, V3, DOI 10.7554/eLife.02523
   Dixon SJ, 2012, CELL, V149, P1060, DOI 10.1016/j.cell.2012.03.042
   Drayton RM, 2014, CLIN CANCER RES, V20, P1990, DOI 10.1158/1078-0432.CCR-13-2805
   Guan J, 2009, CANCER CHEMOTH PHARM, V64, P463, DOI 10.1007/s00280-008-0894-4
   Ha D, 2016, J THORAC ONCOL, V11, P1397, DOI 10.1016/j.jtho.2016.04.021
   Huang TZ, 2019, AUTOPHAGY, V15, P1100, DOI 10.1080/15548627.2019.1569947
   Imai H, 2017, CURR TOP MICROBIOL, V403, P143, DOI 10.1007/82_2016_508
   Jiang L, 2015, NATURE, V520, P57, DOI 10.1038/nature14344
   Ju J, 2021, AGING DIS, V12, P261, DOI 10.14336/AD.2020.0323
   Koppula P, 2021, PROTEIN CELL, V12, P599, DOI 10.1007/s13238-020-00789-5
   Liang C, 2019, ADV MATER, V31, DOI 10.1002/adma.201904197
   Liu XX, 2011, FEBS LETT, V585, P1363, DOI 10.1016/j.febslet.2011.04.018
   Lo M, 2008, J CELL PHYSIOL, V215, P593, DOI 10.1002/jcp.21366
   Louandre C, 2013, INT J CANCER, V133, P1732, DOI 10.1002/ijc.28159
   Lu TX, 2018, J ALLERGY CLIN IMMUN, V141, P1202, DOI 10.1016/j.jaci.2017.08.034
   Mou YH, 2019, J HEMATOL ONCOL, V12, DOI 10.1186/s13045-019-0720-y
   Qiao Y, 2018, CHINESE MED J-PEKING, V131, P1898, DOI 10.4103/0366-6999.238149
   Sauler M, 2019, ANNU REV PHYSIOL, V81, P375, DOI 10.1146/annurev-physiol-020518-114320
   Shimada Y, 2012, J THORAC ONCOL, V7, P1263, DOI 10.1097/JTO.0b013e31825cca6e
   Shin D, 2020, REDOX BIOL, V30, DOI 10.1016/j.redox.2019.101418
   Stockwell BR, 2017, CELL, V171, P273, DOI 10.1016/j.cell.2017.09.021
   Timmerman LA, 2013, CANCER CELL, V24, P450, DOI 10.1016/j.ccr.2013.08.020
   Verrey F, 2004, PFLUG ARCH EUR J PHY, V447, P532, DOI 10.1007/s00424-003-1086-z
   Wach S, 2020, CANCERS, V12, DOI 10.3390/cancers12010064
   Wei BY, 2019, PATHOL RES PRACT, V215, P159, DOI 10.1016/j.prp.2018.10.032
   Wu YD, 2017, CANCER MED-US, V6, P1686, DOI 10.1002/cam4.1110
   Xie Y, 2016, CELL DEATH DIFFER, V23, P369, DOI 10.1038/cdd.2015.158
   Yang WS, 2014, CELL, V156, P317, DOI 10.1016/j.cell.2013.12.010
   Ye P, 2014, MOL CELL BIOL, V34, P3421, DOI 10.1128/MCB.00221-14
   Zugazagoitia J, 2016, CLIN THER, V38, P1551, DOI 10.1016/j.clinthera.2016.03.026
NR 39
TC 34
Z9 36
U1 2
U2 38
PU FRONTIERS MEDIA SA
PI LAUSANNE
PA AVENUE DU TRIBUNAL FEDERAL 34, LAUSANNE, CH-1015, SWITZERLAND
SN 2234-943X
J9 FRONT ONCOL
JI Front. Oncol.
PD OCT 13
PY 2021
VL 11
AR 759346
DI 10.3389/fonc.2021.759346
PG 10
WC Oncology
WE Science Citation Index Expanded (SCI-EXPANDED)
SC Oncology
GA WP6WS
UT WOS:000713269900001
PM 34722314
OA Green Published, gold
DA 2024-02-05
ER

PT J
AU Shen, HP
   Wei, YT
   Yang, QY
   Cai, YL
   Zhu, KQ
   Chen, XQ
AF Shen, Hongping
   Wei, Yiting
   Yang, Qunying
   Cai, Yili
   Zhu, Keqi
   Chen, Xueqin
TI Scoparone induces both apoptosis and ferroptosis via multiple mechanisms
   in non-small-cell lung cancer cells
SO TOXICOLOGY IN VITRO
LA English
DT Article
DE Scoparone; Non -small cell lung cancer; Cell death; Mcl-1; ACSL4
ID OXYGEN
AB The present study investigated the anti-tumour effects of scoparone, also known as 6,7-dimethoxycoumarin, in non-small-cell-lung cancer (NSCLC) cells. It was discovered that scoparone inhibited the proliferation and induced cell death of NSCLC cells. Scoparone induced both apoptosis and ferroptosis in NSCLC cells. Mechanically, scoparone treatment led to the FBW7-mediated ubiquitination and downregulation of Mcl-1. Moreover, scopaone induced Bax activation in a reactive oxygen species (ROS)-dependent manner. Interestingly, scoparone also triggered ferroptosis, a novel form of cell death, as evidenced by upregulation of lipid peroxidation, ROS, and iron levels. The mechanism investigation showed that scoparone activated the ROS/JNK/SP1/ACSL4 axis to trigger ferroptosis in NSCLC cells. Overall, our data suggest that scoparone is a promising agent for the treatment of NSCLC.
C1 [Shen, Hongping; Zhu, Keqi; Chen, Xueqin] Ningbo Univ, Dept Chinese Med, Affiliated Hosp 1, Ningbo, Zhejiang, Peoples R China.
   [Wei, Yiting] Ningbo Univ, Dept Neurosurg, Affiliated Hosp 1, Ningbo, Zhejiang, Peoples R China.
   [Yang, Qunying] Ningbo 7 Hosp, Dept Gynaecol & Obstet, Ningbo, Zhejiang, Peoples R China.
   [Cai, Yili] Ningbo 1 Hosp, Dept Acupuncture, Ningbo, Zhejiang, Peoples R China.
C3 Ningbo University; Ningbo University
RP Chen, XQ (通讯作者)，Ningbo Univ, Dept Chinese Med, Affiliated Hosp 1, Ningbo, Zhejiang, Peoples R China.
EM shenghongping@nbdyyy.com; cxq2316@163.com
RI Hongping, Shen/JOJ-7321-2023
FU Ningbo Natural Science Foundation [2022 J226]; Ningbo 2025 Science and
   Technology Major Project [2021Z018, 2022Z148]; Ningbo Medical Science
   and Technology Program Ningbo Medical Technology Project [2021Y07]
FX Funding This study is funded by Ningbo Natural Science Foundation (2022
   J226) ; Ningbo 2025 Science and Technology Major Project (no. 2021Z018,
   no.2022Z148) ; Ningbo Medical Science and Technology Program Ningbo
   Medical Technology Project (2021Y07) .
CR Abbas R, 2021, CELLS-BASEL, V10, DOI 10.3390/cells10123465
   Ashkenazi A, 2017, NAT REV DRUG DISCOV, V16, P273, DOI 10.1038/nrd.2016.253
   Beroukhim R, 2010, NATURE, V463, P899, DOI 10.1038/nature08822
   Burckhardt CJ, 2021, STAR PROTOC, V2, DOI 10.1016/j.xpro.2021.100644
   Chen X, 2021, NAT REV CLIN ONCOL, V18, P280, DOI 10.1038/s41571-020-00462-0
   Chung KS, 2021, PHARMACEUTICS, V13, DOI 10.3390/pharmaceutics13111794
   Dattilo MA, 2019, SCI REP-UK, V9, DOI 10.1038/s41598-019-46776-7
   Doll S, 2017, NAT CHEM BIOL, V13, P91, DOI [10.1038/NCHEMBIO.2239, 10.1038/nchembio.2239]
   Fan JY, 2022, MOL CANCER, V21, DOI 10.1186/s12943-022-01548-2
   Franklin JL, 2011, ANTIOXID REDOX SIGN, V14, P1437, DOI 10.1089/ars.2010.3596
   Ge C, 2022, FRONT CELL DEV BIOL, V9, DOI 10.3389/fcell.2021.774957
   Hou J, 2022, FRONT PHARMACOL, V13, DOI 10.3389/fphar.2022.949863
   Hsueh TP, 2021, BIOMEDICINES, V9, DOI 10.3390/biomedicines9101412
   Kielbus M, 2013, ANTICANCER RES, V33, P4347
   Kim JK, 2013, PLOS ONE, V8, DOI 10.1371/journal.pone.0080391
   Kim MJ, 2021, CANCER BIOL THER, V22, P55, DOI 10.1080/15384047.2020.1856756
   Kirkland RA, 2003, ANTIOXID REDOX SIGN, V5, P589, DOI 10.1089/152308603770310257
   Lee IC, 2016, INT J MOL SCI, V17, DOI 10.3390/ijms17030290
   Li N, 2021, WORLD J GASTRO ONCOL, V13, P1164, DOI 10.4251/wjgo.v13.i9.1164
   Lv YH, 2023, CELL BIOL TOXICOL, V39, P827, DOI 10.1007/s10565-022-09778-2
   Miller KD, 2019, CA-CANCER J CLIN, V69, P363, DOI 10.3322/caac.21565
   Orlando U, 2013, MOL CELL ENDOCRINOL, V369, P15, DOI 10.1016/j.mce.2013.01.016
   Park B, 2019, J ZHEJIANG UNIV-SC B, V20, P9, DOI [10.1631/jzus.B1800171, 10.1631/jzus.b1800171]
   Siegel RL, 2020, CA-CANCER J CLIN, V70, P7, DOI 10.3322/caac.21590
   Sulkshane Prasad, 2022, Explor Target Antitumor Ther, V3, P278, DOI 10.37349/etat.2022.00083
   Thomas LW, 2010, FEBS LETT, V584, P2981, DOI 10.1016/j.febslet.2010.05.061
   Wan CF, 2018, MOL MED REP, V18, P1752, DOI 10.3892/mmr.2018.9123
   Wang B, 2017, NATURE, V545, P365, DOI 10.1038/nature22344
   Winder ML, 2022, CELL CYCLE, V21, P1439, DOI 10.1080/15384101.2022.2054096
   Wu CF, 2019, RSC ADV, V9, P2302, DOI 10.1039/c8ra09867k
   Wu J, 2019, NATURE, V572, P402, DOI 10.1038/s41586-019-1426-6
   Yao SN, 2020, CANCER LETT, V483, P87, DOI 10.1016/j.canlet.2020.04.003
   Yu R, 2016, J EXP CLIN CANC RES, V35, DOI 10.1186/s13046-016-0312-4
   Zhang YX, 2021, BIOL DIRECT, V16, DOI 10.1186/s13062-021-00294-7
   Zou JY, 2021, INT J MOL SCI, V22, DOI 10.3390/ijms222413335
NR 35
TC 1
Z9 1
U1 2
U2 2
PU PERGAMON-ELSEVIER SCIENCE LTD
PI OXFORD
PA THE BOULEVARD, LANGFORD LANE, KIDLINGTON, OXFORD OX5 1GB, ENGLAND
SN 0887-2333
EI 1879-3177
J9 TOXICOL IN VITRO
JI Toxicol. Vitro
PD SEP
PY 2023
VL 91
AR 105627
DI 10.1016/j.tiv.2023.105627
EA JUN 2023
PG 7
WC Toxicology
WE Science Citation Index Expanded (SCI-EXPANDED)
SC Toxicology
GA M9QF4
UT WOS:001033480000001
PM 37315743
DA 2024-02-05
ER

PT J
AU Xu, L
   Huang, X
   Lou, Y
   Xie, W
   Zhao, HY
AF Xu, Lei
   Huang, Xin
   Lou, Yan
   Xie, Wei
   Zhao, Hangyu
TI Regulation of apoptosis, autophagy and ferroptosis by non-coding RNAs in
   metastatic non-small cell lung cancer (Review)
SO EXPERIMENTAL AND THERAPEUTIC MEDICINE
LA English
DT Review
DE apoptosis; autophagy; ferroptosis; metastasis; non-small cell lung
   cancer
ID TUMOR-GROWTH; PROLIFERATION; RESISTANCE; INVASION; PROMOTES;
   PROGRESSION; MIGRATION; OVEREXPRESSION; ANGIOGENESIS; NSCLC
AB Non-small cell lung cancer (NSCLC), a common type of cancer worldwide, is normally associated with a poor prognosis. It is difficult to treat successfully as it often metastasizes into brain or bone. Methods to facilitate the induction of effective programmed cell death (PCD) in NSCLC cells to reverse drug resistance, or to inhibit the invasion and migration of NSCLC cells, are currently under investigation. The present study summarized the regulatory functions of PCD, including apoptosis, autophagy and ferroptosis, in the context of NSCLC metastasis. It further summarized how regulatory agents, including long non-coding RNAs, circular RNAs and microRNAs, regulate PCD during the metastasis of NSCLC and characterized new potential diagnostic biomarkers of NSCLC metastasis.
C1 [Xu, Lei; Huang, Xin; Xie, Wei; Zhao, Hangyu] Chengdu Seventh Peoples Hosp, Dept Orthoped, Chengdu 610213, Sichuan, Peoples R China.
   [Lou, Yan] Naval Mil Med Univ, Changzheng Hosp, Spine Tumor Ctr, Dept Orthoped Oncol, Shanghai 200003, Peoples R China.
   [Huang, Xin] Chengdu Seventh Peoples Hosp, Dept Orthoped, 1188 Shuangxing Ave, Chengdu 610213, Sichuan, Peoples R China.
C3 Naval Medical University
RP Huang, X (通讯作者)，Chengdu Seventh Peoples Hosp, Dept Orthoped, 1188 Shuangxing Ave, Chengdu 610213, Sichuan, Peoples R China.
EM hawkings@126.com
CR Alvarez SW, 2017, NATURE, V551, P639, DOI 10.1038/nature24637
   An X, 2019, J CELL BIOCHEM, V120, P17573, DOI 10.1002/jcb.29024
   Ao X, 2019, ONCOL REP, V41, P789, DOI 10.3892/or.2018.6900
   Cai TT, 2020, J EXP CLIN CANC RES, V39, DOI 10.1186/s13046-020-01585-z
   Chan MV, 2021, EUR RADIOL, V31, P5421, DOI 10.1007/s00330-020-07634-7
   Chang MH, 2021, CANCER CELL INT, V21, DOI 10.1186/s12935-021-02240-z
   Chen BK, 2018, J CELL COMMUN SIGNAL, V12, P423, DOI 10.1007/s12079-017-0418-2
   Chen B, 2021, BIOENGINEERED, V12, P4004, DOI 10.1080/21655979.2021.1951070
   Chen C, 2018, ONCOL LETT, V15, P4541, DOI 10.3892/ol.2018.7832
   Chen G, 2016, BIOCHEM BIOPH RES CO, V473, P1144, DOI 10.1016/j.bbrc.2016.04.030
   Chen L, 2020, INT J ONCOL, V57, P466, DOI 10.3892/ijo.2020.5076
   Chen WK, 2021, AGING-US, V13, P16500, DOI 10.18632/aging.203172
   Chen YS, 2021, EUR REV MED PHARMACO, V25, P2511, DOI 10.26355/eurrev_202103_25414
   Chen Y, 2021, FRONT ONCOL, V11, DOI 10.3389/fonc.2021.619346
   Chen ZS, 2019, FRONT PHARMACOL, V10, DOI 10.3389/fphar.2019.00260
   Dao RN, 2020, PATHOL RES PRACT, V216, DOI 10.1016/j.prp.2020.152823
   Datta S, 2019, APOPTOSIS, V24, P414, DOI 10.1007/s10495-019-01526-y
   Deng SH, 2021, BIOCHEM BIOPH RES CO, V549, P54, DOI 10.1016/j.bbrc.2021.02.077
   Di X, 2019, FRONT ONCOL, V9, DOI 10.3389/fonc.2019.00393
   Du HL, 2020, ONCOL LETT, V20, DOI 10.3892/ol.2020.11870
   Duan Y, 2019, ONCOL REP, V41, P2518, DOI 10.3892/or.2019.6994
   Gai CC, 2020, CELL DEATH DIS, V11, DOI 10.1038/s41419-020-02939-3
   Gong FC, 2016, AM J TRANSL RES, V8, P485
   Guan Y, 2020, ONCOL REP, V44, P1403, DOI 10.3892/or.2020.7719
   Guo JW, 2018, ONCOGENESIS, V7, DOI 10.1038/s41389-018-0054-6
   Guo MH, 2021, BIOMED RES INT, V2021, DOI 10.1155/2021/5582648
   Han L, 2018, AM J TRANSL RES, V10, P1172
   He GN, 2021, DRUG DES DEV THER, V15, P3965, DOI 10.2147/DDDT.S332847
   Hu SC, 2021, ACTA BIOMATER, V135, P567, DOI 10.1016/j.actbio.2021.09.003
   Hu YJ, 2021, EXP CELL RES, V400, DOI 10.1016/j.yexcr.2021.112496
   Huang TH, 2016, INT J ONCOL, V49, P1437, DOI 10.3892/ijo.2016.3637
   Indini A, 2021, CANCERS, V13, DOI 10.3390/cancers13081794
   Jiang CY, 2018, ONCOL RES, V26, P725, DOI 10.3727/096504017X15119467381615
   Jiang LL, 2014, ONCOL REP, V32, P1931, DOI 10.3892/or.2014.3432
   Jiang W, 2018, CELL PROLIFERAT, V51, DOI 10.1111/cpr.12502
   Jin B, 2018, J CELL PHYSIOL, V233, P7164, DOI 10.1002/jcp.26543
   Kim DH, 2020, CANCER LETT, V475, P2, DOI 10.1016/j.canlet.2020.01.023
   Kim H, 2020, INT J MOL SCI, V21, DOI 10.3390/ijms21031002
   Li C, 2020, CANCER CELL INT, V20, DOI 10.1186/s12935-020-01168-0
   Li Dan, 2018, Cell Physiol Biochem, V51, P2716, DOI 10.1159/000495962
   Li GH, 2020, CANCER MANAG RES, V12, P12779, DOI 10.2147/CMAR.S272603
   Li QX, 2017, AUTOPHAGY, V13, P1053, DOI 10.1080/15548627.2017.1308997
   Li SP, 2018, EXP THER MED, V16, P2038, DOI 10.3892/etm.2018.6370
   Li W, 2016, CELL DEATH DIS, V7, DOI 10.1038/cddis.2016.126
   Li YS, 2018, BIOCHEM BIOPH RES CO, V503, P2089, DOI 10.1016/j.bbrc.2018.07.164
   Li Y, 2020, ONCOL LETT, V19, P323, DOI 10.3892/ol.2019.11066
   Li ZW, 2021, HISTOL HISTOPATHOL, V36, P1063, DOI 10.14670/HH-18-347
   Lin HYJ, 2021, BIOMED PHARMACOTHER, V136, DOI 10.1016/j.biopha.2020.111202
   Lin X, 2021, JPN J CLIN ONCOL, V51, P675, DOI 10.1093/jjco/hyaa272
   Liu HL, 2018, ONCOGENESIS, V7, DOI 10.1038/s41389-017-0016-4
   Liu W, 2021, NAT COMMUN, V12, DOI 10.1038/s41467-021-25354-4
   Liu XM, 2020, ONCOL REP, V44, P599, DOI 10.3892/or.2020.7645
   Liu Y, 2021, CELL DEATH DISCOV, V7, DOI 10.1038/s41420-021-00596-9
   Liu Y, 2021, PHARMACOL RES PERSPE, V9, DOI 10.1002/prp2.812
   Liu Y, 2020, ONCOTARGETS THER, V13, P745, DOI 10.2147/OTT.S236162
   Liu ZQ, 2020, CELL DEATH DISCOV, V6, DOI 10.1038/s41420-020-00306-x
   Lombardi M, 2020, BIOMED RES INT, V2020, DOI 10.1155/2020/4193541
   Lu JJ, 2020, LIFE SCI, V260, DOI 10.1016/j.lfs.2020.118305
   Lu RJ, 2021, ONCOL REP, V46, DOI 10.3892/or.2021.8123
   Lu X, 2020, CANCER MANAG RES, V12, P7703, DOI 10.2147/CMAR.S262466
   Luo TW, 2020, J BUON, V25, P1517
   Lv XQ, 2016, ACTA PHARMACOL SIN, V37, P1574, DOI 10.1038/aps.2016.81
   Mao M, 2016, BIOCHEM BIOPH RES CO, V478, P649, DOI 10.1016/j.bbrc.2016.08.001
   Mei JZ, 2020, ONCOL LETT, V20, DOI 10.3892/ol.2020.11868
   Ni HW, 2021, STEM CELL RES THER, V12, DOI 10.1186/s13287-021-02394-7
   Pang J, 2020, CELL BIOL INT, V44, P2416, DOI 10.1002/cbin.11449
   Qi GB, 2020, BIOMED PHARMACOTHER, V126, DOI 10.1016/j.biopha.2020.110100
   Qi L, 2018, BIOMED PHARMACOTHER, V103, P1507, DOI 10.1016/j.biopha.2018.04.053
   She KL, 2018, CELL PROLIFERAT, V51, DOI 10.1111/cpr.12406
   Shen QM, 2020, INT J ONCOL, V57, P967, DOI 10.3892/ijo.2020.5106
   Shi FF, 2021, J CLIN LAB ANAL, V35, DOI 10.1002/jcla.23865
   Song RD, 2021, ADV MATER, V33, DOI 10.1002/adma.202101155
   Song ZY, 2021, LIFE SCI, V276, DOI 10.1016/j.lfs.2021.119399
   Songyang YY, 2021, GENE, V768, DOI 10.1016/j.gene.2020.145309
   Su LJ, 2019, OXID MED CELL LONGEV, V2019, DOI 10.1155/2019/5080843
   Su ZY, 2015, MOL CANCER, V14, DOI 10.1186/s12943-015-0321-5
   Tai GG, 2021, EXP LUNG RES, V47, P136, DOI 10.1080/01902148.2021.1881188
   Tang R, 2020, J HEMATOL ONCOL, V13, DOI 10.1186/s13045-020-00946-7
   Wan L, 2016, MOL CANCER THER, V15, P1082, DOI 10.1158/1535-7163.MCT-15-0707
   Wang H, 2018, ONCOL REP, V39, P247, DOI 10.3892/or.2017.6088
   Wang HH, 2021, FRONT ENDOCRINOL, V12, DOI 10.3389/fendo.2021.670031
   Wang HF, 2021, EXP CELL RES, V405, DOI 10.1016/j.yexcr.2021.112687
   Wang JF, 2021, HUM CELL, V34, P952, DOI 10.1007/s13577-021-00518-y
   Wang LL, 2021, AM J TRANSL RES, V13, P6279
   Wang M, 2019, CELL DEATH DIFFER, V26, P2329, DOI 10.1038/s41418-019-0304-y
   Wang SS, 2021, FRONT GENET, V12, DOI 10.3389/fgene.2021.743505
   Wang S, 2020, INT J MOL MED, V45, P33, DOI 10.3892/ijmm.2019.4396
   Wang Y, 2020, BIOMED PHARMACOTHER, V126, DOI 10.1016/j.biopha.2020.110019
   Wang Y, 2021, AGING-US, V13, P18223, DOI 10.18632/aging.203226
   Wang YQ, 2021, EUR J CLIN INVEST, V51, DOI 10.1111/eci.13541
   Wang ZL, 2021, MOL THER, V29, P263, DOI 10.1016/j.ymthe.2020.09.024
   Wu CY, 2021, BIOMED PHARMACOTHER, V139, DOI 10.1016/j.biopha.2021.111585
   Wu P, 2021, AGING-US, V13, P4663, DOI 10.18632/aging.202518
   Wu ZX, 2021, AM J CANCER RES, V11, P108
   Wudu M, 2019, J EXP CLIN CANC RES, V38, DOI 10.1186/s13046-019-1068-4
   Xia HW, 2021, LIFE SCI, V265, DOI 10.1016/j.lfs.2020.118768
   Xing Y, 2018, CELL COMMUN SIGNAL, V16, DOI 10.1186/s12964-018-0254-x
   Xu CX, 2021, CANCER CELL INT, V21, DOI 10.1186/s12935-021-01754-w
   Xu QH, 2020, CELL BIOL INT, V44, P2344, DOI 10.1002/cbin.11444
   Xu ZY, 2020, THORAC CANCER, V11, P875, DOI 10.1111/1759-7714.13329
   Yan YB, 2021, CANCER MANAG RES, V13, P3639, DOI 10.2147/CMAR.S254671
   Yang B, 2021, AGING-US, V13, P13264, DOI 10.18632/aging.203011
   Yang C, 2021, CELL CYCLE, V20, P1334, DOI 10.1080/15384101.2021.1941612
   Yang CL, 2021, ONCOL LETT, V22, DOI 10.3892/ol.2021.12895
   Yang YN, 2020, AGING-US, V12, P9085, DOI 10.18632/aging.103176
   Ye X, 2020, MED SCI MONITOR, V26, DOI 10.12659/MSM.922703
   Yu HX, 2019, ONCOL LETT, V17, P4994, DOI 10.3892/ol.2019.10191
   Yu LY, 2021, CANCER MANAG RES, V13, P5077, DOI 10.2147/CMAR.S276964
   Yu S, 2018, ANTI-CANCER AGENT ME, V18, P1680, DOI 10.2174/1871520618666180830110700
   Yuan JH, 2020, INT J MOL SCI, V21, DOI 10.3390/ijms21238949
   Zhang FR, 2021, CANCER CELL INT, V21, DOI 10.1186/s12935-021-01764-8
   Zhang GR, 2017, TOHOKU J EXP MED, V242, P101, DOI 10.1620/tjem.242.101
   Zhang GY, 2018, BIOMED PHARMACOTHER, V98, P594, DOI 10.1016/j.biopha.2017.12.080
   Zhang HY, 2020, EUR REV MED PHARMACO, V24, P2585, DOI 10.26355/eurrev_202003_20528
   Zhang N, 2020, MOL CANCER, V19, DOI 10.1186/s12943-020-01221-6
   Zhang XF, 2018, ONCOTARGETS THER, V11, P3979, DOI 10.2147/OTT.S158316
   Zhang YY, 2021, ECOTOX ENVIRON SAFE, V220, DOI 10.1016/j.ecoenv.2021.112376
   Zhang ZF, 2019, CANCER CELL INT, V19, DOI 10.1186/s12935-019-0734-0
   Zhang ZX, 2020, ONCOL LETT, V19, P1806, DOI 10.3892/ol.2020.11296
   Zhao M, 2020, THORAC CANCER, V11, P1670, DOI 10.1111/1759-7714.13457
   Zhao ZH, 2017, MED SCI MONITOR, V23, P2906, DOI 10.12659/MSM.904177
   Zheng L, 2018, ONCOTARGETS THER, V11, DOI 10.2147/OTT.S158655
   Zhou Y, 2018, INT J MOL MED, V42, P3093, DOI 10.3892/ijmm.2018.3868
   Zhu YA, 2021, ANN MED, V53, P693, DOI 10.1080/07853890.2021.1925736
NR 124
TC 6
Z9 6
U1 6
U2 30
PU SPANDIDOS PUBL LTD
PI ATHENS
PA POB 18179, ATHENS, 116 10, GREECE
SN 1792-0981
EI 1792-1015
J9 EXP THER MED
JI Exp. Ther. Med.
PD MAY
PY 2022
VL 23
IS 5
AR 352
DI 10.3892/etm.2022.11279
PG 13
WC Medicine, Research & Experimental
WE Science Citation Index Expanded (SCI-EXPANDED)
SC Research & Experimental Medicine
GA 0Y5DG
UT WOS:000790410100001
PM 35493430
OA Green Published, gold
DA 2024-02-05
ER

PT J
AU Gai, CC
   Yu, MY
   Li, ZHR
   Wang, YH
   Ding, DJ
   Zheng, J
   Lv, SJ
   Zhang, WF
   Li, WT
AF Gai, Chengcheng
   Yu, Mengyu
   Li, Zihaoran
   Wang, Yonghong
   Ding, Dejun
   Zheng, Jie
   Lv, Shijun
   Zhang, Weifen
   Li, Wentong
TI Acetaminophen sensitizing erastin-induced ferroptosis via modulation of
   Nrf2/heme oxygenase-1 signaling pathway in non-small-cell lung cancer
SO JOURNAL OF CELLULAR PHYSIOLOGY
LA English
DT Article
DE acetaminophen; erastin; ferroptosis; non-small-cell lung cancer; Nrf2
ID DEATH; NRF2; METABOLISM; RESISTANCE; REGULATOR; STRESS
AB Growing evidence confirms that ferroptosis plays an important role in tumor growth inhibition. However, some non-small-cell lung cancer (NSCLC) cell lines are less sensitive to erastin-induced ferroptotic cell death. Elucidating the mechanism of resistance of cancer cells to erastin-induced ferroptosis and increasing the sensitivity of cancer cells to erastin need to be addressed. In our experiment, erastin and acetaminophen (APAP) cotreatment inhibited NSCLC cell viability and promoted ferroptosis and apoptosis, accompanied with attenuation of glutathione and ectopic increases in lipid peroxides. Erastin and APAP promoted NSCLC cell death by regulating nucleus translocation of nuclear factor erythroid 2-related factor 2 (Nrf2); and the ferroptosis induced by erastin and APAP was abrogated by bardoxolone methyl (BM) with less generation of reactive oxygen species and malondialdehyde. As a downstream gene of Nrf2, heme oxygenase-1 expression decreased significantly with the cotreatment of erastin and APAP, which could be rescued by BM. In vivo experiment showed that the combination of erastin and APAP had a synergic therapeutic effect on xenograft of lung cancer. In short, the present study develops a new effective treatment for NSCLC by synergizing erastin and APAP to induce ferroptosis.
C1 [Gai, Chengcheng; Yu, Mengyu; Li, Zihaoran; Zheng, Jie; Lv, Shijun; Li, Wentong] Weifang Med Univ, Dept Pathol, 7166 Baotong West St, Weifang 261053, Shandong, Peoples R China.
   [Wang, Yonghong; Ding, Dejun; Zhang, Weifen] Weifang Med Univ, Coll Pharmacol, Dept Pharmacol, 7166 Baotong West St, Weifang 261053, Shandong, Peoples R China.
C3 Shandong Second Medical University; Shandong Second Medical University
RP Li, WT (通讯作者)，Weifang Med Univ, Dept Pathol, 7166 Baotong West St, Weifang 261053, Shandong, Peoples R China.; Zhang, WF (通讯作者)，Weifang Med Univ, Coll Pharmacol, Dept Pharmacol, 7166 Baotong West St, Weifang 261053, Shandong, Peoples R China.
EM zhangwf@wfmc.edu.cn; liwentong11@163.com
RI li, wentong/ABD-9270-2020; zhang, weifen/AAM-7180-2020; ding,
   dejun/P-5108-2017
OI li, wentong/0000-0002-8855-2162; ding, dejun/0000-0001-7809-7963
FU National Natural Science Foundation of China [81472365, 81774125,
   81802474]
FX National Natural Science Foundation of China, Grant/Award Numbers:
   81472365, 81774125 and 81802474
CR Ashrafizadeh M, 2019, J CELL PHYSIOL, V234, P19471, DOI 10.1002/jcp.28740
   Bauer AJ, 2011, BIOCHEMISTRY-US, V50, P3408, DOI 10.1021/bi2003247
   Chang LC, 2018, CANCER LETT, V416, P124, DOI 10.1016/j.canlet.2017.12.025
   Conrad M, 2018, GENE DEV, V32, P602, DOI 10.1101/gad.314674.118
   Dixon SJ, 2014, NAT CHEM BIOL, V10, P9, DOI 10.1038/nchembio.1416
   Dixon SJ, 2012, CELL, V149, P1060, DOI 10.1016/j.cell.2012.03.042
   Dolma S, 2003, CANCER CELL, V3, P285, DOI 10.1016/S1535-6108(03)00050-3
   Fan Z, 2017, ONCOGENESIS, V6, DOI 10.1038/oncsis.2017.65
   Fang D, 2018, ADV CANCER RES, V138, P41, DOI 10.1016/bs.acr.2018.02.002
   Furfaro AL, 2016, OXID MED CELL LONGEV, V2016, DOI 10.1155/2016/1958174
   Gorrini C, 2013, NAT REV DRUG DISCOV, V12, P931, DOI 10.1038/nrd4002
   Itoh K, 2010, ANTIOXID REDOX SIGN, V13, P1665, DOI 10.1089/ars.2010.3222
   Jaeschke H, 2012, DRUG METAB REV, V44, P88, DOI 10.3109/03602532.2011.602688
   Jaramillo MC, 2013, GENE DEV, V27, P2179, DOI 10.1101/gad.225680.113
   Jemal A, 2010, CA-CANCER J CLIN, V60, P277, DOI 10.3322/caac.20073
   Jiang YQ, 2017, CHIN J CANCER, V36, DOI 10.1186/s40880-017-0248-x
   Lee YS, 2019, J CELL BIOCHEM, V120, P928, DOI 10.1002/jcb.27456
   Lorincz T, 2015, PATHOL ONCOL RES, V21, P1115, DOI 10.1007/s12253-015-9946-3
   LU Y, 2017, SCI REP UK, V7
   Ma S, 2016, CELL DEATH DIS, V7, DOI 10.1038/cddis.2016.208
   Maldonado EN, 2013, J BIOL CHEM, V288, P11920, DOI 10.1074/jbc.M112.433847
   Roh JL, 2017, REDOX BIOL, V11, P254, DOI 10.1016/j.redox.2016.12.010
   Shin D, 2018, FREE RADICAL BIO MED, V129, P454, DOI 10.1016/j.freeradbiomed.2018.10.426
   Sporn MB, 2012, NAT REV CANCER, V12, P564, DOI 10.1038/nrc3278
   Stockwell BR, 2017, CELL, V171, P273, DOI 10.1016/j.cell.2017.09.021
   THUMMEL KE, 1993, BIOCHEM PHARMACOL, V45, P1563, DOI 10.1016/0006-2952(93)90295-8
   Torre LA, 2016, ADV EXP MED BIOL, V893, P1, DOI 10.1007/978-3-319-24223-1_1
   Uzi D, 2013, J HEPATOL, V59, P495, DOI 10.1016/j.jhep.2013.04.024
   Vad NM, 2009, J PHARM SCI-US, V98, P1409, DOI 10.1002/jps.21505
   Wang XJ, 2008, CARCINOGENESIS, V29, P1235, DOI 10.1093/carcin/bgn095
   Xie YC, 2017, CELL REP, V20, P1692, DOI 10.1016/j.celrep.2017.07.055
   Yagoda N, 2007, NATURE, V447, P864, DOI 10.1038/nature05859
   Yang WS, 2014, CELL, V156, P317, DOI 10.1016/j.cell.2013.12.010
   Yu Y, 2015, MOL CELL ONCOL, V2, DOI 10.1080/23723556.2015.1054549
NR 34
TC 90
Z9 96
U1 6
U2 41
PU WILEY
PI HOBOKEN
PA 111 RIVER ST, HOBOKEN 07030-5774, NJ USA
SN 0021-9541
EI 1097-4652
J9 J CELL PHYSIOL
JI J. Cell. Physiol.
PD APR
PY 2020
VL 235
IS 4
BP 3329
EP 3339
DI 10.1002/jcp.29221
EA SEP 2019
PG 11
WC Cell Biology; Physiology
WE Science Citation Index Expanded (SCI-EXPANDED)
SC Cell Biology; Physiology
GA KA2VX
UT WOS:000487360100001
PM 31541463
DA 2024-02-05
ER

PT J
AU Shao, M
   Jiang, Q
   Shen, C
   Liu, Z
   Qiu, LH
AF Shao, Min
   Jiang, Qi
   Shen, Chao
   Liu, Zhong
   Qiu, Lihong
TI Sinapine induced ferroptosis in non-small cell lung cancer cells by
   upregulating transferrin/transferrin receptor and downregulating SLC7A11
SO GENE
LA English
DT Article
DE Ferroptosis; Non-small cell lung cancer; Sinapine; p53
ID PATHWAY
AB Sinapine (SI) is a naturally occurring product with biological properties, but its activity against non-small cell lung cancer (NSCLC) remains unclear. This research examined the anti-tumour effects of SI in NSCLC cells and the underlying mechanisms of any effects. SI induced ferroptosis, a novel form of cell death, by increasing intracellular ferrous iron, lipid peroxidation, and reactive oxygen species (ROS) in NSCLC cells. SI treatment resulted in transferrin and transferrin receptor upregulation, and inhibition of transferrin or the transferrin receptor reduced the ferroptosis caused by SI. SI treatment also resulted in a p-53 dependent downregulation of SLC7A11. Finally, we evaluated the effects of SI in vivo and it was found that SI also successfully inhibited the growth of NSCLC in vivo. In summary, our data demonstrated that SI triggered ferroptosis in NSCLC cells and may be a promising therapeutic agent for this condition.
C1 [Shao, Min; Jiang, Qi; Shen, Chao; Liu, Zhong; Qiu, Lihong] Zhejiang Univ, Affiliated Hosp 1, Coll Med, Hlth Management Ctr, Hangzhou 310003, Zhejiang, Peoples R China.
C3 Zhejiang University
RP Qiu, LH (通讯作者)，Zhejiang Univ, Affiliated Hosp 1, Coll Med, Hlth Management Ctr, Hangzhou 310003, Zhejiang, Peoples R China.
EM qiulihonghz@163.com
CR Alanazi A, 2021, LUNG CANCER MANAG, V10, DOI 10.2217/lmt-2020-0011
   Bhinu VS, 2009, TRANSGENIC RES, V18, P31, DOI 10.1007/s11248-008-9194-3
   Boulghobra D, 2020, REDOX BIOL, V34, DOI 10.1016/j.redox.2020.101554
   Cao JY, 2016, CELL MOL LIFE SCI, V73, P2195, DOI 10.1007/s00018-016-2194-1
   Chen D, 2017, ONCOGENE, V36, P5593, DOI 10.1038/onc.2017.146
   Chen X, 2021, CELL DEATH DIFFER, V28, P1135, DOI 10.1038/s41418-020-00728-1
   Feng H., 2020, TRANSFERRIN RECEPTOR
   Galaris D, 2019, BBA-MOL CELL RES, V1866, DOI 10.1016/j.bbamcr.2019.118535
   Guo Y, 2016, PHYTOMEDICINE, V23, P267, DOI 10.1016/j.phymed.2015.12.017
   Guo Y, 2014, FOOD CHEM TOXICOL, V67, P187, DOI 10.1016/j.fct.2014.02.035
   Hassannia B, 2019, CANCER CELL, V35, P830, DOI 10.1016/j.ccell.2019.04.002
   Ji X., 2018, ONCOGENE
   Jiang L, 2015, NATURE, V520, P57, DOI 10.1038/nature14344
   Kang R, 2019, FREE RADICAL BIO MED, V133, P162, DOI 10.1016/j.freeradbiomed.2018.05.074
   Karikas GA, 2010, J BUON, V15, P627
   Keith RL, 2013, NAT REV CLIN ONCOL, V10, P334, DOI 10.1038/nrclinonc.2013.64
   Koppula P, 2021, PROTEIN CELL, V12, P599, DOI 10.1007/s13238-020-00789-5
   Lin WY, 2020, AM J CANCER RES, V10, P3106
   Liu DS, 2017, NAT COMMUN, V8, DOI 10.1038/ncomms14844
   Ma L, 2021, MOLECULES, V26, DOI 10.3390/molecules26040933
   Mao C, 2021, NATURE, V593, P586, DOI 10.1038/s41586-021-03539-7
   Pohl F, 2019, FRONT NEUROSCI-SWITZ, V13, DOI 10.3389/fnins.2019.01091
   Rosell R, 2015, NAT REV CLIN ONCOL, V12, P75, DOI 10.1038/nrclinonc.2014.225
   Siegel RL, 2019, CA-CANCER J CLIN, V69, P7, DOI 10.3322/caac.21551
   Tang LJ, 2021, FREE RADICAL BIO MED, V162, P339, DOI 10.1016/j.freeradbiomed.2020.10.307
   Xie Y, 2016, CELL DEATH DIFFER, V23, P369, DOI 10.1038/cdd.2015.158
   Yao SN, 2020, CANCER LETT, V483, P87, DOI 10.1016/j.canlet.2020.04.003
   Yu Y., 2020, BLOOD, V136
   Zou JY, 2021, INT J MOL SCI, V22, DOI 10.3390/ijms222413335
NR 29
TC 13
Z9 13
U1 8
U2 30
PU ELSEVIER
PI AMSTERDAM
PA RADARWEG 29, 1043 NX AMSTERDAM, NETHERLANDS
SN 0378-1119
EI 1879-0038
J9 GENE
JI Gene
PD JUN 15
PY 2022
VL 827
AR 146460
DI 10.1016/j.gene.2022.146460
EA APR 2022
PG 7
WC Genetics & Heredity
WE Science Citation Index Expanded (SCI-EXPANDED)
SC Genetics & Heredity
GA 1C5KE
UT WOS:000793157100005
PM 35358657
DA 2024-02-05
ER

PT J
AU Xu, RZ
   Wu, JC
   Luo, YB
   Wang, YL
   Tian, JH
   Teng, WJ
   Zhang, B
   Fang, ZH
   Li, Y
AF Xu, Rongzhong
   Wu, Jianchun
   Luo, Yingbin
   Wang, Yuli
   Tian, Jianhui
   Teng, Wenjing
   Zhang, Bo
   Fang, Zhihong
   Li, Yan
TI Sanguinarine Represses the Growth and Metastasis of Non-small Cell Lung
   Cancer by Facilitating Ferroptosis
SO CURRENT PHARMACEUTICAL DESIGN
LA English
DT Article
DE Non-small cell lung carcinoma; Sanguinarine; ferroptosis; STUB1; GPX4;
   dorsal flanks
ID INDUCED APOPTOSIS; CARCINOMA-CELLS; EPIDEMIOLOGY; BCL-2; ROS
AB Objective: Ethnopharmacological relevance: Sanguinarine (SAG), a natural benzophenanthridine alkaloid derived from the root of Sanguinaria canadensis Linn. (Bloodroot), possesses a potential anticancer activity. Lung carcinoma is the chief cause of malignancy-related mortality in China. Non-small cell lung carcinoma (NSCLC) is the main subtype of lung carcinoma and accounts for about eighty-five percent of this disease. Current treatment in controlling and curing NSCLC remains deficient. Aim: The role and underlying mechanism of SAG in repressing the growth and metastasis of NSCLC were explored. Materials and Methods: The role of SAG in regulating the proliferation and invasion of NSCLC cells was evaluated in vitro and in a xenograft model. After treatment with SAG, Fe2+ concentration, reactive oxygen species (ROS) levels, malondialdehyde (MDA), and glutathione (GSH) content in NSCLC cells were assessed to evaluate the effect of SAG on facilitating ferroptosis. Results: SAG exhibited a dose- and time-dependent cytotoxicity in A549 and H3122 cells. SAG treatment effectively repressed the growth and metastasis of NSCLC in a xenograft model. We, for the first time, verified that SAG triggered ferroptosis of NSCLC cells, as evidenced by increased Fe2+ concentration, ROS level, and MDA content, and decreased GSH content. Mechanistically, SAG decreased the protein stability of glutathione peroxide 4 (GPX4) through E3 ligase STUB1-mediated ubiquitination and degradation of endogenous GPX4. GPX4 overexpression restored the proliferation and invasion of NSCLC cells treated with SAG through inhibiting ferroptosis. Conclusion: SAG inhibits the growth and metastasis of NSCLC by regulating STUB1/GPX4-dependent ferroptosis.
C1 [Xu, Rongzhong; Wu, Jianchun; Luo, Yingbin; Wang, Yuli; Tian, Jianhui; Teng, Wenjing; Zhang, Bo; Fang, Zhihong; Li, Yan] Shanghai Univ Tradit Chinese Med, Shanghai Municipal Hosp Tradit Chinese Med, Dept Oncol, Shanghai 200071, Peoples R China.
C3 Shanghai University of Traditional Chinese Medicine
RP Fang, ZH; Li, Y (通讯作者)，Shanghai Univ Tradit Chinese Med, Shanghai Municipal Hosp Tradit Chinese Med, Dept Oncol, Shanghai 200071, Peoples R China.
EM ffwf2001@126.com; yan.xiaotian@shutcm.edu.cn
RI luo, ying/HJP-8548-2023
OI Tian, Jianhui/0000-0003-1577-9179; Xu, Rong zhong/0000-0002-1159-8509
FU budgetary Foundation of Shanghai University of Traditional Chinese
   Medicine [2019LK033]; National Natural Foundation of China [81973795];
   Clinical Research Plan of Shanghai Shenkang Hospital Development Center
   [SHDC2020CR4052]; Shanghai Pujiang Program [2020PJD057]; Shanghai Nature
   Fund Project [19ZR1452200]
FX This research was supported by grants from the budgetary Foundation of
   Shanghai University of Traditional Chinese Medicine (No. 2019LK033),
   National Natural Foundation of China (81973795), Clinical Research Plan
   of Shanghai Shenkang Hospital Development Center (SHDC2020CR4052),
   Shanghai Pujiang Program (2020PJD057), Shanghai Nature Fund Project
   (19ZR1452200).
CR Abdulghani J, 2008, AM J PATHOL, V172, P1717, DOI 10.2353/ajpath.2008.071054
   Adhami VM, 2004, MOL CANCER THER, V3, P933
   Ahmad N, 2000, CLIN CANCER RES, V6, P1524
   Ahsan H, 2007, CANCER LETT, V249, P198, DOI 10.1016/j.canlet.2006.08.018
   Casal-Mouriño A, 2021, TRANSL LUNG CANCER R, V10, P506, DOI 10.21037/tlcr.2020.03.40
   Choi WY, 2008, CHEMOTHERAPY, V54, P279, DOI 10.1159/000149719
   Ding YH, 2021, J HEMATOL ONCOL, V14, DOI 10.1186/s13045-020-01016-8
   Dong XZ, 2013, BIOMED RES INT, V2013, DOI 10.1155/2013/517698
   Gu S, 2015, ONCOL REP, V34, P913, DOI 10.3892/or.2015.4054
   Halas-Wisniewska M, 2020, MOLECULES, V25, DOI 10.3390/molecules25133045
   Han MH, 2013, PLOS ONE, V8, DOI 10.1371/journal.pone.0063425
   Han MH, 2013, TOXICOL LETT, V220, P157, DOI 10.1016/j.toxlet.2013.04.020
   Ho MY, 2013, CANCER RES, V73, P439, DOI 10.1158/0008-5472.CAN-12-2220
   Jang BC, 2009, TOXICOL IN VITRO, V23, P281, DOI 10.1016/j.tiv.2008.12.013
   Khan AQ, 2020, MOLECULES, V25, DOI 10.3390/molecules25051229
   Kim S, 2008, J CELL BIOCHEM, V104, P895, DOI 10.1002/jcb.21672
   Li X, 2019, J INFLAMM-LOND, V16, DOI 10.1186/s12950-019-0216-0
   Liu M, 2021, MOL ONCOL, V15, P2084, DOI 10.1002/1878-0261.12936
   Liu Y, 2015, MOL MED REP, V12, P3400, DOI 10.3892/mmr.2015.3841
   Livak KJ, 2001, METHODS, V25, P402, DOI 10.1006/meth.2001.1262
   Lu C, 2021, BIOCHEM CELL BIOL, V99, P675, DOI 10.1139/bcb-2020-0505
   Molina JR, 2008, MAYO CLIN PROC, V83, P584, DOI 10.4065/83.5.584
   Rami-Porta R, 2017, CA-CANCER J CLIN, V67, P138, DOI 10.3322/caac.21390
   Shi ZY, 2021, FRONT ONCOL, V11, DOI 10.3389/fonc.2021.579286
   Su Q, 2021, PHYTOMEDICINE, V84, DOI 10.1016/j.phymed.2021.153503
   Su Q, 2020, TOXICOL IN VITRO, V66, DOI 10.1016/j.tiv.2020.104840
   Tang X, 2021, THORAC CANCER, V12, P1219, DOI 10.1111/1759-7714.13904
   Torii S, 2016, BIOCHEM J, V473, P769, DOI 10.1042/BJ20150658
   Tu YB, 2021, PHARMACOL RES, V169, DOI 10.1016/j.phrs.2021.105615
   Wang HY, 2021, MOL THER, V29, P2185, DOI 10.1016/j.ymthe.2021.03.022
   Wei GX, 2017, J BIOCHEM MOL TOXIC, V31, DOI 10.1002/jbt.21914
   Wu W, 2021, INT J MED SCI, V18, P1899, DOI 10.7150/ijms.54860
   Xie Y, 2016, CELL DEATH DIFFER, V23, P369, DOI 10.1038/cdd.2015.158
   Yan GB, 2021, J BIOSCIENCES, V46, DOI 10.1007/s12038-021-00140-y
   Yan HF, 2021, SIGNAL TRANSDUCT TAR, V6, DOI 10.1038/s41392-020-00428-9
   Yu HT, 2017, J CELL MOL MED, V21, P648, DOI 10.1111/jcmm.13008
   Zhang Y, 2019, MOL MED REP, V19, P4449, DOI 10.3892/mmr.2019.10087
   Zhu M, 2020, CLIN TRANSL MED, V10, P1, DOI 10.1002/ctm2.1
   Zhu YM, 2021, FRONT CELL DEV BIOL, V9, DOI 10.3389/fcell.2021.644901
   Zou Y, 2019, NAT COMMUN, V10, DOI 10.1038/s41467-019-09277-9
NR 40
TC 11
Z9 11
U1 7
U2 15
PU BENTHAM SCIENCE PUBL LTD
PI SHARJAH
PA EXECUTIVE STE Y-2, PO BOX 7917, SAIF ZONE, 1200 BR SHARJAH, U ARAB
   EMIRATES
SN 1381-6128
EI 1873-4286
J9 CURR PHARM DESIGN
JI Curr. Pharm. Design
PY 2022
VL 28
IS 9
BP 760
EP 768
DI 10.2174/1381612828666220217124542
PG 9
WC Pharmacology & Pharmacy
WE Science Citation Index Expanded (SCI-EXPANDED)
SC Pharmacology & Pharmacy
GA 3L5GX
UT WOS:000834790200007
PM 35176976
DA 2024-02-05
ER

PT J
AU Peng, YH
   Ouyang, LL
   Zhou, YY
   Lai, WW
   Chen, YB
   Wang, ZL
   Yan, BK
   Zhang, ZW
   Zhou, YL
   Peng, XT
   Chen, JL
   Peng, X
   Xiao, DS
   Liu, S
   Tao, YG
   Liu, WL
AF Peng, Yuanhao
   Ouyang, Lianlian
   Zhou, Yangying
   Lai, Weiwei
   Chen, Yuanbing
   Wang, Zuli
   Yan, Bokang
   Zhang, Zewen
   Zhou, Yanling
   Peng, Xintong
   Chen, Jielin
   Peng, Xin
   Xiao, Desheng
   Liu, Shuang
   Tao, Yongguang
   Liu, Wenliang
TI AhR Promotes the Development of Non-small cell lung cancer by Inducing
   SLC7A11-dependent Antioxidant Function
SO JOURNAL OF CANCER
LA English
DT Article
DE Receptors; aryl hydrocarbon; Ferroptosis; non-small-cell lung cancer
ID FERROPTOSIS; EXPRESSION; PATHWAY; DEATH; PEROXIDATION; ACTIVATION;
   GROWTH; LEADS
AB Objective: Aryl hydrocarbon receptor (AhR) is a transcription factor. It is reported that AhR is associated with non-small cell lung cancer (NSCLC), but the mechanisms underlying this relationship remain unclear. Therefore, we investigated the role of AhR in NSCLC to elucidate the underlying mechanisms.Methods: We collected clinical lung cancer samples and constructed AhR overexpression and knockdown cell lines to investigate the tumorigenicity of AhR in vivo and in vitro. Furthermore, we performed a ferroptosis induction experiment and chromatin immunoprecipitation experiment.Results: AhR was highly expressed in NSCLC tissue. AhR knockdown cells showed ferroptosis related phenomenon. Furthermore, Chromatin immunoprecipitation confirmed the correlation between AhR and solute carrier family 7 member 11 (SLC7A11) and ferroptosis induction experiment confirmed that AhR affects ferroptosis via SLC7A11. Specifically, AhR regulates ferroptosis-related SLC7A11, which affects ferroptosis and promotes NSCLC progression. Conclusions: AhR promoted NSCLC development and positively correlated with SLC7A11, affecting its actions. AhR bound to the promoter region of SLC7A11 promotes NSCLC by activating SLC7A11 expression, improving the oxidative sensitivity of cells, and inhibiting ferroptosis. Thus, AhR affects ferroptosis in NSCLC by regulating SLC7A11, providing foundational evidence for novel ferroptosis-related treatments.
C1 [Peng, Yuanhao; Tao, Yongguang; Liu, Wenliang] Cent South Univ, Xiangya Hosp 2, Dept Thorac Surg, Hunan Key Lab Early Diag & Precis Therapy Lung Can, Changsha 410011, Hunan, Peoples R China.
   [Peng, Yuanhao; Lai, Weiwei; Zhang, Zewen; Peng, Xintong; Tao, Yongguang] Cent South Univ, Canc Res Inst, NHC Key Lab Carcinogenesis, Changsha 410078, Hunan, Peoples R China.
   [Peng, Yuanhao; Lai, Weiwei; Zhang, Zewen; Peng, Xintong; Tao, Yongguang] Cent South Univ, Sch Basic Med, Changsha 410078, Hunan, Peoples R China.
   [Ouyang, Lianlian] Cent South Univ, Xiangya Hosp 2, Dept dermatol, Changsha 410011, Peoples R China.
   [Zhou, Yangying; Zhou, Yanling; Liu, Shuang] Cent South Univ, Xiangya Hosp, Dept Oncol, Changsha 410008, Hunan, Peoples R China.
   [Chen, Yuanbing] Cent South Univ, Xiangya Hosp, Dept Neurosurg, Changsha 410008, Hunan, Peoples R China.
   [Wang, Zuli] Guizhou Med Univ, Ctr Tissue Engn & Stem Cell Res, Guiyang 550025, Guizhou, Peoples R China.
   [Yan, Bokang] Cent South Univ, Xiangya Sch Med, Zhuzhou Hosp, Dept Pathol, Zhuzhou 412007, Hunan, Peoples R China.
   [Chen, Jielin; Peng, Xin; Xiao, Desheng; Tao, Yongguang] Cent South Univ, Sch Basic Med, Dept Pathol, Changsha 410008, Hunan, Peoples R China.
   [Chen, Jielin; Peng, Xin; Xiao, Desheng; Tao, Yongguang] Cent South Univ, Sch Basic Med, Changsha 410078, Hunan, Peoples R China.
C3 Central South University; Central South University; Central South
   University; Central South University; Central South University; Central
   South University; Guizhou Medical University; Central South University;
   Central South University
RP Tao, YG; Liu, WL (通讯作者)，Cent South Univ, Xiangya Hosp 2, Dept Thorac Surg, Hunan Key Lab Early Diag & Precis Therapy Lung Can, Changsha 410011, Hunan, Peoples R China.; Tao, YG (通讯作者)，Cent South Univ, Canc Res Inst, NHC Key Lab Carcinogenesis, Changsha 410078, Hunan, Peoples R China.; Tao, YG (通讯作者)，Cent South Univ, Sch Basic Med, Changsha 410078, Hunan, Peoples R China.; Tao, YG (通讯作者)，Cent South Univ, Sch Basic Med, Dept Pathol, Changsha 410008, Hunan, Peoples R China.; Tao, YG (通讯作者)，Cent South Univ, Sch Basic Med, Changsha 410078, Hunan, Peoples R China.
EM taoyong@csu.edu.cn; liuwenliang@csu.edu.cn
RI 彭, 元昊/GYD-5665-2022
FU National Natural Science Foundation of China [81972638]; Central South
   University Research Programme of Advanced Interdisciplinary Studies
   [2023QYJC030]
FX This work was supported by the National Natural Science Foundation of
   China [81972638, W.L.] and the Central South University Research
   Programme of Advanced Interdisciplinary Studies [2023QYJC030].
CR Badgley MA, 2020, SCIENCE, V368, P85, DOI 10.1126/science.aaw9872
   Chang JHT, 2007, CLIN CANCER RES, V13, P38, DOI 10.1158/1078-0432.CCR-06-1166
   Che X, 2019, CURR DRUG TARGETS, V20, P625, DOI 10.2174/1389450120666181109092225
   Chen D, 2017, ONCOGENE, V36, P5593, DOI 10.1038/onc.2017.146
   Chen WQ, 2016, CA-CANCER J CLIN, V66, P115, DOI 10.3322/caac.21338
   Chen X, 2021, CELL DEATH DIFFER, V28, P1135, DOI 10.1038/s41418-020-00728-1
   Chen X, 2021, AUTOPHAGY, V17, P2054, DOI 10.1080/15548627.2020.1810918
   Chen YT, 2017, GENOME BIOL, V18, DOI 10.1186/s13059-017-1366-0
   Cheng J, 2015, NAT COMMUN, V6, DOI 10.1038/ncomms8209
   Cheong JE, 2018, TRENDS PHARMACOL SCI, V39, P307, DOI 10.1016/j.tips.2017.11.007
   Chopra VS, 2009, GENE DEV, V23, P1505, DOI 10.1101/gad.1807309
   Chopra VS, 2009, CURR BIOL, V19, P688, DOI 10.1016/j.cub.2009.02.055
   da Silva JF, 2022, BRIT J PHARMACOL, V179, P2938, DOI 10.1111/bph.15789
   Dierge E, 2021, CELL METAB, V33, P1701, DOI 10.1016/j.cmet.2021.05.016
   Ding YH, 2021, J HEMATOL ONCOL, V14, DOI 10.1186/s13045-020-01016-8
   Dixon SJ, 2012, CELL, V149, P1060, DOI 10.1016/j.cell.2012.03.042
   Dodson M, 2019, REDOX BIOL, V23, DOI 10.1016/j.redox.2019.101107
   Dong HB, 2021, CELL MOL GASTROENTER, V12, P793, DOI 10.1016/j.jcmgh.2021.05.013
   Fernandez-Gallego N, 2021, CELLS-BASEL, V10, DOI 10.3390/cells10113176
   Gao MH, 2016, CELL RES, V26, P1021, DOI 10.1038/cr.2016.95
   Jiang L, 2015, NATURE, V520, P57, DOI 10.1038/nature14344
   Jiang Y, 2015, ONCOGENE, V34, P6079, DOI 10.1038/onc.2015.53
   Jiang YQ, 2017, THERANOSTICS, V7, P3293, DOI 10.7150/thno.19988
   Koppula P, 2017, J BIOL CHEM, V292, P14240, DOI 10.1074/jbc.M117.798405
   Kremer DM, 2021, NAT COMMUN, V12, DOI 10.1038/s41467-021-24859-2
   Lei G, 2020, CELL RES, V30, P146, DOI 10.1038/s41422-019-0263-3
   Li YY, 2022, ACTA PHARMACOL SIN, V43, P1495, DOI 10.1038/s41401-021-00781-7
   Liao P, 2022, CANCER CELL, V40, P365, DOI 10.1016/j.ccell.2022.02.003
   Liu J, 2020, INT J MOL SCI, V21, DOI 10.3390/ijms21218387
   Liu SA, 2011, PLOS ONE, V6, DOI 10.1371/journal.pone.0017904
   Liu T, 2019, CANCER RES, V79, P1913, DOI 10.1158/0008-5472.CAN-18-3037
   Mao C, 2018, AM J CANCER RES, V8, P1214
   Mao C, 2018, CANCER RES, V78, P3484, DOI 10.1158/0008-5472.CAN-17-3454
   Masaki T., 2021, P NATL ACAD SCI USA, P118
   Narasimhan S, 2018, INT J MOL SCI, V19, DOI 10.3390/ijms19051388
   Nebert DW, 2017, PROG LIPID RES, V67, P38, DOI 10.1016/j.plipres.2017.06.001
   Ouyang LL, 2020, SIGNAL TRANSDUCT TAR, V5, DOI 10.1038/s41392-020-0181-3
   Qian C, 2021, THERANOSTICS, V11, P8797, DOI 10.7150/thno.61601
   Roager HM, 2018, NAT COMMUN, V9, DOI 10.1038/s41467-018-05470-4
   Sa R, 2021, FRONT PHARMACOL, V12, DOI 10.3389/fphar.2021.795386
   Scoville SD, 2018, BLOOD, V132, P1792, DOI 10.1182/blood-2018-03-838474
   Seibt TM, 2019, FREE RADICAL BIO MED, V133, P144, DOI 10.1016/j.freeradbiomed.2018.09.014
   Shi Y, 2012, CARCINOGENESIS, V33, P1468, DOI 10.1093/carcin/bgs171
   Shinde R, 2018, TRENDS IMMUNOL, V39, P1005, DOI 10.1016/j.it.2018.10.010
   Singleman C, 2021, AQUAT TOXICOL, V233, DOI 10.1016/j.aquatox.2021.105794
   Skalska L, 2010, PLOS PATHOG, V6, DOI 10.1371/journal.ppat.1000951
   Stockinger B, 2021, NAT REV GASTRO HEPAT, V18, P559, DOI 10.1038/s41575-021-00430-8
   Stockwell BR, 2017, CELL, V171, P273, DOI 10.1016/j.cell.2017.09.021
   Stoyanovsky DA, 2019, FREE RADICAL BIO MED, V133, P153, DOI 10.1016/j.freeradbiomed.2018.09.008
   Sui XB, 2018, FRONT PHARMACOL, V9, DOI 10.3389/fphar.2018.01371
   Toydemir G, 2021, FOOD CHEM, V341, DOI 10.1016/j.foodchem.2020.128261
   Ursini F, 2020, FREE RADICAL BIO MED, V152, P175, DOI 10.1016/j.freeradbiomed.2020.02.027
   Walczak K, 2020, INT J MOL SCI, V21, DOI 10.3390/ijms21217946
   Wang GZ, 2019, NAT COMMUN, V10, DOI 10.1038/s41467-019-08887-7
   Wang LQ, 2021, J INNATE IMMUN, DOI 10.1159/000517627
   Yan B, 2018, CELL DEATH DIS, V9, DOI 10.1038/s41419-018-0542-9
   Ye MX, 2018, CLIN CANCER RES, V24, P1227, DOI 10.1158/1078-0432.CCR-17-0396
   Ye Z, 2021, REDOX BIOL, V38, DOI 10.1016/j.redox.2020.101807
   Zeng HM, 2015, INT J CANCER, V136, P1921, DOI 10.1002/ijc.29227
   Zhao YB, 2020, CELL REP, V33, DOI 10.1016/j.celrep.2020.108487
NR 60
TC 3
Z9 3
U1 5
U2 8
PU IVYSPRING INT PUBL
PI LAKE HAVEN
PA PO BOX 4546, LAKE HAVEN, NSW 2263, AUSTRALIA
SN 1837-9664
J9 J CANCER
JI J. Cancer
PY 2023
VL 14
IS 5
BP 821
EP 834
DI 10.7150/jca.82066
PG 14
WC Oncology
WE Science Citation Index Expanded (SCI-EXPANDED)
SC Oncology
GA E6JC7
UT WOS:000976572900008
PM 37056388
OA Green Published, gold
DA 2024-02-05
ER

PT J
AU Shameem, M
   Bagherpoor, AJ
   Nakhi, A
   Dosa, P
   Georg, G
   Kassie, F
AF Shameem, Mohammad
   Bagherpoor, Alireza Jian
   Nakhi, Ali
   Dosa, Peter
   Georg, Gunda
   Kassie, Fekadu
TI Mitochondria-targeted metformin (mitomet) inhibits lung cancer in
   cellular models and in mice by enhancing the generation of reactive
   oxygen species
SO MOLECULAR CARCINOGENESIS
LA English
DT Article
DE 4-(Methylnitrosamino)-1-(3-pyridyl)-1-butanone (NNK); lung tumor;
   metformin; mitochondria-targeted metformin (mitomet); non-small cell
   lung cancer (NSCLC); reactive oxygen species (ROS)
ID ACTIVATED PROTEIN-KINASE; HEPATOCELLULAR-CARCINOMA; IN-VITRO; SURVIVAL;
   PREVENTION; NSCLC; FERROPTOSIS; METABOLISM; THERAPY; ANALOGS
AB Lung cancer is the leading cause of cancer-related mortality in the United States. Although some epidemiological studies have shown an inverse relationship between the use of metformin, a widely used antidiabetic drug, and the incidence of lung cancer, the real benefits of the drug are unclear as the efficacy is low and the outcomes are quite heterogeneous. To develop a more potent form of metformin, we synthesized mitochondria-targeted metformin (mitomet) and tested its efficacy in in vitro and in vivo models of lung cancer. Mitomet was cytotoxic to transformed bronchial cells and several non-small cell lung cancer (NSCLC) cell lines but relatively safe to normal bronchial cells, and these effects were mediated mainly via induction of mitochondrial reactive oxygen species. Studies using isogenic A549 cells showed that mitomet was selectively toxic to those cells deficient in the tumor suppressor gene LKB1, which is widely mutated in NSCLC. Mitomet also significantly reduced the multiplicity and size of lung tumors induced by a tobacco smoke carcinogen in mice. Overall, our findings showed that mitomet, which was about 1000 and 100 times more potent than metformin, in killing NSCLC cells and reducing the multiplicity and size of lung tumors in mice, respectively, is a promising candidate for the chemoprevention and treatment of lung cancer, in particular against LKB1-deficient lung cancers which are known to be highly aggressive.
C1 [Shameem, Mohammad; Bagherpoor, Alireza Jian; Nakhi, Ali; Dosa, Peter; Georg, Gunda; Kassie, Fekadu] Univ Minnesota, Masonic Canc Ctr, Minneapolis, MN USA.
   [Nakhi, Ali; Dosa, Peter; Georg, Gunda] Univ Minnesota, Inst Therapeut Discovery & Dev, Dept Med Chem, Minneapolis, MN USA.
   [Kassie, Fekadu] Univ Minnesota, Coll Vet Med, St Paul, MN USA.
   [Kassie, Fekadu] Univ Minnesota, Masonic Canc Ctr, Minneapolis, MN 55455 USA.
C3 University of Minnesota System; University of Minnesota Twin Cities;
   University of Minnesota System; University of Minnesota Twin Cities;
   University of Minnesota System; University of Minnesota Twin Cities;
   University of Minnesota System; University of Minnesota Twin Cities
RP Kassie, F (通讯作者)，Univ Minnesota, Masonic Canc Ctr, Minneapolis, MN 55455 USA.
EM kassi012@umn.edu
RI Shameem, Mohammad/K-1632-2019
OI Shameem, Mohammad/0000-0003-0578-2622; Georg, Gunda/0000-0002-8900-9460
FU Fekadu Kassie (from Masonic Cancer Center and College of Veterinary
   Medicine, University of Minnesota); Gunda Georg (from Masonic Cancer
   Center, University of Minnesota)
FX These studies were supported by funds to Fekadu Kassie (from Masonic
   Cancer Center and College of Veterinary Medicine, University of
   Minnesota) and Gunda Georg (from Masonic Cancer Center, University of
   Minnesota).
CR Arrieta O, 2016, BMC CANCER, V16, DOI 10.1186/s12885-016-2658-6
   Boukalova S, 2016, MOL CANCER THER, V15, P2875, DOI 10.1158/1535-7163.MCT-15-1021
   Brancher S, 2021, BRIT J CANCER, V124, P1018, DOI 10.1038/s41416-020-01186-9
   Cheng G, 2016, CANCER RES, V76, P3904, DOI 10.1158/0008-5472.CAN-15-2534
   Cheng G, 2015, CANCER LETT, V365, P96, DOI 10.1016/j.canlet.2015.05.016
   Chuang MC, 2018, PLOS ONE, V13, DOI 10.1371/journal.pone.0191129
   de la Vega MR, 2018, CANCER CELL, V34, P21, DOI 10.1016/j.ccell.2018.03.022
   Galan-Cobo A, 2019, CANCER RES, V79, P3251, DOI 10.1158/0008-5472.CAN-18-3527
   Gorrini C, 2013, NAT REV DRUG DISCOV, V12, P931, DOI 10.1038/nrd4002
   Groenendijk FH, 2015, INT J CANCER, V136, P1434, DOI 10.1002/ijc.29113
   Hecht SS, 2009, NAT REV CANCER, V9, P476, DOI 10.1038/nrc2674
   Heise M, 2012, BMC CANCER, V12, DOI 10.1186/1471-2407-12-109
   Herraez E, 2013, HEPATOLOGY, V58, P1065, DOI 10.1002/hep.26425
   Imamura K, 2001, BIOCHEM BIOPH RES CO, V287, P562, DOI 10.1006/bbrc.2001.5627
   Jeon SM, 2012, NATURE, V485, P661, DOI 10.1038/nature11066
   Jiang L, 2015, NATURE, V520, P57, DOI 10.1038/nature14344
   Jin Q, 2007, CANCER RES, V67, P11630, DOI 10.1158/0008-5472.CAN-07-2401
   Kim J, 2020, CLIN LUNG CANCER, V21, pE551, DOI 10.1016/j.cllc.2020.04.001
   Lei G, 2022, NAT REV CANCER, V22, P381, DOI 10.1038/s41568-022-00459-0
   Lin JJ, 2015, AM J RESP CRIT CARE, V191, P448, DOI 10.1164/rccm.201407-1395OC
   Mc Menamin UC, 2016, LUNG CANCER, V94, P35, DOI 10.1016/j.lungcan.2016.01.012
   Medairos RA, 2016, J THORAC CARDIOV SUR, V152, P55, DOI 10.1016/j.jtcvs.2016.03.094
   Memmott RM, 2010, CANCER PREV RES, V3, P1066, DOI 10.1158/1940-6207.CAPR-10-0055
   Meyskens FL, 2008, CANCER PREV RES, V1, P32, DOI 10.1158/1940-6207.CAPR-08-0042
   Owen MR, 2000, BIOCHEM J, V348, P607, DOI 10.1042/0264-6021:3480607
   Parikh AB, 2017, INVEST NEW DRUG, V35, P813, DOI 10.1007/s10637-017-0511-7
   Perillo B, 2020, EXP MOL MED, V52, P192, DOI 10.1038/s12276-020-0384-2
   Redza-Dutordoir M, 2016, BBA-MOL CELL RES, V1863, P2977, DOI 10.1016/j.bbamcr.2016.09.012
   Rice SJ, 2015, PROTEOMICS, V15, P3267, DOI 10.1002/pmic.201500029
   Saraei P, 2019, CANCER MANAG RES, V11, P3295, DOI 10.2147/CMAR.S200059
   Shackelford DB, 2013, CANCER CELL, V23, P143, DOI 10.1016/j.ccr.2012.12.008
   Shameem M, 2015, CHEM-BIOL INTERACT, V237, P115, DOI 10.1016/j.cbi.2015.05.024
   Sitthideatphaiboon P, 2021, CLIN CANCER RES, V27, P1720, DOI 10.1158/1078-0432.CCR-20-2859
   Song JM, 2017, ONCOTARGET, V8, P26927, DOI 10.18632/oncotarget.15879
   Stockwell BR, 2017, CELL, V171, P273, DOI 10.1016/j.cell.2017.09.021
   Thompson Ian M, 2003, Clin Prostate Cancer, V1, P215, DOI 10.3816/CGC.2003.n.002
   Thompson IM, 2003, WORLD J UROL, V21, P28, DOI 10.1007/s00345-002-0315-y
   Wheaton WW, 2014, ELIFE, V3, DOI 10.7554/eLife.02242
   Zach O, 2008, LEUKEMIA LYMPHOMA, V49, P2222, DOI 10.1080/10428190802322893
   Zielonka J, 2017, CHEM REV, V117, P10043, DOI 10.1021/acs.chemrev.7b00042
   Zulato E, 2018, BIOCHEM PHARMACOL, V156, P479, DOI 10.1016/j.bcp.2018.09.019
NR 41
TC 1
Z9 1
U1 5
U2 6
PU WILEY
PI HOBOKEN
PA 111 RIVER ST, HOBOKEN 07030-5774, NJ USA
SN 0899-1987
EI 1098-2744
J9 MOL CARCINOGEN
JI Mol. Carcinog.
PD NOV
PY 2023
VL 62
IS 11
BP 1619
EP 1629
DI 10.1002/mc.23603
EA JUL 2023
PG 11
WC Biochemistry & Molecular Biology; Oncology
WE Science Citation Index Expanded (SCI-EXPANDED)
SC Biochemistry & Molecular Biology; Oncology
GA U1CG4
UT WOS:001021596100001
PM 37401866
OA hybrid
DA 2024-02-05
ER

PT J
AU Berr, AL
   Wiese, K
   dos Santos, G
   Koch, CM
   Anekalla, KR
   Kidd, M
   Davis, JM
   Cheng, Y
   Hu, YS
   Ridge, KM
AF Berr, Alexandra L. L.
   Wiese, Kristin
   dos Santos, Gimena
   Koch, Clarissa M. M.
   Anekalla, Kishore R. R.
   Kidd, Martha
   Davis, Jennifer M. M.
   Cheng, Yuan
   Hu, Yuan-Shih
   Ridge, Karen M. M.
TI Vimentin is required for tumor progression and metastasis in a mouse
   model of non-small cell lung cancer
SO ONCOGENE
LA English
DT Article
ID INTERMEDIATE-FILAMENTS; EXPRESSION; ADENOCARCINOMA; FERROPTOSIS;
   CARCINOMA; KRAS; METABOLISM; WITHAFERIN; MUTATIONS; MIGRATION
AB Vimentin is highly expressed in metastatic cancers, and its expression correlates with poor patient prognoses. However, no causal in vivo studies linking vimentin and non-small cell lung cancer (NSCLC) progression existed until now. We use three complementary in vivo models to show that vimentin is required for the progression of NSCLC. First, we crossed LSL-Kras(G12D); Tp53(fl/fl) mice (KPV+/+) with vimentin knockout mice (KPV-/-) to demonstrate that KPV-/- mice have attenuated tumor growth and improved survival compared with KPV+/+ mice. Next, we therapeutically treated KPV+/+ mice with withaferin A (WFA), an agent that disrupts vimentin intermediate filaments (IFs). We show that WFA suppresses tumor growth and reduces tumor burden in the lung. Finally, luciferase-expressing KPV+/+, KPV-/-, or KPVY117L cells were implanted into the flanks of athymic mice to track cancer metastasis to the lung. In KPVY117L cells, vimentin forms oligomers called unit-length filaments but cannot assemble into mature vimentin IFs. KPV-/- and KPVY117L cells fail to metastasize, suggesting that cell-autonomous metastasis requires mature vimentin IFs. Integrative metabolomic and transcriptomic analysis reveals that KPV-/- cells upregulate genes associated with ferroptosis, an iron-dependent form of regulated cell death. KPV-/- cells have reduced glutathione peroxidase 4 (GPX4) levels, resulting in the accumulation of toxic lipid peroxides and increased ferroptosis. Together, our results demonstrate that vimentin is required for rapid tumor growth, metastasis, and protection from ferroptosis in NSCLC.
C1 [Berr, Alexandra L. L.] Northwestern Univ, Dept Biomed Engn, Chicago, IL USA.
   [Berr, Alexandra L. L.; Wiese, Kristin; dos Santos, Gimena; Koch, Clarissa M. M.; Anekalla, Kishore R. R.; Kidd, Martha; Davis, Jennifer M. M.; Cheng, Yuan; Hu, Yuan-Shih; Ridge, Karen M. M.] Northwestern Univ, Div Pulm & Crit Care Med, Chicago, IL 60611 USA.
   [Ridge, Karen M. M.] Northwestern Univ, Dept Cell & Mol Biol, Chicago, IL 60611 USA.
C3 Northwestern University; Northwestern University; Northwestern
   University
RP Ridge, KM (通讯作者)，Northwestern Univ, Div Pulm & Crit Care Med, Chicago, IL 60611 USA.; Ridge, KM (通讯作者)，Northwestern Univ, Dept Cell & Mol Biol, Chicago, IL 60611 USA.
EM kridge@northwestern.edu
FU Northwestern University Mouse Histology and Phenotyping Laboratory
   provided histology services; NCI [P30-CA060553]; NCI CCSG [P30
   CA060553]; NIH/NHLBI [T32 HL076139]; David and Christina Cugell
   Fellowship; NIH [P01 HL154998, R01HL128194, P01AG049665]
FX The Northwestern University Mouse Histology and Phenotyping Laboratory
   provided histology services, which is supported by NCI P30-CA060553
   awarded to the Robert H Lurie Comprehensive Cancer Center. Imaging work
   was performed at the Northwestern University Center for Advanced
   Microscopy generously supported by NCI CCSG P30 CA060553 awarded to the
   Robert H Lurie Comprehensive Cancer Center. Metabolomics services were
   performed by the Metabolomics Core Facility at Robert H. Lurie
   Comprehensive Cancer Center of Northwestern University. We would like to
   thank Hiam Abdala-Valencia for performing RNA-sequencing. All graphic
   design was created with BioRender.com. ALB and KW were supported by
   NIH/NHLBI T32 HL076139; KRA was supported by a David and Christina
   Cugell Fellowship; KMR was supported by NIH P01 HL154998, R01HL128194,
   P01AG049665.
CR AKNIN NM, 2013, SCI REP-UK, V3, DOI DOI 10.1038/SREP01045
   Al-Saad S, 2008, BRIT J CANCER, V99, P1476, DOI 10.1038/sj.bjc.6604713
   Angeli JPF, 2018, FREE RADICAL BIO MED, V127, P153, DOI 10.1016/j.freeradbiomed.2018.03.001
   Bai YS, 2019, BIOCHEM BIOPH RES CO, V508, P997, DOI 10.1016/j.bbrc.2018.12.039
   Bargagna-Mohan P, 2007, CHEM BIOL, V14, P623, DOI 10.1016/j.chembiol.2007.04.010
   Bollong MJ, 2017, P NATL ACAD SCI USA, V114, pE9903, DOI 10.1073/pnas.1716009114
   Burch TC, 2013, PLOS ONE, V8, DOI 10.1371/journal.pone.0065005
   Cancer Genome Atlas Research Network, 2014, Nature, V511, P543, DOI [10.1038/s41586-018-0228-6, 10.1038/nature13385]
   Challa AA, 2011, MOL CELL BIOL, V31, P3773, DOI 10.1128/MCB.05263-11
   Chan SH, 2017, ONCOTARGET, V8, P41364, DOI 10.18632/oncotarget.17326
   Cheng F, 2016, P NATL ACAD SCI USA, V113, pE4320, DOI 10.1073/pnas.1519197113
   Chong J, 2018, NUCLEIC ACIDS RES, V46, pW486, DOI 10.1093/nar/gky310
   COLUCCIGUYON E, 1994, CELL, V79, P679, DOI 10.1016/0092-8674(94)90553-3
   Costigliola N, 2017, P NATL ACAD SCI USA, V114, P5195, DOI 10.1073/pnas.1614610114
   Cox AD, 2014, NAT REV DRUG DISCOV, V13, P828, DOI 10.1038/nrd4389
   Crowe AR, 2019, BIO-PROTOCOL, V9, DOI 10.21769/BioProtoc.3465
   Dauphin M, 2013, LUNG CANCER, V81, P117, DOI 10.1016/j.lungcan.2013.03.011
   Dixon SJ, 2015, ACS CHEM BIOL, V10, P1604, DOI 10.1021/acschembio.5b00245
   Doll S, 2017, NAT CHEM BIOL, V13, P91, DOI [10.1038/NCHEMBIO.2239, 10.1038/nchembio.2239]
   DOMAGALA W, 1990, AM J PATHOL, V137, P1299
   Dongre A, 2019, NAT REV MOL CELL BIO, V20, P69, DOI 10.1038/s41580-018-0080-4
   dos Santos G, 2015, NAT COMMUN, V6, DOI 10.1038/ncomms7574
   DuPage M, 2009, NAT PROTOC, V4, P1064, DOI 10.1038/nprot.2009.95
   Eden E, 2007, PLOS COMPUT BIOL, V3, P508, DOI 10.1371/journal.pcbi.0030039
   Eden E, 2009, BMC BIOINFORMATICS, V10, DOI 10.1186/1471-2105-10-48
   Francart ME, 2020, ONCOGENE, V39, P3680, DOI 10.1038/s41388-020-1244-1
   Gan Z, 2016, CELL SYST, V3, P252, DOI 10.1016/j.cels.2016.08.007
   Gao MH, 2015, MOL CELL, V59, P298, DOI 10.1016/j.molcel.2015.06.011
   Gibbons DL, 2009, GENE DEV, V23, P2140, DOI 10.1101/gad.1820209
   Gilbert-Ross M, 2017, JCI INSIGHT, V2, DOI 10.1172/jci.insight.90487
   Gilles C, 1999, J CELL SCI, V112, P4615
   GRIFFITH OW, 1982, J BIOL CHEM, V257, P13704
   Hassannia B, 2018, J CLIN INVEST, V128, P3341, DOI 10.1172/JCI99032
   Heid H, 2014, PLOS ONE, V9, DOI 10.1371/journal.pone.0090386
   Helfand BT, 2011, MOL BIOL CELL, V22, P1274, DOI 10.1091/mbc.E10-08-0699
   Hendrix MJC, 1997, AM J PATHOL, V150, P483
   Hu KW, 2020, J CLIN INVEST, V130, P1752, DOI 10.1172/JCI124049
   Huang SH, 2016, PLOS ONE, V11, DOI 10.1371/journal.pone.0162641
   Jackson EL, 2005, CANCER RES, V65, P10280, DOI 10.1158/0008-5472.CAN-05-2193
   Jiang SX, 2012, J NEUROCHEM, V122, P764, DOI 10.1111/j.1471-4159.2012.07823.x
   Kakar SS, 2017, ONCOTARGET, V8, P74494, DOI 10.18632/oncotarget.20170
   Karki R, 2019, NAT REV CANCER, V19, P197, DOI 10.1038/s41568-019-0123-y
   Kidd ME, 2014, AM J RESP CELL MOL, V50, P1, DOI 10.1165/rcmb.2013-0314TR
   Kraft VAN, 2020, ACS CENTRAL SCI, V6, P41, DOI 10.1021/acscentsci.9b01063
   Lanier MH, 2015, MOL BIOL CELL, V26, P4577, DOI 10.1091/mbc.E15-08-0552
   Liu WC, 2016, SCI REP-UK, V6, DOI 10.1038/srep18439
   McDonald-Hyman C, 2018, J CLIN INVEST, V128, P4604, DOI 10.1172/JCI95713
   Mendez MG, 2010, FASEB J, V24, P1838, DOI 10.1096/fj.09-151639
   Meng J, 2018, CANCER RES, V78, P4150, DOI 10.1158/0008-5472.CAN-17-3009
   Messica Y, 2017, NANO LETT, V17, P6941, DOI 10.1021/acs.nanolett.7b03358
   Nagalingam A, 2014, CANCER RES, V74, P2617, DOI 10.1158/0008-5472.CAN-13-2081
   Ni JW, 2021, BIOCHEM BIOPH RES CO, V567, P154, DOI 10.1016/j.bbrc.2021.06.051
   Nikitin AY, 2004, CANCER RES, V64, P2307, DOI 10.1158/0008-5472.CAN-03-3376
   Peuhu E, 2017, DEVELOPMENT, V144, P4103, DOI 10.1242/dev.154229
   Richardson AM, 2018, CLIN CANCER RES, V24, P420, DOI 10.1158/1078-0432.CCR-17-1776
   Robert A, 2015, P NATL ACAD SCI USA, V112, pE3505, DOI 10.1073/pnas.1505303112
   Rogel MR, 2011, FASEB J, V25, P3873, DOI 10.1096/fj.10-170795
   Romero R, 2017, NAT MED, V23, P1362, DOI 10.1038/nm.4407
   Schoumacher M, 2010, J CELL BIOL, V189, P541, DOI 10.1083/jcb.200909113
   Scoccianti C, 2012, EUR RESPIR J, V40, P177, DOI 10.1183/09031936.00097311
   Shajani-Yi Z, 2018, NEOPLASIA, V20, P256, DOI 10.1016/j.neo.2017.12.005
   Shen WJ, 2012, ENDOCRINOLOGY, V153, P3249, DOI 10.1210/en.2012-1048
   Shen WJ, 2010, J PROTEOME RES, V9, P1786, DOI 10.1021/pr900909t
   Siegel Rebecca L, 2018, CA Cancer J Clin, V68, P7, DOI 10.3322/caac.21442
   Soriano P, 1999, NAT GENET, V21, P70, DOI 10.1038/5007
   Suman S, 2016, ONCOTARGET, V7, P53751, DOI 10.18632/oncotarget.10733
   Surolia R, 2019, JCI INSIGHT, V4, DOI 10.1172/jci.insight.123253
   Tang DL, 2021, CELL RES, V31, P107, DOI 10.1038/s41422-020-00441-1
   Thaiparambil JT, 2011, INT J CANCER, V129, P2744, DOI 10.1002/ijc.25938
   Thomas PA, 1999, CLIN CANCER RES, V5, P2698
   Virtakoivu R, 2015, CANCER RES, V75, P2349, DOI 10.1158/0008-5472.CAN-14-2842
   Wang W, 2018, MOL CELL BIOCHEM, V438, P47, DOI 10.1007/s11010-017-3112-z
   Wang Y, 2020, BIOCHEM BIOPH RES CO, V531, P581, DOI 10.1016/j.bbrc.2020.07.032
   Wang Z, 2018, AM J PHYSIOL-RENAL, V315, pF769, DOI 10.1152/ajprenal.00340.2017
   Whithaus K, 2012, ARCH PATHOL LAB MED, V136, P155, DOI 10.5858/arpa.2011-0232-OA
   Yang CY, 2019, ONCOGENE, V38, P4075, DOI 10.1038/s41388-019-0705-x
   Yang WS, 2014, CELL, V156, P317, DOI 10.1016/j.cell.2013.12.010
   Yu YY, 2020, BLOOD, V136, P726, DOI 10.1182/blood.2019002907
   Yuan H, 2016, BIOCHEM BIOPH RES CO, V478, P838, DOI 10.1016/j.bbrc.2016.08.034
   Zelenko Z, 2017, ONCOGENE, V36, P1394, DOI 10.1038/onc.2016.305
   Zhang L, 2010, DIABETES OBES METAB, V12, P591, DOI 10.1111/j.1463-1326.2009.01193.x
   Zhu QS, 2011, ONCOGENE, V30, P457, DOI 10.1038/onc.2010.421
NR 82
TC 3
Z9 3
U1 0
U2 0
PU SPRINGERNATURE
PI LONDON
PA CAMPUS, 4 CRINAN ST, LONDON, N1 9XW, ENGLAND
SN 0950-9232
EI 1476-5594
J9 ONCOGENE
JI Oncogene
PD JUN 16
PY 2023
VL 42
IS 25
BP 2074
EP 2087
DI 10.1038/s41388-023-02703-9
EA MAY 2023
PG 14
WC Biochemistry & Molecular Biology; Oncology; Cell Biology; Genetics &
   Heredity
WE Science Citation Index Expanded (SCI-EXPANDED)
SC Biochemistry & Molecular Biology; Oncology; Cell Biology; Genetics &
   Heredity
GA I9BR8
UT WOS:000984750700001
PM 37161053
OA Green Published, Green Submitted, hybrid
DA 2024-02-05
ER

PT J
AU Kim, JW
   Kim, MJ
   Han, TH
   Lee, JY
   Kim, S
   Kim, H
   Oh, KJ
   Kim, WK
   Han, BS
   Bae, KH
   Ban, HS
   Bae, SH
   Lee, SC
   Lee, HS
   Lee, EW
AF Kim, Jong Woo
   Kim, Min-Ju
   Han, Tae-Hee
   Lee, Ji-Yoon
   Kim, Sangok
   Kim, Hyerin
   Oh, Kyoung-Jin
   Kim, Won Kon
   Han, Baek-Soo
   Bae, Kwang-Hee
   Ban, Hyun Seung
   Bae, Soo Han
   Lee, Sang Chul
   Lee, Haeseung
   Lee, Eun-Woo
TI FSP1 confers ferroptosis resistance in KEAP1 mutant non-small cell lung
   carcinoma in NRF2-dependent and -independent manner
SO CELL DEATH & DISEASE
LA English
DT Article
ID NRF2; ACTIVATION; MUTATIONS; PATHWAY; MECHANISMS; DEATH; CLASSIFICATION;
   IDENTIFICATION; TRANSCRIPTION; PEROXIDATION
AB Ferroptosis, a type of cell death induced by lipid peroxidation, has emerged as a novel anti-cancer strategy. Cancer cells frequently acquire resistance to ferroptosis. However, the underlying mechanisms are poorly understood. To address this issue, we conducted a thorough investigation of the genomic and transcriptomic data derived from hundreds of human cancer cell lines and primary tissue samples, with a particular focus on non-small cell lung carcinoma (NSCLC). It was observed that mutations in Kelch-like ECH-associated protein 1 (KEAP1) and subsequent nuclear factor erythroid 2-related factor 2 (NRF2, also known as NFE2L2) activation are strongly associated with ferroptosis resistance in NSCLC. Additionally, AIFM2 gene, which encodes ferroptosis suppressor protein 1 (FSP1), was identified as the gene most significantly correlated with ferroptosis resistance, followed by multiple NRF2 targets. We found that inhibition of NRF2 alone was not sufficient to reduce FSP1 protein levels and promote ferroptosis, whereas FSP1 inhibition effectively sensitized KEAP1-mutant NSCLC cells to ferroptosis. Furthermore, we found that combined inhibition of FSP1 and NRF2 induced ferroptosis more intensely. Our findings imply that FSP1 is a crucial suppressor of ferroptosis whose expression is partially dependent on NRF2 and that synergistically targeting both FSP1 and NRF2 may be a promising strategy for overcoming ferroptosis resistance in cancer.
C1 [Kim, Jong Woo; Lee, Ji-Yoon; Oh, Kyoung-Jin; Kim, Won Kon; Bae, Kwang-Hee; Lee, Sang Chul; Lee, Eun-Woo] Korea Res Inst Biosci & Biotechnol KRIBB, Metab Regulat Res Ctr, Daejeon 34141, South Korea.
   [Kim, Jong Woo; Oh, Kyoung-Jin; Kim, Won Kon; Han, Baek-Soo; Bae, Kwang-Hee; Lee, Sang Chul; Lee, Eun-Woo] Univ Sci & Technol UST, Dept Funct Genom, Daejeon 34113, South Korea.
   [Kim, Min-Ju; Lee, Haeseung] Pusan Natl Univ, Coll Pharm, Dept Pharm, Busan 46241, South Korea.
   [Kim, Min-Ju; Lee, Haeseung] Pusan Natl Univ, Res Inst Drug Dev, Busan 46241, South Korea.
   [Han, Tae-Hee; Ban, Hyun Seung] Korea Res Inst Biosci & Biotechnol KRIBB, Biotherapeut Translat Res Ctr, Daejeon 34141, South Korea.
   [Han, Tae-Hee; Ban, Hyun Seung] Univ Sci & Technol UST, Dept Biomol Sci, Daejeon 34113, South Korea.
   [Kim, Sangok; Kim, Hyerin] Korea Res Inst Biosci & Biotechnol KRIBB, Korea Bioinformat Ctr, Daejeon 34141, South Korea.
   [Han, Baek-Soo] Korea Res Inst Biosci & Biotechnol KRIBB, Biodef Res Ctr, Daejeon 34141, South Korea.
   [Bae, Soo Han] Yonsei Univ, Severance Biomed Sci Inst, Coll Med, 50 Yonsei Ro, Seoul 03722, South Korea.
   [Bae, Soo Han] Yonsei Univ, Severance Biomed Sci Inst, Grad Sch Med Sci, Brain Korea Project 21,Coll Med, Seoul 03722, South Korea.
   [Lee, Eun-Woo] Sungkyunkwan Univ, Sch Pharm, Suwon 16419, South Korea.
C3 Korea Research Institute of Bioscience & Biotechnology (KRIBB);
   University of Science & Technology (UST); Pusan National University;
   Pusan National University; Korea Research Institute of Bioscience &
   Biotechnology (KRIBB); University of Science & Technology (UST); Korea
   Research Institute of Bioscience & Biotechnology (KRIBB); Korea Research
   Institute of Bioscience & Biotechnology (KRIBB); Yonsei University;
   Yonsei University Health System; Yonsei University; Yonsei University
   Health System; Sungkyunkwan University (SKKU)
RP Lee, SC; Lee, EW (通讯作者)，Korea Res Inst Biosci & Biotechnol KRIBB, Metab Regulat Res Ctr, Daejeon 34141, South Korea.; Lee, SC; Lee, EW (通讯作者)，Univ Sci & Technol UST, Dept Funct Genom, Daejeon 34113, South Korea.; Lee, HS (通讯作者)，Pusan Natl Univ, Coll Pharm, Dept Pharm, Busan 46241, South Korea.; Lee, HS (通讯作者)，Pusan Natl Univ, Res Inst Drug Dev, Busan 46241, South Korea.; Lee, EW (通讯作者)，Sungkyunkwan Univ, Sch Pharm, Suwon 16419, South Korea.
EM lesach@kirbb.re.kr; haeseung@pusan.ac.kr; ewlee@kribb.re.kr
RI Oh, Kyoung-Jin/AAV-1483-2021
OI Oh, Kyoung-Jin/0000-0002-2224-7202; Lee, Eun-Woo/0000-0002-5156-0003;
   Bae, Soo Han/0000-0002-8007-2906; Lee, Ji-Yoon/0000-0002-2131-6229
FU This work was supported by a grant from the KRIBB Research Initiative
   Program as well as the National Research Foundation of Korea (NRF)
   grants funded by the Korean government (MSIT) (Nos. 2021R1C1C1003988 and
   2022R1A2C4002108).; KRIBB Research Initiative Program [2021R1C1C1003988,
   2022R1A2C4002108]; National Research Foundation of Korea (NRF) - Korean
   government (MSIT)
FX This work was supported by a grant from the KRIBB Research Initiative
   Program as well as the National Research Foundation of Korea (NRF)
   grants funded by the Korean government (MSIT) (Nos. 2021R1C1C1003988 and
   2022R1A2C4002108).
CR Badgley MA, 2020, SCIENCE, V368, P85, DOI 10.1126/science.aaw9872
   Bae SH, 2013, CELL METAB, V17, P73, DOI 10.1016/j.cmet.2012.12.002
   Bersuker K, 2019, NATURE, V575, P688, DOI 10.1038/s41586-019-1705-2
   Cancer Genome Atlas Research Network, 2014, Nature, V511, P543, DOI [10.1038/s41586-018-0228-6, 10.1038/nature13385]
   Cao JY, 2016, CELL MOL LIFE SCI, V73, P2195, DOI 10.1007/s00018-016-2194-1
   Chorley BN, 2012, NUCLEIC ACIDS RES, V40, P7416, DOI 10.1093/nar/gks409
   Dixon SJ, 2012, CELL, V149, P1060, DOI 10.1016/j.cell.2012.03.042
   Doll S, 2019, NATURE, V575, P693, DOI 10.1038/s41586-019-1707-0
   Doll S, 2017, NAT CHEM BIOL, V13, P91, DOI [10.1038/NCHEMBIO.2239, 10.1038/nchembio.2239]
   Dolma S, 2003, CANCER CELL, V3, P285, DOI 10.1016/S1535-6108(03)00050-3
   Forcina GC, 2022, P NATL ACAD SCI USA, V119, DOI 10.1073/pnas.2118646119
   Goldstein LD, 2016, CELL REP, V16, P2605, DOI 10.1016/j.celrep.2016.08.010
   Hassannia B, 2018, J CLIN INVEST, V128, P3341, DOI 10.1172/JCI99032
   Hayes JD, 2009, TRENDS BIOCHEM SCI, V34, P176, DOI 10.1016/j.tibs.2008.12.008
   Jiang L, 2015, NATURE, V520, P57, DOI 10.1038/nature14344
   Kagan VE, 2017, NAT CHEM BIOL, V13, P81, DOI [10.1038/nchembio.2238, 10.1038/NCHEMBIO.2238]
   Kansanen E, 2013, REDOX BIOL, V1, P45, DOI 10.1016/j.redox.2012.10.001
   Kapralov AA, 2020, NAT CHEM BIOL, V16, P278, DOI 10.1038/s41589-019-0462-8
   Kerins MJ, 2018, ANTIOXID REDOX SIGN, V29, P1756, DOI 10.1089/ars.2017.7176
   Kim DH, 2022, REDOX BIOL, V54, DOI 10.1016/j.redox.2022.102382
   Kim JO, 2015, PLOS ONE, V10, DOI 10.1371/journal.pone.0122509
   Koppula P, 2022, NAT COMMUN, V13, DOI 10.1038/s41467-022-29905-1
   Lee JY, 2020, P NATL ACAD SCI USA, V117, P32433, DOI 10.1073/pnas.2006828117
   Lim EH, 2009, J THORAC ONCOL, V4, P12, DOI 10.1097/JTO.0b013e3181913e28
   Martens M, 2021, NUCLEIC ACIDS RES, V49, pD613, DOI 10.1093/nar/gkaa1024
   Mishima E, 2022, NATURE, V608, P778, DOI 10.1038/s41586-022-05022-3
   Mogi A, 2011, J BIOMED BIOTECHNOL, DOI 10.1155/2011/583929
   Namani A, 2017, ONCOTARGET, V8, P69847, DOI 10.18632/oncotarget.19349
   Nusinow DP, 2020, CELL, V180, P387, DOI 10.1016/j.cell.2019.12.023
   Padmanabhan B, 2006, MOL CELL, V21, P689, DOI 10.1016/j.molcel.2006.01.013
   Pillai R, 2022, CANCER DISCOV, V12, P625, DOI 10.1158/2159-8290.CD-21-0922
   Poursaitidis I, 2017, CELL REP, V18, P2547, DOI 10.1016/j.celrep.2017.02.054
   Probst BL, 2015, PLOS ONE, V10, DOI 10.1371/journal.pone.0135257
   Raghunath A, 2018, REDOX BIOL, V17, P297, DOI 10.1016/j.redox.2018.05.002
   Riely Gregory J, 2009, Proc Am Thorac Soc, V6, P201, DOI 10.1513/pats.200809-107LC
   Rodriguez-Canales J, 2016, CANCER TREAT RES, V170, P25, DOI 10.1007/978-3-319-40389-2_2
   Singh A, 2006, PLOS MED, V3, P1865, DOI 10.1371/journal.pmed.0030420
   Singh A, 2013, J CLIN INVEST, V123, P2921, DOI 10.1172/JCI66353
   Stockwell BR, 2022, CELL, V185, P2401, DOI 10.1016/j.cell.2022.06.003
   Suh JH, 2004, P NATL ACAD SCI USA, V101, P3381, DOI 10.1073/pnas.0400282101
   Sun XF, 2016, HEPATOLOGY, V63, P173, DOI 10.1002/hep.28251
   Taguchi K, 2017, FRONT ONCOL, V7, DOI 10.3389/fonc.2017.00085
   Tan JH, 2020, THERANOSTICS, V10, P8298, DOI 10.7150/thno.46934
   Travis WD, 2013, J CLIN ONCOL, V31, P992, DOI 10.1200/JCO.2012.46.9270
   Ursini F, 2020, FREE RADICAL BIO MED, V152, P175, DOI 10.1016/j.freeradbiomed.2020.02.027
   Wu WL, 2020, ANNU REV CANC BIOL, V4, P413, DOI 10.1146/annurev-cancerbio-030419-055627
   Xiang Q, 2022, EXP MOL MED, V54, P1067, DOI 10.1038/s12276-022-00829-6
   Xie Y, 2016, CELL DEATH DIFFER, V23, P369, DOI 10.1038/cdd.2015.158
   Xie YC, 2017, CELL REP, V20, P1692, DOI 10.1016/j.celrep.2017.07.055
   Xu Y, 2022, REDOX BIOL, V53, DOI 10.1016/j.redox.2022.102349
   Yamane D, 2022, CELL CHEM BIOL, V29, P799, DOI 10.1016/j.chembiol.2021.07.022
   Yang JW, 2021, CELL DEATH DIS, V12, DOI 10.1038/s41419-021-04367-3
   Yang WS, 2008, CHEM BIOL, V15, P234, DOI 10.1016/j.chembiol.2008.02.010
   Yang WS, 2016, P NATL ACAD SCI USA, V113, pE4966, DOI 10.1073/pnas.1603244113
   Yang WS, 2014, CELL, V156, P317, DOI 10.1016/j.cell.2013.12.010
   Zappa C, 2016, TRANSL LUNG CANCER R, V5, P288, DOI 10.21037/tlcr.2016.06.07
NR 56
TC 0
Z9 0
U1 6
U2 6
PU SPRINGERNATURE
PI LONDON
PA CAMPUS, 4 CRINAN ST, LONDON, N1 9XW, ENGLAND
SN 2041-4889
J9 CELL DEATH DIS
JI Cell Death Dis.
PD AUG 26
PY 2023
VL 14
IS 8
AR 567
DI 10.1038/s41419-023-06070-x
PG 11
WC Cell Biology
WE Science Citation Index Expanded (SCI-EXPANDED)
SC Cell Biology
GA W8DK0
UT WOS:001093874500005
PM 37633973
OA Green Submitted, gold, Green Published
DA 2024-02-05
ER

PT J
AU Zhao, X
   Cui, LJ
   Zhang, YS
   Guo, C
   Deng, LJ
   Wen, ZT
   Lu, ZH
   Shi, XY
   Xing, HJ
   Liu, YF
   Zhang, Y
AF Zhao, Xin
   Cui, Lijuan
   Zhang, Yushan
   Guo, Chao
   Deng, Lijiao
   Wen, Zhitong
   Lu, Zhihong
   Shi, Xiaoyuan
   Xing, Haojie
   Liu, Yunfeng
   Zhang, Yi
TI Screening for Potential Therapeutic Agents for Non-Small Cell Lung
   Cancer by Targeting Ferroptosis
SO FRONTIERS IN MOLECULAR BIOSCIENCES
LA English
DT Article
DE ferroptosis; prognostic; non-small cell lung cancer; CMap database;
   antitumor drug
ID CYCLOOXYGENASE-2 INHIBITORS; COX-2 INHIBITION; GENE SIGNATURE; PROTECTS;
   TUMOR; METABOLISM; PROGNOSIS
AB Ferroptosis is a form of non-apoptotic and iron-dependent cell death originally identified in cancer cells. Recently, emerging evidence showed that ferroptosis-targeting therapy could be a novel promising anti-tumour treatment. However, systematic analyses of ferroptosis-related genes for the prognosis of non-small cell lung cancer (NSCLC) and the development of antitumor drugs exploiting the ferroptosis process remain rare. This study aimed to identify genes related to ferroptosis and NSCLC and to initially screen lead compounds that induce ferroptosis in tumor cells. We downloaded mRNA expression profiles and NSCLC clinical data from The Cancer Genome Atlas database to explore the prognostic role of ferroptosis-related genes. Four prognosis-associated ferroptosis-related genes were screened using univariate Cox regression analysis and the lasso Cox regression analysis, which could divide patients with NSCLC into high- and low-risk groups. Then, based on differentially expressed risk- and ferroptosis-related genes, the negatively correlated lead compound flufenamic acid (FFA) was screened through the Connective Map database. This project confirmed that FFA induced ferroptosis in A549 cells and inhibited growth and migration in a dose-dependent manner through CCK-8, scratch, and immunofluorescence assays. In conclusion, targeting ferroptosis might be a therapeutic alternative for NSCLC.
C1 [Zhao, Xin; Cui, Lijuan; Zhang, Yushan; Guo, Chao; Deng, Lijiao; Wen, Zhitong; Lu, Zhihong; Shi, Xiaoyuan; Xing, Haojie; Zhang, Yi] Shanxi Med Univ, Dept Pharmacol, Taiyuan, Peoples R China.
   [Lu, Zhihong; Liu, Yunfeng] Shanxi Med Univ, Dept Endocrinol, Hosp 1, Taiyuan, Peoples R China.
C3 Shanxi Medical University; Shanxi Medical University
RP Zhang, Y (通讯作者)，Shanxi Med Univ, Dept Pharmacol, Taiyuan, Peoples R China.; Liu, YF (通讯作者)，Shanxi Med Univ, Dept Endocrinol, Hosp 1, Taiyuan, Peoples R China.
EM nectarliu@163.com; yizhang@sxmu.edu.cn
OI Liu, Yunfeng/0000-0003-2826-5804
FU NSFC [81973378, 82073909]; Natural Science Basic Research Plan in Shanxi
   Province of China [20210302124584, 202103021223233]; Project in Shanxi
   Province of China [2021Y408];  [FSKSC];  [1331KSC]
FX This work was supported by NSFC (81973378, 82073909), Natural Science
   Basic Research Plan in Shanxi Province of China (20210302124584,
   202103021223233), and Postgraduate Innovation Project in Shanxi Province
   of China (2021Y408). This research project was supported by FSKSC and
   1331KSC.
CR Alvarez SW, 2017, NATURE, V551, P639, DOI 10.1038/nature24637
   Badgley MA, 2020, SCIENCE, V368, P85, DOI 10.1126/science.aaw9872
   Bersuker K, 2019, NATURE, V575, P688, DOI 10.1038/s41586-019-1705-2
   Best SA, 2018, CELL CYCLE, V17, P1696, DOI 10.1080/15384101.2018.1496756
   Castelao JE, 2003, ANN THORAC SURG, V76, P1327, DOI 10.1016/S0003-4975(03)00334-5
   Fazio M, 2020, NAT REV CANCER, V20, P263, DOI 10.1038/s41568-020-0252-3
   Forschner A, 2021, FRONT ONCOL, V11, DOI 10.3389/fonc.2021.643156
   Gai CC, 2020, CELL DEATH DIS, V11, DOI 10.1038/s41419-020-02939-3
   Gridelli C, 2002, CURR MED CHEM, V9, P1851, DOI 10.2174/0929867023368863
   Grobbel HP, 2021, CLIN INFECT DIS, V73, P1194, DOI 10.1093/cid/ciab359
   Hagemann IS, 2015, CANCER-AM CANCER SOC, V121, P631, DOI 10.1002/cncr.29089
   Han K, 2021, BIOSCIENCE REP, V41, DOI 10.1042/BSR20210527
   Hassannia B, 2019, CANCER CELL, V35, P830, DOI 10.1016/j.ccell.2019.04.002
   He RY, 2022, CELL DEATH DISCOV, V8, DOI 10.1038/s41420-021-00807-3
   Hiyama N, 2018, JPN J CLIN ONCOL, V48, P303, DOI 10.1093/jjco/hyy013
   Hu JC, 2020, TRANSL CANCER RES, V9, P2931, DOI 10.21037/tcr-20-1809
   Huang JZ, 2022, BIOENGINEERED, V13, P6627, DOI 10.1080/21655979.2022.2045834
   Ji XM, 2018, ONCOGENE, V37, P5007, DOI 10.1038/s41388-018-0307-z
   Judkins T, 2015, BMC CANCER, V15, DOI 10.1186/s12885-015-1224-y
   Kang R, 2019, FREE RADICAL BIO MED, V133, P162, DOI 10.1016/j.freeradbiomed.2018.05.074
   Kang YP, 2021, CELL METAB, V33, P174, DOI 10.1016/j.cmet.2020.12.007
   La Montagna M, 2021, CANCER GENE THER, V28, P175, DOI 10.1038/s41417-020-00214-3
   Lai YY, 2019, BIOCHEM BIOPH RES CO, V519, P659, DOI 10.1016/j.bbrc.2019.09.032
   Lei LSC, 2020, CANCERS, V12, DOI 10.3390/cancers12092545
   Li HL, 2020, J CELL MOL MED, V24, P7417, DOI 10.1111/jcmm.15357
   Li Y, 2020, ONCOL LETT, V19, P323, DOI 10.3892/ol.2019.11066
   Li ZY, 2020, INT J NANOMED, V15, P1809, DOI 10.2147/IJN.S240436
   Liang C, 2019, ADV MATER, V31, DOI 10.1002/adma.201904197
   Liang JY, 2020, INT J BIOL SCI, V16, P2430, DOI 10.7150/ijbs.45050
   Liao DW, 2020, ONCOTARGETS THER, V13, P4411, DOI 10.2147/OTT.S249752
   Liu GB, 2017, INT J MOL SCI, V18, DOI 10.3390/ijms18020367
   Liu R, 2015, EUR J PHARMACOL, V769, P127, DOI 10.1016/j.ejphar.2015.11.007
   Magtanong L, 2019, CELL CHEM BIOL, V26, P420, DOI 10.1016/j.chembiol.2018.11.016
   Matsumoto R, 2016, SCI REP-UK, V6, DOI 10.1038/srep34625
   Mittler R, 2019, ANTIOXID REDOX SIGN, V30, P1083, DOI 10.1089/ars.2018.7502
   Mou YH, 2019, J HEMATOL ONCOL, V12, DOI 10.1186/s13045-019-0720-y
   Njoku K, 2020, METABOLITES, V10, DOI 10.3390/metabo10080314
   Pal R, 2021, BRIEF BIOINFORM, V22, DOI 10.1093/bib/bbab007
   Parvathaneni V, 2019, DRUG DISCOV TODAY, V24, P2076, DOI 10.1016/j.drudis.2019.06.014
   Fernández LP, 2020, MOL ONCOL, V14, P3135, DOI 10.1002/1878-0261.12816
   Pu FF, 2022, GENES DIS, V9, P347, DOI 10.1016/j.gendis.2020.11.019
   Ritchie ME, 2015, NUCLEIC ACIDS RES, V43, DOI 10.1093/nar/gkv007
   Sandler AB, 2004, SEMIN ONCOL, V31, P45, DOI 10.1053/j.seminoncol.2004.03.045
   Shi JS, 2016, BIOMED RES INT, V2016, DOI 10.1155/2016/1634730
   Shui SF, 2021, REDOX BIOL, V45, DOI 10.1016/j.redox.2021.102056
   Siegel RL, 2021, CA-CANCER J CLIN, V71, P7, DOI [10.3322/caac.21654, 10.3322/caac.21387, 10.3322/caac.20073, 10.3322/caac.20006, 10.3322/caac.21551, 10.3322/caac.21601, 10.3322/caac.21254, 10.3322/caac.21332]
   Song XX, 2016, BIOCHEM BIOPH RES CO, V480, P443, DOI 10.1016/j.bbrc.2016.10.068
   Stockwell BR, 2017, CELL, V171, P273, DOI 10.1016/j.cell.2017.09.021
   Tan Z, 2020, AGING-US, V12, P24228, DOI 10.18632/aging.104134
   Thakur MK, 2016, SEMIN RESP CRIT CARE, V37, P760, DOI 10.1055/s-0036-1592337
   Vainio H, 2001, INT J CANCER, V94, P613, DOI 10.1002/ijc.1518
   Van Allen EM, 2014, NAT MED, V20, P682, DOI 10.1038/nm.3559
   Wang LY, 2022, GENES DIS, V9, P334, DOI 10.1016/j.gendis.2020.09.005
   Wang YL, 2022, MED SCI MONITOR, V28, DOI 10.12659/MSM.934050
   Wu WW, 2021, BIOSENS BIOELECTRON, V175, DOI 10.1016/j.bios.2020.112835
   Xia XJ, 2019, CURR GENE THER, V19, P117, DOI 10.2174/1566523219666190628152137
   Xu XC, 2002, ANTI-CANCER DRUG, V13, P127, DOI 10.1097/00001813-200202000-00003
   Yan HF, 2021, SIGNAL TRANSDUCT TAR, V6, DOI 10.1038/s41392-020-00428-9
   Yang WZ, 2019, STEM CELLS DEV, V28, P954, DOI 10.1089/scd.2018.0239
   Yildirim O, 2016, FRONT PHARMACOL, V7, DOI 10.3389/fphar.2016.00461
   Yu MY, 2019, CANCER SCI, V110, P3173, DOI 10.1111/cas.14181
   Yuan H, 2016, BIOCHEM BIOPH RES CO, V478, P838, DOI 10.1016/j.bbrc.2016.08.034
   Zhou YD, 2020, MOL THER-ONCOLYTICS, V19, P208, DOI 10.1016/j.omto.2020.10.005
   Zhuo SH, 2020, FRONT ONCOL, V10, DOI 10.3389/fonc.2020.590861
   Zou JY, 2021, INT J MOL SCI, V22, DOI 10.3390/ijms222413335
NR 65
TC 2
Z9 2
U1 3
U2 5
PU FRONTIERS MEDIA SA
PI LAUSANNE
PA AVENUE DU TRIBUNAL FEDERAL 34, LAUSANNE, CH-1015, SWITZERLAND
EI 2296-889X
J9 FRONT MOL BIOSCI
JI Front. Mol. Biosci.
PD JUL 14
PY 2022
VL 9
AR 917602
DI 10.3389/fmolb.2022.917602
PG 13
WC Biochemistry & Molecular Biology
WE Science Citation Index Expanded (SCI-EXPANDED)
SC Biochemistry & Molecular Biology
GA 6I1RA
UT WOS:000885906600001
PM 36203872
OA gold, Green Published
DA 2024-02-05
ER

PT J
AU Kim, JW
   Min, DW
   Kim, D
   Kim, J
   Kim, MJ
   Lim, H
   Lee, JY
AF Kim, Joo-Won
   Min, Dong Wha
   Kim, Dasom
   Kim, Joohee
   Kim, Min Jung
   Lim, Hyangsoon
   Lee, Ji-Yun
TI GPX4 overexpressed non-small cell lung cancer cells are sensitive to
   RSL3-induced ferroptosis
SO SCIENTIFIC REPORTS
LA English
DT Article
ID DEATH; CARCINOMA
AB Ferroptosis can be induced by inhibiting antioxidant enzymes GPX4 or system Xc(-), increased intracellular iron concentrations, and lipid peroxidation. Recently, it has been suggested that ferroptosis can be an effective way to induce cancer cell death, although the specific relevance and mechanism of ferroptosis have not been fully elucidated. Here, we investigated the anticancer effects of ferroptosis inducers erastin and RSL3 on non-small cell lung cancer (NSCLC) cells. RSL3 induced cell death more effectively in NSCLC cells than erastin, with limited cytotoxicity in BEAS-2B normal bronchial epithelial cells. The sensitivity of NSCLC cells to RSL3 induced death was dependent on GPX4 expression levels; the effect of RSL3 was reversed by ferrostatin-1 (a ferroptosis inhibitor) but not by Z-VAD-FMK, chloroquine, bafilomycin A1, or necrostatin-1. RSL3 induced ferroptosis by promoting lipid peroxidation, elevating intracellular LIP concentration and ROS level, and blocking GSH-to-GSSH conversion through the inhibition of GPX4 and induction of Nrf2/HO1. Furthermore, RSL3 induced autophagosomes but disrupted the formation of autolysosomes with lysosomal membrane destabilization. GPX4 knockdown had a similar effect on ferroptosis phenotypes as RSL3. Taken together, RSL3-induced ferroptosis depends on the regulation of GPX4-Nrf2/HO1 in NSCLC cells. These results may be useful in predicting the ferroptosis response in NSCLC as well as drug resistant cancer cells.
C1 [Kim, Joo-Won; Min, Dong Wha; Kim, Dasom; Lim, Hyangsoon; Lee, Ji-Yun] Korea Univ, Dept Pathol, Coll Med, 73 Goryeodae ro, Seoul 02841, South Korea.
   [Kim, Joo-Won; Min, Dong Wha; Kim, Dasom] Korea Univ, Dept Biomed Sci, Coll Med, 73 Goryeodae ro, Seoul 02841, South Korea.
   [Kim, Joohee; Kim, Min Jung] Sookmyung Womens Univ, Dept Biol Sci, Seoul 04310, South Korea.
C3 Korea University; Korea University Medicine (KU Medicine); Korea
   University; Korea University Medicine (KU Medicine); Sookmyung Women's
   University
RP Lee, JY (通讯作者)，Korea Univ, Dept Pathol, Coll Med, 73 Goryeodae ro, Seoul 02841, South Korea.
EM jiyun-lee@korea.ac.kr
OI Kim, Joohee/0009-0000-8164-4075
FU National Research Foundation of Korea - Ministry of Education, Science,
   and Technology, South Korea [NRF-2019R1A2C1083909, NRF-2023R1A2C1002372]
FX <STRONG> </STRONG>This work was supported by Grants from the Basic
   Science Research Program (NRF-2019R1A2C1083909, and
   NRF-2023R1A2C1002372) from the National Research Foundation of Korea,
   which is funded by the Ministry of Education, Science, and Technology,
   South Korea.
CR Chen JD, 2022, FEBS OPEN BIO, V12, P146, DOI 10.1002/2211-5463.13314
   Chen X, 2021, FRONT CELL DEV BIOL, V9, DOI 10.3389/fcell.2021.637162
   Chiang SK, 2019, INT J MOL SCI, V20, DOI 10.3390/ijms20010039
   Dixon SJ, 2019, ANNU REV CANC BIOL, V3, P35, DOI 10.1146/annurev-cancerbio-030518-055844
   Dixon SJ, 2012, CELL, V149, P1060, DOI 10.1016/j.cell.2012.03.042
   Dolma S, 2003, CANCER CELL, V3, P285, DOI 10.1016/S1535-6108(03)00050-3
   Fan Z, 2017, ONCOGENESIS, V6, DOI 10.1038/oncsis.2017.65
   Feng H, 2020, CELL REP, V30, P3411, DOI 10.1016/j.celrep.2020.02.049
   Gao H, 2018, BIOCHEM BIOPH RES CO, V503, P1550, DOI 10.1016/j.bbrc.2018.07.078
   Gao MH, 2016, CELL RES, V26, P1021, DOI 10.1038/cr.2016.95
   Huang CL, 2018, ONCOL REP, V40, P2363, DOI 10.3892/or.2018.6585
   Huang H, 2021, PTERIDINES, V32, P106, DOI 10.1515/pteridines-2020-0034
   Jiang XJ, 2021, NAT REV MOL CELL BIO, V22, P266, DOI 10.1038/s41580-020-00324-8
   Kimura S, 2007, AUTOPHAGY, V3, P452, DOI 10.4161/auto.4451
   Koppula P, 2021, PROTEIN CELL, V12, P599, DOI 10.1007/s13238-020-00789-5
   Kuzu OF, 2017, PHARMACOL RES, V117, P177, DOI 10.1016/j.phrs.2016.12.021
   Li BW, 2020, BIOMED PHARMACOTHER, V130, DOI 10.1016/j.biopha.2020.110710
   Li J, 2020, CELL DEATH DIS, V11, DOI 10.1038/s41419-020-2298-2
   Li MX, 2021, BIOCHEM PHARMACOL, V192, DOI 10.1016/j.bcp.2021.114741
   Li Y, 2020, ONCOL LETT, V19, P323, DOI 10.3892/ol.2019.11066
   Lin WY, 2020, AM J CANCER RES, V10, P3106
   Liu CY, 2022, SCI REP-UK, V12, DOI 10.1038/s41598-022-25019-2
   Liu M, 2021, MOL ONCOL, V15, P2084, DOI 10.1002/1878-0261.12936
   Liu YQ, 2022, CELL DEATH DIFFER, V29, P895, DOI 10.1038/s41418-022-00943-y
   Lu J, 2021, FOOD FUNCT, V12, P9583, DOI [10.1039/d1fo01036k, 10.1039/D1FO01036K]
   Ma S, 2016, CELL DEATH DIS, V7, DOI 10.1038/cddis.2016.208
   Maamoun H, 2019, FRONT PHYSIOL, V10, DOI 10.3389/fphys.2019.00070
   Magesh S, 2022, TRENDS CELL BIOL, V32, P729, DOI 10.1016/j.tcb.2022.05.005
   Mou YH, 2019, J HEMATOL ONCOL, V12, DOI 10.1186/s13045-019-0720-y
   Nagakannan P, 2021, BBA-MOL CELL RES, V1868, DOI 10.1016/j.bbamcr.2020.118928
   Park SH, 2018, FASEB J, V32, P5862, DOI 10.1096/fj.201800011R
   Shi ZZ, 2019, ONCOTARGETS THER, V12, P11291, DOI 10.2147/OTT.S232852
   Shintoku R, 2017, CANCER SCI, V108, P2187, DOI 10.1111/cas.13380
   Sui XB, 2018, FRONT PHARMACOL, V9, DOI 10.3389/fphar.2018.01371
   Torii S, 2016, BIOCHEM J, V473, P769, DOI 10.1042/BJ20150658
   Viswanathan VS, 2017, NATURE, V547, P453, DOI 10.1038/nature23007
   Weïwer M, 2012, BIOORG MED CHEM LETT, V22, P1822, DOI 10.1016/j.bmcl.2011.09.047
   Wu SK, 2021, BIOMARK RES, V9, DOI 10.1186/s40364-021-00338-0
   Wu W, 2021, INT J MED SCI, V18, P1899, DOI 10.7150/ijms.54860
   Yang HT, 2020, CANCERS, V12, DOI 10.3390/cancers12113273
   Yang WS, 2008, CHEM BIOL, V15, P234, DOI 10.1016/j.chembiol.2008.02.010
   Yang WS, 2016, TRENDS CELL BIOL, V26, P165, DOI 10.1016/j.tcb.2015.10.014
   Yang WS, 2014, CELL, V156, P317, DOI 10.1016/j.cell.2013.12.010
   Yu Y, 2015, MOL CELL ONCOL, V2, DOI 10.1080/23723556.2015.1054549
   Zhang XF, 2020, J CELL PHYSIOL, V235, P3425, DOI 10.1002/jcp.29232
   Zhou YL, 2019, CANCER BIOL MED, V16, P630, DOI 10.20892/j.issn.2095-3941.2019.0158
   Zou JY, 2021, INT J MOL SCI, V22, DOI 10.3390/ijms222413335
NR 47
TC 4
Z9 4
U1 6
U2 8
PU NATURE PORTFOLIO
PI BERLIN
PA HEIDELBERGER PLATZ 3, BERLIN, 14197, GERMANY
SN 2045-2322
J9 SCI REP-UK
JI Sci Rep
PD MAY 31
PY 2023
VL 13
IS 1
AR 8872
DI 10.1038/s41598-023-35978-9
PG 11
WC Multidisciplinary Sciences
WE Science Citation Index Expanded (SCI-EXPANDED)
SC Science & Technology - Other Topics
GA I2RJ1
UT WOS:001001303600073
PM 37258589
OA Green Published, Green Submitted, gold
DA 2024-02-05
ER

PT J
AU Han, B
   Liu, YY
   Zhang, QQ
   Liang, LQ
AF Han, Bin
   Liu, Yanyan
   Zhang, Qiongqiong
   Liang, Liqun
TI Propofol decreases cisplatin resistance of non-small cell lung cancer by
   inducing GPX4-mediated ferroptosis through the miR-744-5p/miR-615-3p
   axis
SO JOURNAL OF PROTEOMICS
LA English
DT Article
DE Cisplatin; Chemotherapy-resistance; Ferroptosis; Non-small cell lung
   cancer; Propofol
ID GASTRIC-CANCER; THERAPY; CHEMOTHERAPY
AB Non-small cell lung cancer (NSCLC) is associated with high morbidity and mortality. Propofol functions as a tumor-inhibitor drug by regulating microRNAs (miRNAs). The primary objective of this study is to explore the functional mechanism of propofol in cisplatin (Cis) resistance of NSCLC cells by regulating the miR-744-5p/miR-615-3p axis. Cis-resistant NSCLC cell lines were cultured and chemotherapy-resistance (CR) to Cis of NSCLC cells to Cis was confirmed using the 3-(4,5-dimethylthiazol-2-yl)-2,5-diphenyltetrazolium bromide method, flow cytometry, and colony formation assay. Ferroptosis was evaluated by measurement of iron content, ferroptosis-related proteins (GPX4/ ACSL4/SLC7A11) and lipid peroxidation (SOD/GSH/MDA) through Western blot analysis and assay kits. After the dual-luciferase reporter assay to testify gene interactions, the functional rescue experiments and nude mouse tumor formation assay were performed. Based on results, propofol reduced IC50 value and CR of NSCLC cells to Cis and induced ferroptosis. Propofol upregulated miR-744-5p/miR-615-3p to inhibit GPX4 transcription. Upregulation of GPX4 or downregulation of miR-744-5p/miR-615-3p attenuated the inhibitory effect of propofol on CR to Cis. In vivo, propofol inhibited tumor growth and CR to Cis by upregulating miR-744-5p/miR-615-3p and inhibiting GPX4 to induce ferroptosis. In summary, propofol inhibited GPX4-mediated ferroptosis and reduces CR of NSCLC cells to Cis through the miR-744-5p/miR-615-3p axis. Significance: To study the effect of propofol on chemoresistance of non-small cell lung cancer (NSCLC), and to provide a new theoretical basis for the treatment of NSCLC.
C1 [Han, Bin; Liu, Yanyan; Zhang, Qiongqiong; Liang, Liqun] Shanxi Med Univ, Hosp 1, Dept Oncol, 85 Jiefang South Rd, Taiyuan 030001, Shanxi, Peoples R China.
C3 Shanxi Medical University
RP Han, B (通讯作者)，Shanxi Med Univ, Hosp 1, Dept Oncol, 85 Jiefang South Rd, Taiyuan 030001, Shanxi, Peoples R China.
EM hanbin01115@163.com
CR Angeli JPF, 2019, NAT REV CANCER, V19, P405, DOI 10.1038/s41568-019-0149-1
   Arbour KC, 2019, JAMA-J AM MED ASSOC, V322, P764, DOI 10.1001/jama.2019.11058
   Chen SL, 2019, TECHNOL CANCER RES T, V18, DOI 10.1177/1533033819876913
   Chen X, 2021, AUTOPHAGY, V17, P2054, DOI 10.1080/15548627.2020.1810918
   Duma N, 2019, MAYO CLIN PROC, V94, P1623, DOI 10.1016/j.mayocp.2019.01.013
   Fu JK, 2021, BIOMATERIALS, V268, DOI 10.1016/j.biomaterials.2020.120537
   Gao XC, 2020, ASIA-PAC J CLIN ONCO, V16, pE3, DOI 10.1111/ajco.13301
   Herbst RS, 2018, NATURE, V553, P446, DOI 10.1038/nature25183
   Hu CL, 2019, J NEUROCHEM, V148, P426, DOI 10.1111/jnc.14604
   Huang YF, 2020, MED SCI MONITOR, V26, DOI 10.12659/MSM.919786
   Jiang SF, 2018, EUR J PHARMACOL, V831, P46, DOI 10.1016/j.ejphar.2018.04.009
   Latunde-Dada GO, 2017, BBA-GEN SUBJECTS, V1861, P1893, DOI 10.1016/j.bbagen.2017.05.019
   Lei G, 2020, CELL RES, V30, P146, DOI 10.1038/s41422-019-0263-3
   Li BW, 2020, BIOMED PHARMACOTHER, V130, DOI 10.1016/j.biopha.2020.110710
   Lin JJ, 2016, TRENDS CANCER, V2, P350, DOI 10.1016/j.trecan.2016.05.010
   Liu JT, 2019, ONCOL RES, V27, P269, DOI 10.3727/096504018X15215019227688
   Liu Q, 2019, CELL BIOL INT, V43, P1245, DOI 10.1002/cbin.11121
   Liu YP, 2021, WORLD J GASTRO ONCOL, V13, P2114, DOI 10.4251/wjgo.v13.i12.2114
   Livak KJ, 2001, METHODS, V25, P402, DOI 10.1006/meth.2001.1262
   Lou JS, 2021, PHYTOMEDICINE, V80, DOI 10.1016/j.phymed.2020.153370
   Ma YH, 2017, ONCOTARGET, V8, P88529, DOI 10.18632/oncotarget.19874
   Nagasaka M, 2018, EXPERT REV ANTICANC, V18, P63, DOI 10.1080/14737140.2018.1409624
   National Research Council, 2011, GUIDE CARE USE LAB A, DOI 10.17226/12910
   Pan RT, 2020, CANCER MANAG RES, V12, P4283, DOI 10.2147/CMAR.S241095
   Pan XF, 2019, ONCOL LETT, V17, P3001, DOI 10.3892/ol.2019.9888
   Qian J, 2018, BIOMED RES INT-UK, V2018, DOI 10.1155/2018/4174232
   Ren XF, 2010, ANAESTHESIA, V65, P478, DOI 10.1111/j.1365-2044.2010.06304.x
   Rossi A, 2016, EXPERT REV ANTICANC, V16, P653, DOI 10.1586/14737140.2016.1170596
   Schabath MB, 2019, CANCER EPIDEM BIOMAR, V28, P1563, DOI 10.1158/1055-9965.EPI-19-0221
   Shen DW, 2012, PHARMACOL REV, V64, P706, DOI 10.1124/pr.111.005637
   Shi J, 2019, EUR J PHARMACOL, V862, DOI 10.1016/j.ejphar.2019.172615
   Sun Y, 2020, MOL MED REP, V21, P1471, DOI 10.3892/mmr.2020.10943
   Tang X, 2021, THORAC CANCER, V12, P1219, DOI 10.1111/1759-7714.13904
   Tian D, 2020, SCI REP-UK, V10, DOI 10.1038/s41598-020-65649-y
   Viswanathan VS, 2017, NATURE, V547, P453, DOI 10.1038/nature23007
   Wei XX, 2017, CURR PHARM DESIGN, V23, P5983, DOI 10.2174/1381612823666171018105207
   Xia XJ, 2019, CURR GENE THER, V19, P117, DOI 10.2174/1566523219666190628152137
   Xu YC, 2020, CELL PROLIFERAT, V53, DOI 10.1111/cpr.12867
   Zhang Qian, 2021, Life Sci, P119042, DOI 10.1016/j.lfs.2021.119042
   Zhang XF, 2020, J CELL PHYSIOL, V235, P3425, DOI 10.1002/jcp.29232
   Zhao MY, 2022, FRONT PHARMACOL, V13, DOI 10.3389/fphar.2022.816432
   Zhao XN, 2021, ONCOL LETT, V22, DOI 10.3892/ol.2021.13028
   Zheng XY, 2020, ANESTH ANALG, V131, P1270, DOI 10.1213/ANE.0000000000004778
   Zheng XY, 2018, ONCOTARGETS THER, V11, P1141, DOI 10.2147/OTT.S156792
NR 44
TC 7
Z9 7
U1 1
U2 3
PU ELSEVIER
PI AMSTERDAM
PA RADARWEG 29, 1043 NX AMSTERDAM, NETHERLANDS
SN 1874-3919
EI 1876-7737
J9 J PROTEOMICS
JI J. Proteomics
PD MAR 15
PY 2023
VL 274
AR 104777
DI 10.1016/j.jprot.2022.104777
EA JAN 2023
PG 10
WC Biochemical Research Methods
WE Science Citation Index Expanded (SCI-EXPANDED)
SC Biochemistry & Molecular Biology
GA 8L7FX
UT WOS:000923949300001
PM 36427803
DA 2024-02-05
ER

PT J
AU Li, ST
   Wang, AX
   Wu, YY
   He, SY
   Shuai, W
   Zhao, M
   Zhu, YM
   Hu, XY
   Luo, YB
   Wang, G
AF Li, Shutong
   Wang, Aoxue
   Wu, Yongya
   He, Shengyuan
   Shuai, Wen
   Zhao, Min
   Zhu, Yumeng
   Hu, Xiuying
   Luo, Yubin
   Wang, Guan
TI Targeted therapy for non-small-cell lung cancer: New insights into
   regulated cell death combined with immunotherapy
SO IMMUNOLOGICAL REVIEWS
LA English
DT Review; Early Access
DE apoptosis; Ferroptosis; immunotherapy; non-small-cell lung cancer;
   regulated cell death
ID 1ST-IN-HUMAN PHASE-I; SUPPRESSES PROLIFERATION; MITOTIC CATASTROPHE;
   INDUCED APOPTOSIS; TUMOR-CELLS; KINASE ULK1; KAPPA-B; AUTOPHAGY;
   INHIBITOR; RESISTANCE
AB Non-small-cell lung cancer (NSCLC), which has a high rate of metastatic spread and drug resistance, is the most common subtype of lung cancer. Therefore, NSCLC patients have a very poor prognosis and a very low chance of survival. Human cancers are closely linked to regulated cell death (RCD), such as apoptosis, autophagy, ferroptosis, pyroptosis, and necroptosis. Currently, small-molecule compounds targeting various types of RCD have shown potential as anticancer treatments. Moreover, RCD appears to be a specific part of the antitumor immune response; hence, the combination of RCD and immunotherapy might increase the inhibitory effect of therapy on tumor growth. In this review, we summarize small-molecule compounds used for the treatment of NSCLC by focusing on RCD and pharmacological systems. In addition, we describe the current research status of an immunotherapy combined with an RCD-based regimen for NSCLC, providing new ideas for targeting RCD pathways in combination with immunotherapy for patients with NSCLC in the future.
C1 [Li, Shutong; Wang, Aoxue; Wu, Yongya; He, Shengyuan; Shuai, Wen; Zhao, Min; Zhu, Yumeng; Hu, Xiuying; Luo, Yubin; Wang, Guan] Sichuan Univ, West China Hosp, Natl Clin Res Ctr Geriatr, Dept Rheumatol & Immunol,Lab Rheumatol & Immunol,I, Chengdu, Peoples R China.
   [Li, Shutong; Wang, Aoxue; Wu, Yongya; He, Shengyuan; Shuai, Wen; Zhao, Min; Zhu, Yumeng; Hu, Xiuying; Luo, Yubin; Wang, Guan] Sichuan Univ, Natl Clin Res Ctr Geriatr, Canc Ctr, West China Hosp,West China Sch Nursing, Chengdu, Peoples R China.
   [Luo, Yubin; Wang, Guan] Sichuan Univ, West China Hosp, Natl Clin Res Ctr Geriatr, Dept Rheumatol & Immunol,Lab Rheumatol & Immunol,I, Chengdu 610041, Peoples R China.
   [Luo, Yubin; Wang, Guan] Sichuan Univ, West China Hosp, Canc Ctr, Natl Clin Res Ctr Geriatr,West China Sch Nursing, Chengdu 610041, Peoples R China.
C3 Sichuan University; Sichuan University; Sichuan University; Sichuan
   University
RP Luo, YB; Wang, G (通讯作者)，Sichuan Univ, West China Hosp, Natl Clin Res Ctr Geriatr, Dept Rheumatol & Immunol,Lab Rheumatol & Immunol,I, Chengdu 610041, Peoples R China.; Luo, YB; Wang, G (通讯作者)，Sichuan Univ, West China Hosp, Canc Ctr, Natl Clin Res Ctr Geriatr,West China Sch Nursing, Chengdu 610041, Peoples R China.
EM luoyubin@scu.edu.cn; guan8079@scu.edu.cn
FU National Natural Science Foundation of China [22177083]; Project for
   Disciplines of Excellence-Clinical Research Incubation Project, West
   China Hospital, Sichuan University [ZYJC21016]; Sichuan Science and
   Technology Program [2022NSFSC1290]; West China Nursing Discipline
   Development Special Fund Project, Sichuan University [HXHL21011]
FX National Natural Science Foundation of China, Grant/Award Number:
   22177083; Project for Disciplines of Excellence-Clinical Research
   Incubation Project, West China Hospital, Sichuan University, Grant/
   Award Number: ZYJC21016; Sichuan Science and Technology Program, Grant/
   Award Number: 2022NSFSC1290; West China Nursing Discipline Development
   Special Fund Project, Sichuan University, Grant/Award Number: HXHL21011
CR Adams JM, 2018, CELL DEATH DIFFER, V25, P27, DOI 10.1038/cdd.2017.161
   Amin P, 2018, P NATL ACAD SCI USA, V115, pE5944, DOI 10.1073/pnas.1806973115
   Anagnostou VK, 2015, CLIN CANCER RES, V21, P976, DOI 10.1158/1078-0432.CCR-14-1187
   [Anonymous], 2019, Cancer Discov, V9, pOF2, DOI 10.1158/2159-8290.CD-NB2019-038
   Tapondjou LA, 2008, ARCH PHARM RES, V31, P653, DOI 10.1007/s12272-001-1208-3
   Bai ZS, 2018, CELL PROLIFERAT, V51, DOI 10.1111/cpr.12450
   Bai ZS, 2017, CANCER LETT, V402, P81, DOI 10.1016/j.canlet.2017.05.016
   Balihodzic A, 2022, CELL DEATH DIFFER, V29, P1094, DOI 10.1038/s41418-022-00998-x
   Bashir M, 2015, MOLECULES, V20, P13496, DOI 10.3390/molecules200813496
   Basu A, 2022, PHARMACOL THERAPEUT, V230, DOI 10.1016/j.pharmthera.2021.107943
   Billard C, 2013, MOL CANCER THER, V12, P1691, DOI 10.1158/1535-7163.MCT-13-0058
   Binétruy B, 2007, STEM CELLS, V25, P1090, DOI 10.1634/stemcells.2006-0612
   Bistrovic A, 2017, J ENZYM INHIB MED CH, V33, P271, DOI 10.1080/14756366.2017.1414807
   Boullosa LF, 2021, REDOX BIOL, V42, DOI 10.1016/j.redox.2021.101949
   Boutouja F, 2017, INT J MOL SCI, V18, DOI 10.3390/ijms18122541
   Burstein HJ, 2021, J CLIN ONCOL, V39, P3959, DOI 10.1200/JCO.21.01392
   Cahill KE, 2016, NEURO-ONCOLOGY, V18, P329, DOI 10.1093/neuonc/nov265
   Cai YX, 2021, EXP THER MED, V22, DOI 10.3892/etm.2021.10752
   Camidge DR, 2021, J THORAC ONCOL, V16, P1017, DOI 10.1016/j.jtho.2021.02.010
   Cannone G, 2023, CANCERS, V15, DOI 10.3390/cancers15051571
   Carlino MS, 2021, LANCET, V398, P1002, DOI 10.1016/S0140-6736(21)01206-X
   Cella D, 2022, LANCET ONCOL, V23, P292, DOI 10.1016/S1470-2045(21)00693-8
   Chen C, 2009, J NAT PROD, V72, P824, DOI 10.1021/np800692t
   Chen GY, 2010, NAT REV IMMUNOL, V10, P826, DOI 10.1038/nri2873
   Cheng TYD, 2016, J THORAC ONCOL, V11, P1653, DOI 10.1016/j.jtho.2016.05.021
   Cheng Y, 2013, PHARMACOL REV, V65, P1162, DOI 10.1124/pr.112.007120
   Circu M, 2018, PLOS ONE, V13, DOI 10.1371/journal.pone.0197016
   Dai CH, 2018, BBA-MOL BASIS DIS, V1864, P3786, DOI 10.1016/j.bbadis.2018.10.015
   Demaria M, 2017, CANCER DISCOV, V7, P165, DOI 10.1158/2159-8290.CD-16-0241
   Derakhshan A, 2017, CLIN CANCER RES, V23, P1379, DOI 10.1158/1078-0432.CCR-16-2172
   Dersh D, 2021, NAT REV IMMUNOL, V21, P116, DOI 10.1038/s41577-020-0390-6
   Dhillon AS, 2007, ONCOGENE, V26, P3279, DOI 10.1038/sj.onc.1210421
   Ding HW, 2019, BIOORG CHEM, V93, DOI 10.1016/j.bioorg.2019.103283
   Do K, 2015, J CLIN ONCOL, V33, P3409, DOI 10.1200/JCO.2014.60.4009
   Dong JK, 2018, THERANOSTICS, V8, P1808, DOI 10.7150/thno.23177
   Dong XQ, 2016, CELL DEATH DISCOV, V2, DOI 10.1038/cddiscovery.2016.87
   Du C, 2021, J MATER CHEM B, V9, P1478, DOI 10.1039/d0tb02659j
   Egan DF, 2015, MOL CELL, V59, P285, DOI 10.1016/j.molcel.2015.05.031
   Eling Nils, 2015, Oncoscience, V2, P517
   Erazo T, 2016, CLIN CANCER RES, V22, P2508, DOI 10.1158/1078-0432.CCR-15-1808
   Farhan M, 2020, MED RES REV, V40, P2089, DOI 10.1002/med.21695
   Farooque A, 2009, J CANCER RES THER, V5, P32, DOI 10.4103/0973-1482.55138
   Favaro F, 2022, CELL DEATH DIS, V13, DOI 10.1038/s41419-022-05495-0
   Feng SY, 2018, J MOL BIOL, V430, P3068, DOI 10.1016/j.jmb.2018.07.002
   Ferrarini A, 2019, J PROTEOME RES, V18, P3067, DOI 10.1021/acs.jproteome.9b00185
   Fowler P, 2018, MUTAT RES-GEN TOX EN, V834, P6, DOI 10.1016/j.mrgentox.2018.07.004
   Franchi L, 2012, NAT IMMUNOL, V13, P325, DOI 10.1038/ni.2231
   Galle J, 1999, BRIT J PHARMACOL, V127, P195, DOI 10.1038/sj.bjp.0702495
   Galluzzi L, 2015, EMBO J, V34, P856, DOI 10.15252/embj.201490784
   Gao WT, 2022, SIGNAL TRANSDUCT TAR, V7, DOI 10.1038/s41392-022-01046-3
   Garg S, 2020, J GERONTOL A-BIOL, V75, P1031, DOI 10.1093/gerona/glz077
   Giménez-Bonafé P, 2009, CURR CANCER DRUG TAR, V9, P320, DOI 10.2174/156800909788166600
   Gubens MA, 2010, LUNG CANCER-TARGETS, V1, P63
   Guo JP, 2018, CANCER RES TREAT, V50, P445, DOI 10.4143/crt.2016.572
   Guo W., 2022, FRONT ONCOL, V12, P861
   Guo YJ, 2019, CELL DEATH DIS, V10, DOI 10.1038/s41419-019-1714-y
   Herbst RS, 2018, NATURE, V553, P446, DOI 10.1038/nature25183
   Hernandez R, 2022, NAT REV IMMUNOL, V22, P614, DOI 10.1038/s41577-022-00680-w
   Howard BA, 2005, CANCER RES, V65, P8853, DOI 10.1158/0008-5472.CAN-05-1219
   Hu H, 2021, EUR J PHARMACOL, V908, DOI 10.1016/j.ejphar.2021.174346
   Hu H, 2020, EUR J PHARMACOL, V874, DOI 10.1016/j.ejphar.2020.172961
   Hu WH, 2019, CANCERS, V11, DOI 10.3390/cancers11121828
   Huang MR, 2019, EUR J MED CHEM, V181, DOI 10.1016/j.ejmech.2019.07.054
   Ilcus C, 2021, J PERS MED, V11, DOI 10.3390/jpm11070661
   Imyanitov EN, 2021, CRIT REV ONCOL HEMAT, V157, DOI 10.1016/j.critrevonc.2020.103194
   Jenkins PO, 2016, BRAIN, V139, P2345, DOI 10.1093/brain/aww128
   Jiang L, 2015, NATURE, V520, P57, DOI 10.1038/nature14344
   Jiang N, 2016, MOL MED REP, V13, P153, DOI 10.3892/mmr.2015.4493
   Kan YY, 2022, PHYTOMEDICINE, V96, DOI 10.1016/j.phymed.2021.153834
   Kim HJ, 2020, INT J MOL SCI, V21, DOI 10.3390/ijms21041298
   Kiziltepe T, 2007, BLOOD, V110, P709, DOI 10.1182/blood-2006-10-052845
   Kurant E, 2018, FRONT IMMUNOL, V9, DOI 10.3389/fimmu.2018.02154
   Lai KM, 2022, INT J MOL SCI, V23, DOI 10.3390/ijms23105624
   Lau-Min KS, 2021, CANCER-AM CANCER SOC, V127, P2562, DOI [10.1002/cncr.33514,-(wileyonlinelibrary.com), 10.1002/cncr.33514]
   Lazarus MB, 2015, ACS CHEM BIOL, V10, P257, DOI 10.1021/cb500835z
   Li J, 2023, APOPTOSIS, V28, P1198, DOI 10.1007/s10495-023-01851-3
   Li LS, 2020, CANCER MANAG RES, V12, P3033, DOI 10.2147/CMAR.S246948
   Li TL, 2013, AUTOPHAGY, V9, P1057, DOI 10.4161/auto.24632
   Liang SY, 2021, TRANSL ONCOL, V14, DOI 10.1016/j.tranon.2021.101074
   Liao MR, 2022, J HEMATOL ONCOL, V15, DOI 10.1186/s13045-022-01260-0
   Lim JH, 2021, TRANSL LUNG CANCER R, V10, P1221, DOI 10.21037/tlcr-20-1027
   Lim SJ, 2009, EXP MOL MED, V41, P737, DOI 10.3858/emm.2009.41.10.080
   Liu QY, 2011, INT IMMUNOPHARMACOL, V11, P377, DOI 10.1016/j.intimp.2011.01.012
   Liu Y, 2019, EUR J CANCER, V114, P8, DOI 10.1016/j.ejca.2019.03.017
   Liu ZY, 2022, INT J BIOL SCI, V18, P3714, DOI 10.7150/ijbs.69989
   Long KL, 2021, CELL DEATH DIS, V12, DOI 10.1038/s41419-021-03804-7
   LoPiccolo J, 2008, DRUG RESIST UPDATE, V11, P32, DOI 10.1016/j.drup.2007.11.003
   Lou JS, 2021, PHYTOMEDICINE, V80, DOI 10.1016/j.phymed.2020.153370
   Louandre C, 2015, CANCER LETT, V356, P971, DOI 10.1016/j.canlet.2014.11.014
   Lu JW, 2022, CELL COMMUN SIGNAL, V20, DOI 10.1186/s12964-022-00847-x
   Lu W, 2017, ONCOGENE, V36, P4719, DOI 10.1038/onc.2017.41
   Lu YX, 2009, J MED CHEM, V52, P2854, DOI 10.1021/jm9000133
   Maciag AE, 2011, J MED CHEM, V54, P7751, DOI 10.1021/jm2004128
   MacManus M, 2022, LANCET ONCOL, V23, P191, DOI 10.1016/S1470-2045(21)00711-7
   Manguinhas R, 2020, ANTIOXIDANTS-BASEL, V9, DOI 10.3390/antiox9060550
   Mao WJ, 2022, JCI INSIGHT, V7, DOI 10.1172/jci.insight.161940
   Matsumoto M, 2016, BIOCHEM BIOPH RES CO, V473, P490, DOI 10.1016/j.bbrc.2016.03.053
   McKellar Q, 1999, ANTIMICROB AGENTS CH, V43, P1988, DOI 10.1128/AAC.43.8.1988
   Mendes VIS, 2016, EUR J MED CHEM, V123, P317, DOI 10.1016/j.ejmech.2016.07.045
   MITANI M, 1976, ANTIMICROB AGENTS CH, V9, P655, DOI 10.1128/AAC.9.4.655
   Mohme M, 2017, NAT REV CLIN ONCOL, V14, P155, DOI 10.1038/nrclinonc.2016.144
   Murphy C, 2020, INT J MOL SCI, V21, DOI 10.3390/ijms21228745
   Ni SS, 2009, J MED CHEM, V52, P5295, DOI 10.1021/jm9008295
   Nitta M, 2004, ONCOGENE, V23, P6548, DOI 10.1038/sj.onc.1207873
   Niu XX, 2022, CELLS-BASEL, V11, DOI 10.3390/cells11193094
   Noman MZ, 2009, J IMMUNOL, V182, P3510, DOI 10.4049/jimmunol.0800854
   Nunez-Olvera SI, 2019, FRONT ONCOL, V9, DOI 10.3389/fonc.2019.01326
   Odogwu L, 2018, ONCOLOGIST, V23, P353, DOI 10.1634/theoncologist.2017-0425
   Ofengeim D, 2013, NAT REV MOL CELL BIO, V14, P727, DOI 10.1038/nrm3683
   Okada K, 2019, EBIOMEDICINE, V41, P105, DOI 10.1016/j.ebiom.2019.01.019
   Ouyang XN, 2018, INVEST NEW DRUG, V36, P315, DOI 10.1007/s10637-017-0536-y
   Pan JL, 2021, FRONT PHARMACOL, V12, DOI 10.3389/fphar.2021.766165
   Pan ZZ, 2022, MOL CANCER, V21, DOI 10.1186/s12943-022-01547-3
   Park CW, 2018, FRONT PHARMACOL, V9, DOI 10.3389/fphar.2018.00163
   Park JE, 2020, J CANCER, V11, P5503, DOI 10.7150/jca.46172
   Patnaik A, 2016, CLIN CANCER RES, V22, P1095, DOI 10.1158/1078-0432.CCR-15-1718
   Peng F, 2022, SIGNAL TRANSDUCT TAR, V7, DOI 10.1038/s41392-022-01110-y
   Pieper AA, 2010, CELL, V142, P39, DOI 10.1016/j.cell.2010.06.018
   Portugal J, 2010, CURR PHARM DESIGN, V16, P69, DOI 10.2174/138161210789941801
   Priest K, 2023, NPJ PRECIS ONCOL, V7, DOI 10.1038/s41698-023-00349-0
   Prudent J, 2017, CURR OPIN CELL BIOL, V47, P52, DOI 10.1016/j.ceb.2017.03.007
   Qin XC, 2021, CLIN TRANSL MED, V11, DOI 10.1002/ctm2.514
   Qiu Daoming, 2003, Drugs R D, V4, P1, DOI 10.2165/00126839-200304010-00001
   Qu DN, 2020, ACTA HISTOCHEM, V122, DOI 10.1016/j.acthis.2020.151557
   Razak ARA, 2016, J CLIN ONCOL, V34, P4142, DOI 10.1200/JCO.2015.65.3949
   Rongved P, 2013, EUR J MED CHEM, V69, P465, DOI 10.1016/j.ejmech.2013.08.049
   Rotow J, 2017, NAT REV CANCER, V17, P637, DOI 10.1038/nrc.2017.84
   Rousalova I, 2013, PLOS ONE, V8, DOI 10.1371/journal.pone.0077411
   Sabapathy K, 2018, NAT REV CLIN ONCOL, V15, P13, DOI 10.1038/nrclinonc.2017.151
   Sappal R, 2009, VET RES COMMUN, V33, P659, DOI 10.1007/s11259-009-9215-6
   Shao L, 2018, EUR REV MED PHARMACO, V22, P1948, DOI 10.26355/eurrev_201804_14720
   Shen G., 2020, EVID-BASED COMPL ALT, V2020, P1
   Singh AP, 2019, SIGNAL TRANSDUCT TAR, V4, DOI 10.1038/s41392-019-0068-3
   Stein MN, 2020, INVEST NEW DRUG, V38, P855, DOI 10.1007/s10637-019-00807-2
   Su W, 2023, FRONT IMMUNOL, V14, DOI 10.3389/fimmu.2023.1075848
   Su X., 2022, EUR J MED CHEM, V232, P114
   Sun DJ, 2020, EUR J MED CHEM, V208, DOI 10.1016/j.ejmech.2020.112782
   Sun LQ, 2020, BIOORG CHEM, V99, DOI 10.1016/j.bioorg.2020.103766
   Sun T, 2015, NAT COMMUN, V6, DOI 10.1038/ncomms8215
   Sun XF, 2016, HEPATOLOGY, V64, P488, DOI 10.1002/hep.28574
   Takashima Y, 2020, INT J CANCER, V146, P1114, DOI 10.1002/ijc.32515
   Takeda A, 2020, INT J ONCOL, V57, P1280, DOI 10.3892/ijo.2020.5138
   Tang DL, 2019, CELL RES, V29, P347, DOI 10.1038/s41422-019-0164-5
   Tang F, 2017, ONCOL REP, V37, P3449, DOI 10.3892/or.2017.5635
   Tang LP, 2020, CLIN TRANSL IMMUNOL, V9, DOI 10.1002/cti2.1186
   Tang X, 2021, THORAC CANCER, V12, P1219, DOI 10.1111/1759-7714.13904
   Teng JF, 2019, PHARMACOL RES, V147, DOI 10.1016/j.phrs.2019.104396
   Tolcher AW, 2015, CANCER CHEMOTH PHARM, V76, P1025, DOI 10.1007/s00280-015-2883-8
   Trotta T, 2019, NUTR CANCER, V71, P1241, DOI 10.1080/01635581.2019.1604978
   Vidal L, 2021, EUR J CANCER, V146, P87, DOI 10.1016/j.ejca.2020.12.019
   Vidal RL, 2014, TRENDS PHARMACOL SCI, V35, P39, DOI 10.1016/j.tips.2014.09.002
   Vitale I, 2011, NAT REV MOL CELL BIO, V12, P384, DOI 10.1038/nrm3115
   Wang FJ, 2018, INT J BIOL SCI, V14, P406, DOI 10.7150/ijbs.23542
   Wang M, 2020, INT J MOL MED, V46, P1816, DOI 10.3892/ijmm.2020.4714
   Wang SK, 2012, MAR DRUGS, V10, P306, DOI 10.3390/md10020306
   Wang X, 2022, ACTA PHARM SIN B, V12, P3567, DOI 10.1016/j.apsb.2022.03.020
   Wang XR, 2022, PHARMACOL RES, V179, DOI 10.1016/j.phrs.2022.106198
   Wang YF, 2019, BIOCHEM BIOPH RES CO, V517, P15, DOI 10.1016/j.bbrc.2019.06.068
   Wang YF, 2014, APOPTOSIS, V19, P748, DOI 10.1007/s10495-013-0960-1
   Wang Y, 2019, MOL MED REP, V19, P1654, DOI 10.3892/mmr.2018.9785
   Wong YK, 2017, MED RES REV, V37, P1492, DOI 10.1002/med.21446
   Wu JH, 2022, J MED CHEM, V65, P2989, DOI 10.1021/acs.jmedchem.1c01572
   Wu MJ, 2013, BIOMED PHARMACOTHER, V67, P701, DOI 10.1016/j.biopha.2013.06.002
   Wu W, 2021, INT J MED SCI, V18, P1899, DOI 10.7150/ijms.54860
   Xi GM, 2019, INT IMMUNOPHARMACOL, V74, DOI 10.1016/j.intimp.2019.105713
   Xia HJ, 2021, NAT REV CANCER, V21, P281, DOI 10.1038/s41568-021-00344-2
   Xia XJ, 2020, APOPTOSIS, V25, P169, DOI 10.1007/s10495-019-01589-x
   Xiang HG, 2020, ACTA PHARM SIN B, V10, P569, DOI 10.1016/j.apsb.2019.10.003
   Xie ZH, 2011, BMC CANCER, V11, DOI 10.1186/1471-2407-11-322
   Xiong R., 2021, OXID MED CELL LONGEV, V2021, P8457
   Xu ZR, 2020, APPL MICROBIOL BIOT, V104, P575, DOI 10.1007/s00253-019-10257-8
   Yao C, 2018, AUTOPHAGY, V14, P1831, DOI 10.1080/15548627.2018.1489946
   Yuan RYK, 2021, PHARMACOL RES, V170, DOI 10.1016/j.phrs.2021.105748
   Yuan TK, 2022, J BIOCHEM MOL TOXIC, V36, DOI 10.1002/jbt.23095
   Zachari M, 2017, ESSAYS BIOCHEM, V61, P585, DOI 10.1042/EBC20170021
   Zeh HJ, 2020, CLIN CANCER RES, V26, P3126, DOI 10.1158/1078-0432.CCR-19-4042
   Zhang CC, 2019, APOPTOSIS, V24, P312, DOI 10.1007/s10495-019-01515-1
   Zhang JY, 2021, CELL RES, V31, P980, DOI 10.1038/s41422-021-00506-9
   Zhang J, 2018, CELL MOL LIFE SCI, V75, P1803, DOI 10.1007/s00018-018-2759-2
   Zhang JT, 2018, ONCOL REP, V40, P2926, DOI 10.3892/or.2018.6638
   Zhang L, 2019, AUTOPHAGY, V15, P391, DOI 10.1080/15548627.2018.1511503
   Zhang M, 2014, MOL MED REP, V10, P2905, DOI 10.3892/mmr.2014.2581
   Zhang Q, 2019, LIFE SCI, V239, DOI 10.1016/j.lfs.2019.117044
   Zhang QT, 2021, J CANCER, V12, P4075, DOI 10.7150/jca.57054
   Zhang YY, 2023, BMC PULM MED, V23, DOI 10.1186/s12890-023-02490-9
   Zhong ZH, 2022, CHEM BIOL DRUG DES, V99, P83, DOI 10.1111/cbdd.13926
   Zhou SF, 2008, CURR DRUG METAB, V9, P310, DOI 10.2174/138920008784220664
   Zhu DQ, 2013, EUR J MED CHEM, V68, P81, DOI 10.1016/j.ejmech.2013.07.029
   Zou JY, 2021, INT J MOL SCI, V22, DOI 10.3390/ijms222413335
   Zou WP, 2005, NAT REV CANCER, V5, P263, DOI 10.1038/nrc1586
NR 190
TC 2
Z9 2
U1 12
U2 12
PU WILEY
PI HOBOKEN
PA 111 RIVER ST, HOBOKEN 07030-5774, NJ USA
SN 0105-2896
EI 1600-065X
J9 IMMUNOL REV
JI Immunol. Rev.
PD 2023 SEP 8
PY 2023
DI 10.1111/imr.13274
EA SEP 2023
PG 35
WC Immunology
WE Science Citation Index Expanded (SCI-EXPANDED)
SC Immunology
GA Q9UJ5
UT WOS:001060892000001
PM 37688394
DA 2024-02-05
ER

PT J
AU Zhang, QT
   Yi, HM
   Yao, H
   Lu, L
   He, GC
   Wu, M
   Zheng, CJ
   Li, Y
   Chen, SS
   Li, LW
   Yu, HY
   Li, GF
   Tao, XJ
   Fu, SJ
   Deng, XY
AF Zhang, Qiuting
   Yi, Huimei
   Yao, Hui
   Lu, Lu
   He, Guangchun
   Wu, Mi
   Zheng, Chanjuan
   Li, Ying
   Chen, Sisi
   Li, Lewei
   Yu, Hongyuan
   Li, Guifei
   Tao, Xiaojun
   Fu, Shujun
   Deng, Xiyun
TI Artemisinin Derivatives Inhibit Non-small Cell Lung Cancer Cells Through
   Induction of ROS-dependent Apoptosis/Ferroptosis
SO JOURNAL OF CANCER
LA English
DT Article
DE Non-small cell lung cancer; Artemisinin derivatives; Ferroptosis;
   Apoptosis; Caner therapy
ID FERROPTOSIS; APOPTOSIS; THERAPY; MECHANISMS; BIOLOGY
AB Non-small cell lung cancer (NSCLC) is one of the major cancer-related causes of morbidity and mortality worldwide. Despite the progress in lung cancer treatment, there is still an urgent need to discover novel therapeutic agents for NSCLC. Natural products represent a rich source of bioactive compounds. Through a natural compound library screening assay, we found that a group of anti-insect drugs had significant inhibitory effect on the proliferation of NSCLC cells. Among the anti-insect drugs, two derivatives of artemisinin, i.e., artesunate (ART) and dihydroartemisinin (DHA), a group of well-known anti-malarial drugs, have been shown to possess selective anti-cancer properties. Mechanistically, we found that ART and DHA induced apoptosis of A549 cells as evidenced by decreased protein level of VDAC and increased caspase 3 cleavage. Furthermore, cystine/glutamate transporter (xCT), a core negative regulator of ferroptosis, was downregulated by ART and DHA. The mRNA level of transferrin receptor (TFRC), a positive regulator of ferroptosis, was upregulated by ART and DHA. ART/DHA-induced apoptosis and ferroptosis in NSCLC cells were partly reversed by N-Acetyl-L-cysteine (NAC), a ROS scavenger, and ferrostatin-1, a ferroptosis inhibitor, respectively. These results suggest that artemisinin derivatives have anti-NSCLC activity through induction of ROS-dependent apoptosis/ferroptosis. Our findings provide the experimental basis for the potential application of artemisinin derivatives as a class of novel therapeutic drugs for NSCLC.
C1 [Zhang, Qiuting; Yi, Huimei; Yao, Hui; Lu, Lu; He, Guangchun; Wu, Mi; Zheng, Chanjuan; Li, Ying; Chen, Sisi; Li, Guifei; Fu, Shujun; Deng, Xiyun] Hunan Normal Univ, Key Lab Translat Canc Stem Cell Res, Changsha 410013, Hunan, Peoples R China.
   [Zhang, Qiuting; Yi, Huimei; Yao, Hui; Lu, Lu; He, Guangchun; Wu, Mi; Zheng, Chanjuan; Li, Ying; Chen, Sisi; Fu, Shujun; Deng, Xiyun] Hunan Normal Univ, Sch Med, Dept Pathol & Pathophysiol, Changsha 410013, Hunan, Peoples R China.
   [Zhang, Qiuting; Li, Lewei; Yu, Hongyuan; Tao, Xiaojun] Hunan Normal Univ, Sch Med, Key Lab Study & Discovery Small Targeted Mol Huna, Changsha 410013, Peoples R China.
C3 Hunan Normal University; Hunan Normal University; Hunan Normal
   University
RP Fu, SJ; Deng, XY (通讯作者)，Hunan Normal Univ, Key Lab Translat Canc Stem Cell Res, Changsha 410013, Hunan, Peoples R China.; Fu, SJ; Deng, XY (通讯作者)，Hunan Normal Univ, Sch Med, Dept Pathol & Pathophysiol, Changsha 410013, Hunan, Peoples R China.; Tao, XJ (通讯作者)，Hunan Normal Univ, Sch Med, Key Lab Study & Discovery Small Targeted Mol Huna, Changsha 410013, Peoples R China.
EM xjtao@hunnu.edu.cn; shujunfu2020@hunnu.edu.cn; dengxiyunmed@hunnu.edu.cn
RI CHEN, SI/GZL-4800-2022; Chen, Siqi/IZE-8631-2023
OI Deng, Xiyun/0000-0003-2203-970X
FU National Natural Science Foundation of China [81872167, 81472496];
   Changsha Science and Technology Bureau of Hunan Province [KQ1801036]
FX This work was supported in part by the National Natural Science
   Foundation of China (81872167; 81472496) and Changsha Science and
   Technology Bureau of Hunan Province (KQ1801036).
CR Agarwal G, 2020, BIOTECHNOL ADV, V38, DOI 10.1016/j.biotechadv.2019.01.004
   Dixon SJ, 2012, CELL, V149, P1060, DOI 10.1016/j.cell.2012.03.042
   Dutta S, 2019, FOOD CHEM TOXICOL, V128, P240, DOI 10.1016/j.fct.2019.04.012
   Efferth T, 2017, BIOCHEM PHARMACOL, V139, P56, DOI 10.1016/j.bcp.2017.03.019
   Eruslanov E, 2010, METHODS MOL BIOL, V594, P57, DOI 10.1007/978-1-60761-411-1_4
   Gridelli C, 2015, NAT REV DIS PRIMERS, V1, DOI [10.1038/nrdp.2015.9, 10.1038/nrdp.2015.48]
   Herbst RS, 2018, NATURE, V553, P446, DOI 10.1038/nature25183
   Hseu YC, 2018, ARCH TOXICOL, V92, P301, DOI 10.1007/s00204-017-2050-6
   Jiang J, 2016, ONCOTARGET, V7, P87271, DOI 10.18632/oncotarget.13536
   Jiang ML, 2020, TRANSL LUNG CANCER R, V9, P1569, DOI 10.21037/tlcr-20-341
   Jourdan JP, 2020, J PHARM PHARMACOL, V72, P1145, DOI 10.1111/jphp.13273
   Kaludercic N, 2016, OXID MED CELL LONGEV, V2016, DOI 10.1155/2016/3869610
   Mazure NM, 2017, BBA-BIOENERGETICS, V1858, P665, DOI 10.1016/j.bbabio.2017.03.002
   Pushpakom S, 2019, NAT REV DRUG DISCOV, V18, P41, DOI 10.1038/nrd.2018.168
   Shao YY, 2017, INT J MOL SCI, V18, DOI 10.3390/ijms18020350
   Siegel RL, 2020, CA-CANCER J CLIN, V70, P7, DOI 10.3322/caac.21590
   Stockwell BR, 2017, CELL, V171, P273, DOI 10.1016/j.cell.2017.09.021
   Su XZ, 2019, CLIN MICROBIOL REV, V32, DOI 10.1128/CMR.00019-19
   Suraweera A, 2018, FRONT ONCOL, V8, DOI 10.3389/fonc.2018.00092
   Sznarkowska A, 2017, ONCOTARGET, V8, P15996, DOI 10.18632/oncotarget.13723
   Tan M, 2017, LEUKEMIA RES, V62, P98, DOI 10.1016/j.leukres.2017.09.022
   THOMPSON CB, 1995, SCIENCE, V267, P1456, DOI 10.1126/science.7878464
   Tong YL, 2016, ONCOTARGET, V7, P31413, DOI 10.18632/oncotarget.8920
   Wang DS, 2018, ONCOL LETT, V15, P1949, DOI 10.3892/ol.2017.7502
   Wong YK, 2017, MED RES REV, V37, P1492, DOI 10.1002/med.21446
   Würth R, 2016, DRUG DISCOV TODAY, V21, P190, DOI 10.1016/j.drudis.2015.09.017
   Xie Y, 2016, CELL DEATH DIFFER, V23, P369, DOI 10.1038/cdd.2015.158
   Zhang LX, 2016, PLOS ONE, V11, DOI 10.1371/journal.pone.0164838
   Zhou CR, 2018, J CELL BIOCHEM, V119, P9560, DOI 10.1002/jcb.27274
NR 29
TC 48
Z9 48
U1 10
U2 90
PU IVYSPRING INT PUBL
PI LAKE HAVEN
PA PO BOX 4546, LAKE HAVEN, NSW 2263, AUSTRALIA
SN 1837-9664
J9 J CANCER
JI J. Cancer
PY 2021
VL 12
IS 13
BP 4075
EP 4085
DI 10.7150/jca.57054
PG 11
WC Oncology
WE Science Citation Index Expanded (SCI-EXPANDED)
SC Oncology
GA SK6FZ
UT WOS:000656312200013
PM 34093811
OA gold, Green Published
DA 2024-02-05
ER

PT J
AU Zhang, W
   Jiang, BP
   Liu, YX
   Xu, L
   Wan, M
AF Zhang, Wen
   Jiang, Baoping
   Liu, Yunxin
   Xu, Li
   Wan, Meng
TI Bufotalin induces ferroptosis in non-small cell lung cancer cells by
   facilitating the ubiquitination and degradation of GPX4
SO FREE RADICAL BIOLOGY AND MEDICINE
LA English
DT Article
DE Bufotalin; GPX4; Ferroptosis; Lipid peroxidation; Non-small cell lung
   cancer
ID LIPID-PEROXIDATION; DEATH; IRON; MECHANISMS; BIOLOGY
AB Ferroptosis is a new form of regulated cell death that is dependent on iron-and lipid reactive oxygen species. Emerging evidence indicate that induction of ferroptosis could inhibit the proliferation of diverse cancer cells, which functions as a potent tumor suppressor in cancer. Here, we firstly reported Bufotalin (BT), a natural small molecule, was a novel glutathione peroxidase 4 (GPX4) inhibitor, which could trigger the ferroptosis in non -small cell lung cancer cells. In vitro, BT significantly inhibited the proliferation of A549 cells and induced the ferroptosis, whereas ferroptosis inhibitor or iron chelator significantly reversed the cytotoxicity of BT on A549 cells. Moreover, BT also increased the intracellular Fe2+. Subsequently, immunoblotting showed that BT could inhibit the protein expression of GPX4. Notably, BT dramatically accelerated the degradation of GPX4 in A549 cells. Immunoprecipitation assay further certified the increased ubiquitination of GPX4 induced by BT. Never-theless, BT could not further increase the lipid ROS after silencing of GPX4, suggesting the induction of fer-roptosis by BT was dependent on GPX4. Furthermore, BT also observably inhibited tumor growth and promoted lipid peroxidation in vivo. In conclusion, our findings indicated that BT could induce ferroptosis and cause lipid peroxidation by accelerating the degradation of GPX4 and raising the intracellular Fe2+, and BT will hopefully serve as a lead compound in developing anti-tumor agents for targeting ferroptosis.
C1 [Zhang, Wen; Liu, Yunxin; Wan, Meng] Nanjing Med Univ, Nanjing Hosp 1, Dept Pharm, Nanjing 210029, Peoples R China.
   [Jiang, Baoping; Xu, Li] Nanjing Univ Chinese Med, Sch Pharm, Jiangsu Key Lab Pharmacol & Safety Evaluat Chines, Nanjing 210023, Peoples R China.
C3 Nanjing Medical University; Nanjing University of Chinese Medicine
RP Zhang, W; Wan, M (通讯作者)，Nanjing Med Univ, Nanjing Hosp 1, Dept Pharm, Nanjing 210029, Peoples R China.; Xu, L (通讯作者)，Nanjing Univ Chinese Med, Sch Pharm, Jiangsu Key Lab Pharmacol & Safety Evaluat Chines, Nanjing 210023, Peoples R China.
EM zhangwen02544@126.com; xuli64@163.com; wanmeng19@163.com
FU National Natural Science Foundation of China [82104221]; Nanjing Medical
   University Technique Development Foundation [NMUB2018315]
FX This work was supported by the National Natural Science Foundation of
   China (82104221), the Nanjing Medical University Technique Development
   Foundation (Grant Number: NMUB2018315).
CR Angeli JPF, 2019, NAT REV CANCER, V19, P405, DOI 10.1038/s41568-019-0149-1
   Angeli JPF, 2018, FREE RADICAL BIO MED, V127, P153, DOI 10.1016/j.freeradbiomed.2018.03.001
   Bayir H, 2020, CELL CHEM BIOL, V27, P387, DOI 10.1016/j.chembiol.2020.03.014
   Bebber CM, 2020, CANCERS, V12, DOI 10.3390/cancers12010164
   Bedoui S, 2020, NAT REV MOL CELL BIO, V21, P678, DOI 10.1038/s41580-020-0270-8
   Chamberlain PP, 2019, NAT CHEM BIOL, V15, P937, DOI 10.1038/s41589-019-0362-y
   Chen C, 2021, REDOX BIOL, V46, DOI 10.1016/j.redox.2021.102130
   Chen X, 2021, NAT REV CLIN ONCOL, V18, P280, DOI 10.1038/s41571-020-00462-0
   Chen X, 2021, CELL DEATH DIFFER, V28, P1135, DOI 10.1038/s41418-020-00728-1
   Chen X, 2021, AUTOPHAGY, V17, P2054, DOI 10.1080/15548627.2020.1810918
   Ding YH, 2021, J HEMATOL ONCOL, V14, DOI 10.1186/s13045-020-01016-8
   Dixon SJ, 2012, CELL, V149, P1060, DOI 10.1016/j.cell.2012.03.042
   Dutta S, 2019, FOOD CHEM TOXICOL, V128, P240, DOI 10.1016/j.fct.2019.04.012
   Eaton JK, 2020, NAT CHEM BIOL, V16, P497, DOI 10.1038/s41589-020-0501-5
   Elgendy SM, 2020, CRIT REV ONCOL HEMAT, V155, DOI 10.1016/j.critrevonc.2020.103095
   Forcina GC, 2019, PROTEOMICS, V19, DOI 10.1002/pmic.201800311
   Gao HM, 2011, NAT PROD REP, V28, P953, DOI 10.1039/c0np00032a
   Gaschler MM, 2018, NAT CHEM BIOL, V14, P507, DOI 10.1038/s41589-018-0031-6
   Imai H, 2017, CURR TOP MICROBIOL, V403, P143, DOI 10.1007/82_2016_508
   Jiang XJ, 2021, NAT REV MOL CELL BIO, V22, P266, DOI 10.1038/s41580-020-00324-8
   Liang C, 2019, ADV MATER, V31, DOI 10.1002/adma.201904197
   Liu HR, 2018, BIOCHEMISTRY-US, V57, P2059, DOI [10.1021/acs.biochem.8b00307, 10.1021/acs.biochem.81300307]
   Maiorino M, 2018, ANTIOXID REDOX SIGN, V29, P61, DOI 10.1089/ars.2017.7115
   Mou YH, 2019, J HEMATOL ONCOL, V12, DOI 10.1186/s13045-019-0720-y
   Popovic D, 2014, NAT MED, V20, P1242, DOI 10.1038/nm.3739
   Rodriguez C, 2017, J ETHNOPHARMACOL, V198, P235, DOI 10.1016/j.jep.2016.12.021
   Shimada K, 2016, NAT CHEM BIOL, V12, P497, DOI [10.1038/NCHEMBIO.2079, 10.1038/nchembio.2079]
   Smith MJ, 2020, FREE RADICAL BIO MED, V155, P49, DOI 10.1016/j.freeradbiomed.2020.04.024
   Stockwell BR, 2020, CELL CHEM BIOL, V27, P365, DOI 10.1016/j.chembiol.2020.03.013
   Su YW, 2020, CANCER LETT, V483, P127, DOI 10.1016/j.canlet.2020.02.015
   Swatek KN, 2016, CELL RES, V26, P399, DOI 10.1038/cr.2016.39
   Tang DL, 2019, CELL RES, V29, P347, DOI 10.1038/s41422-019-0164-5
   Toyokuni S, 2017, FREE RADICAL BIO MED, V108, P610, DOI 10.1016/j.freeradbiomed.2017.04.024
   Ursini F, 2020, FREE RADICAL BIO MED, V152, P175, DOI 10.1016/j.freeradbiomed.2020.02.027
   Wang HY, 2021, MOL THER, V29, P2185, DOI 10.1016/j.ymthe.2021.03.022
   Warpsinski G, 2020, REDOX BIOL, V37, DOI 10.1016/j.redox.2020.101708
   Wei WL, 2019, J ETHNOPHARMACOL, V237, P215, DOI 10.1016/j.jep.2019.03.042
   Wei YP, 2020, BBA-GEN SUBJECTS, V1864, DOI 10.1016/j.bbagen.2020.129539
   Xie Y, 2016, CELL DEATH DIFFER, V23, P369, DOI 10.1038/cdd.2015.158
   Xu T, 2019, J CELL MOL MED, V23, P4900, DOI 10.1111/jcmm.14511
   Yan HF, 2021, SIGNAL TRANSDUCT TAR, V6, DOI 10.1038/s41392-020-00428-9
   Yang WS, 2016, TRENDS CELL BIOL, V26, P165, DOI 10.1016/j.tcb.2015.10.014
   Yang WS, 2014, CELL, V156, P317, DOI 10.1016/j.cell.2013.12.010
   Zhang DM, 2012, EUR J PHARMACOL, V692, P19, DOI 10.1016/j.ejphar.2012.06.045
   Zhang L, 2020, PHARMACOL THERAPEUT, V216, DOI 10.1016/j.pharmthera.2020.107686
   Zhu YR, 2014, BIOCHEM BIOPH RES CO, V451, P112, DOI 10.1016/j.bbrc.2014.07.077
NR 46
TC 39
Z9 41
U1 22
U2 62
PU ELSEVIER SCIENCE INC
PI NEW YORK
PA STE 800, 230 PARK AVE, NEW YORK, NY 10169 USA
SN 0891-5849
EI 1873-4596
J9 FREE RADICAL BIO MED
JI Free Radic. Biol. Med.
PD FEB 20
PY 2022
VL 180
BP 75
EP 84
DI 10.1016/j.freeradbiomed.2022.01.009
EA JAN 2022
PG 10
WC Biochemistry & Molecular Biology; Endocrinology & Metabolism
WE Science Citation Index Expanded (SCI-EXPANDED)
SC Biochemistry & Molecular Biology; Endocrinology & Metabolism
GA YW7PB
UT WOS:000753605800001
PM 35038550
HC Y
HP N
DA 2024-02-05
ER

PT J
AU Huang, FF
   Zheng, YS
   Li, XL
   Luo, H
   Luo, LX
AF Huang, Fangfang
   Zheng, Yushi
   Li, Xiaoling
   Luo, Hui
   Luo, Lianxiang
TI Ferroptosis-related gene AKR1C1 predicts the prognosis of non-small cell
   lung cancer
SO CANCER CELL INTERNATIONAL
LA English
DT Article
DE Non-small cell lung cancer; Ferroptosis; Bioinformatics analysis;
   Biomarker
ID HEALTH-ORGANIZATION CLASSIFICATION; TUMOR-INFILTRATING LYMPHOCYTES;
   DENDRITIC CELLS; T-CELLS; EXPRESSION; NETWORKS; STRATEGIES; PATHWAY;
   DEATH
AB Background Ferroptosis is a newly discovered mode of cell death distinct from apoptosis and necrosis, and its activation contributes to anticancer therapy in a variety of cancers. However, the prognostic value of ferroptosis-related genes in non-small cell lung cancer (NSCLC) remains to be further investigated. Methods NSCLC transcriptome mRNA-seq data set and corresponding clinical data set were downloaded from the Cancer Genome Atlas (TCGA). Then, bioinformatics approaches were subsequently employed to identify potential prognostic markers. Finally, the effects of candidate markers on NSCLC cell proliferation, migration, and ferroptosis were assessed by CCK8, colony formation, wound-healing assay, and functional assays related to ferroptosis. Results A total of 37 common differentially expressed genes were screened based TCGA database. Six overall survival associated genes (ENPP2, ULK1, CP, LURAP1L, HIC1, AKR1C1) were selected to build survival model, of which hub gene AKR1C1 was with high expression and low ferroptosis level in NSCLC tumor. Further research showed that AKR1C1 was related with many pathways involved in the process of ferroptosis and associated with diverse cancer-infiltrating immune cells. Moreover, the results of in vitro experiments indicated that the expression of AKR1C1 was upregulated in NSCLC cell lines, and silencing AKR1C1 can inhibit the proliferation and migration of NSCLC cells and promote the occurrence of ferroptosis. Conclusions Our study revealed the potential role of ferroptosis-related gene AKR1C1 in NSCLC, which can be used for prognostic prediction in NSCLC.
C1 [Huang, Fangfang] Guangdong Med Univ, Zhanjiang 524023, Guangdong, Peoples R China.
   [Zheng, Yushi] Guangdong Med Univ, Clin Coll 1, Zhanjiang 524023, Guangdong, Peoples R China.
   [Li, Xiaoling] Guangdong Med Univ, Expt Anim Ctr, Zhanjiang 524023, Guangdong, Peoples R China.
   [Luo, Hui; Luo, Lianxiang] Guangdong Med Univ, Marine Biomed Res Inst, Zhanjiang 524023, Guangdong, Peoples R China.
   [Luo, Hui; Luo, Lianxiang] Marine Biomed Res Inst Guangdong Zhanjiang, Zhanjiang 524023, Guangdong, Peoples R China.
   [Luo, Hui; Luo, Lianxiang] Southern Marine Sci & Engn Guangdong Lab Zhanjian, Zhanjiang 524023, Guangdong, Peoples R China.
C3 Guangdong Medical University; Guangdong Medical University; Guangdong
   Medical University; Guangdong Medical University; Southern Marine
   Science & Engineering Guangdong Laboratory; Southern Marine Science &
   Engineering Guangdong Laboratory (Zhanjiang)
RP Luo, H; Luo, LX (通讯作者)，Guangdong Med Univ, Marine Biomed Res Inst, Zhanjiang 524023, Guangdong, Peoples R China.; Luo, H; Luo, LX (通讯作者)，Marine Biomed Res Inst Guangdong Zhanjiang, Zhanjiang 524023, Guangdong, Peoples R China.; Luo, H; Luo, LX (通讯作者)，Southern Marine Sci & Engn Guangdong Lab Zhanjian, Zhanjiang 524023, Guangdong, Peoples R China.
EM luohui@gdmu.edu.cn; luolianxiang321@gdmu.edu.cn
RI Huang, Fangfang/HKE-6966-2023; HUANG, FANG/JBS-3517-2023
FU Start-up Fund of Guangdong Medical University [B2019016]; Administration
   of Traditional Chinese Medicine of Guangdong Province [20201180,
   20211223]; Science and Technology Special Project of Zhanjiang
   [2019A01009]; Basic and Applied Basic Research Program of Guangdong
   Province [2019A1515110201]; Program of Department of Natural Resources
   of Guangdong Province [[2020]038, [2021]53]; Fund of Southern Marine
   Science and Engineering Guangdong Laboratory (Zhanjiang) [ZJW-2019-007];
   Discipline Construction Project of Guangdong Medical University
   [4SG21004G]
FX This project was supported by the Ph.D. Start-up Fund of Guangdong
   Medical University (B2019016); Administration of Traditional Chinese
   Medicine of Guangdong Province (20201180); Administration of Traditional
   Chinese Medicine of Guangdong Province (20211223); Science and
   Technology Special Project of Zhanjiang (2019A01009); Basic and Applied
   Basic Research Program of Guangdong Province (2019A1515110201); Program
   of Department of Natural Resources of Guangdong Province (No. GDNRC
   [2020]038 and [2021]53); Fund of Southern Marine Science and Engineering
   Guangdong Laboratory (Zhanjiang) (ZJW-2019-007). Discipline Construction
   Project of Guangdong Medical University(4SG21004G).
CR Angelova M, 2015, GENOME BIOL, V16, DOI 10.1186/s13059-015-0620-6
   Arai R, 2018, J IMMUNOL RES, V2018, DOI 10.1155/2018/5708239
   Bremnes RM, 2016, J THORAC ONCOL, V11, P789, DOI 10.1016/j.jtho.2016.01.015
   Chang GC, 2005, CANCER-AM CANCER SOC, V103, P763, DOI 10.1002/cncr.20843
   Cho HJ, 2009, J STAT SOFTW, V29, P1
   Denkert C, 2018, LANCET ONCOL, V19, P40, DOI 10.1016/S1470-2045(17)30904-X
   Dixon SJ, 2012, CELL, V149, P1060, DOI 10.1016/j.cell.2012.03.042
   Gagliardi M, 2019, CELL DEATH DIS, V10, DOI 10.1038/s41419-019-2143-7
   Gai CC, 2020, J CELL PHYSIOL, V235, P3329, DOI 10.1002/jcp.29221
   Galon J, 2019, NAT REV DRUG DISCOV, V18, P197, DOI 10.1038/s41573-018-0007-y
   Hirsch FR, 2017, LANCET, V389, P299, DOI 10.1016/S0140-6736(16)30958-8
   Imai H, 2017, CURR TOP MICROBIOL, V403, P143, DOI 10.1007/82_2016_508
   Ishikawa A, 2005, CLIN CANCER RES, V11, P1910, DOI 10.1158/1078-0432.CCR-04-1453
   Jemal A, 2011, CA-CANCER J CLIN, V61, P134, DOI [10.3322/caac.20115, 10.3322/caac.21492, 10.3322/caac.20107]
   Kanehisa M, 2010, NUCLEIC ACIDS RES, V38, pD355, DOI 10.1093/nar/gkp896
   Kulasingam V, 2008, NAT CLIN PRACT ONCOL, V5, P588, DOI 10.1038/ncponc1187
   Kwak JW, 2018, CANCER RES, V78, P143, DOI 10.1158/0008-5472.CAN-17-0240
   Lánczky A, 2016, BREAST CANCER RES TR, V160, P439, DOI 10.1007/s10549-016-4013-7
   Lee N, 2016, PATHOLOGY, V48, P177, DOI 10.1016/j.pathol.2015.12.006
   Li TW, 2020, NUCLEIC ACIDS RES, V48, pW509, DOI 10.1093/nar/gkaa407
   Li TW, 2017, CANCER RES, V77, pE108, DOI 10.1158/0008-5472.CAN-17-0307
   Liao DW, 2020, ONCOTARGETS THER, V13, P4411, DOI 10.2147/OTT.S249752
   Liu ZK, 2020, ISCIENCE, V23, DOI 10.1016/j.isci.2020.101302
   Lou JS, 2021, PHYTOMEDICINE, V80, DOI 10.1016/j.phymed.2020.153370
   LOVE MI, 2014, GENOME BIOL, V15, DOI DOI 10.1186/S13059-014-0550-8
   Ma S, 2016, CELL DEATH DIS, V7, DOI 10.1038/cddis.2016.208
   Macías-Rodríguez RU, 2020, INT J MOL SCI, V21, DOI 10.3390/ijms21051651
   Nannini M, 2009, CANCER TREAT REV, V35, P201, DOI 10.1016/j.ctrv.2008.10.006
   Rhodes DR, 2007, NEOPLASIA, V9, P166, DOI 10.1593/neo.07112
   Rizner TL, 2014, STEROIDS, V79, P49, DOI 10.1016/j.steroids.2013.10.012
   Rizner TL, 2006, MOL CELL ENDOCRINOL, V248, P126, DOI 10.1016/j.mce.2005.10.009
   Robinson MD, 2010, BIOINFORMATICS, V26, P139, DOI 10.1093/bioinformatics/btp616
   Rooney MS, 2015, CELL, V160, P48, DOI 10.1016/j.cell.2014.12.033
   Seibt TM, 2019, FREE RADICAL BIO MED, V133, P144, DOI 10.1016/j.freeradbiomed.2018.09.014
   Shan YR, 2020, FRONT ONCOL, V10, DOI 10.3389/fonc.2020.592413
   Siegel RL, 2021, CA-CANCER J CLIN, V71, P7, DOI [10.3322/caac.21654, 10.3322/caac.21387, 10.3322/caac.20073, 10.3322/caac.20006, 10.3322/caac.21551, 10.3322/caac.21601, 10.3322/caac.21254, 10.3322/caac.21332]
   Stanbrough M, 2006, CANCER RES, V66, P2815, DOI 10.1158/0008-5472.CAN-05-4000
   STEINMAN RM, 1991, ANNU REV IMMUNOL, V9, P271, DOI 10.1146/annurev.iy.09.040191.001415
   Stelzer G., 2016, Current Protocols in Bioinformatics, V54, P13031, DOI DOI 10.1002/CPBI.5
   Subramanian A, 2005, P NATL ACAD SCI USA, V102, P15545, DOI 10.1073/pnas.0506580102
   Szklarczyk D, 2017, NUCLEIC ACIDS RES, V45, pD362, DOI 10.1093/nar/gkw937
   Tang YT, 2016, J EXP CLIN CANC RES, V35, DOI 10.1186/s13046-016-0285-3
   Tian H, 2016, LUNG CANCER-TARGETS, V7, P53, DOI 10.2147/LCTT.S90694
   Travis WD, 2015, J THORAC ONCOL, V10, P1243, DOI 10.1097/JTO.0000000000000630
   Travis WD, 2015, J THORAC ONCOL, V10, P1240, DOI 10.1097/JTO.0000000000000663
   Végran F, 2015, CANCER RES, V75, P475, DOI 10.1158/0008-5472.CAN-14-2748
   Yamaguchi H, 2013, CLIN CANCER RES, V19, P845, DOI 10.1158/1078-0432.CCR-12-2621
   Zanetti M, 2015, J IMMUNOL, V194, P2049, DOI 10.4049/jimmunol.1402669
   ZEID NA, 1993, PATHOLOGY, V25, P338, DOI 10.3109/00313029309090853
   Zeng G, 2001, J IMMUNOTHER, V24, P195, DOI 10.1097/00002371-200105000-00002
   Zhang H, 2019, BIOMED RES INT-UK, V2019, DOI 10.1155/2019/2615921
   Zhao YD, 2019, MOL CANCER RES, V17, P109, DOI 10.1158/1541-7786.MCR-18-0173
   Zhou C, 2020, J CELL MOL MED, V24, P6438, DOI 10.1111/jcmm.15291
   Zhou N, 2020, DATABASE-OXFORD, DOI 10.1093/database/baaa021
NR 54
TC 12
Z9 13
U1 5
U2 19
PU BMC
PI LONDON
PA CAMPUS, 4 CRINAN ST, LONDON N1 9XW, ENGLAND
EI 1475-2867
J9 CANCER CELL INT
JI Cancer Cell Int.
PD OCT 26
PY 2021
VL 21
IS 1
AR 567
DI 10.1186/s12935-021-02267-2
PG 16
WC Oncology
WE Science Citation Index Expanded (SCI-EXPANDED)
SC Oncology
GA WN0OF
UT WOS:000711475500007
PM 34702254
OA Green Published, gold, Green Submitted
DA 2024-02-05
ER

PT J
AU Wei, D
   Ke, YQ
   Duan, P
   Zhou, L
   Wang, CY
   Cao, P
AF Wei, Dong
   Ke, Yao-Qi
   Duan, Peng
   Zhou, Lei
   Wang, Chang-Ying
   Cao, Ping
TI MicroRNA-302a-3p induces ferroptosis of non-small cell lung cancer cells
   via targeting ferroportin
SO FREE RADICAL RESEARCH
LA English
DT Article
DE miR-302a-3p; NSCLCs; ferroptosis; ferroportin
ID CARDIOMYOCYTE APOPTOSIS; INHIBITION; CARCINOMA; DEATH; IRON
AB Ferroptosis is a newly described regulated form of cell death that contributes to the progression of non-small cell lung cancers (NSCLCs). MicroRNA-302a-3p (miR-302a-3p) plays critical roles in the tumorigenicity of different cancers; however, its function and underlying mechanism in ferroptosis and NSCLCs remain unclear. Human NSCLCs cells were incubated with miR-302a-3pmimic or inhibitor in the presence or absence of erastin or RSL3. Cell viability, colony numbers, lactate dehydrogenase (LDH) releases, lipid peroxidation and intracellular iron level were measured. Besides, the synergistic effects of cisplatin and paclitaxel with miR-302a-3p were determined. miR-302a-3p level was reduced in human NSCLCs cells and tissues. ThemiR-302a-3p mimic induced lipid peroxidation, iron overload and ferroptosis, thereby inhibiting cell growth and colony formation of NSCLCs cells. Conversely, the miR-302a-3p inhibitor block ederastin- or RSL3-related ferroptosis and tumor suppression. Additionally, we found that miR-302a-3p directly bound to the 3 '-untranslational region of ferroportin to decrease its protein expression, and that ferroportin overexpression significantly prevented miR-302a-3p mimic-induced ferroptosis and tumor inhibition. Moreover, the miR-302a-3p mimic sensitized NSCLCs cells to cisplatin and paclitaxel chemotherapy. miR-302a-3p functions as a tumor inhibitor, at least partly, via targeting ferroportin to induce ferroptosis of NSCLCs.
C1 [Wei, Dong; Zhou, Lei] Hubei Univ Med, Xiangyang 1 Peoples Hosp, Dept Cardiothorac Surg, Xiangyang, Hubei, Peoples R China.
   [Ke, Yao-Qi] Hubei Univ Arts & Sci, Xiangyang Cent Hosp, Dept Resp Med, Affiliated Hosp, Xiangyang, Hubei, Peoples R China.
   [Duan, Peng] Hubei Univ Med, Xiangyang 1 Peoples Hosp, Dept Obstet & Gynaecol, Xiangyang, Hubei, Peoples R China.
   [Wang, Chang-Ying; Cao, Ping] Hubei Univ Med, Xiangyang 1 Peoples Hosp, Dept Oncol, 15 Jiefang Rd, Xiangyang 441000, Hubei, Peoples R China.
C3 Hubei University of Medicine; Hubei University of Arts & Science; Hubei
   University of Medicine; Hubei University of Medicine
RP Wang, CY; Cao, P (通讯作者)，Hubei Univ Med, Xiangyang 1 Peoples Hosp, Dept Oncol, 15 Jiefang Rd, Xiangyang 441000, Hubei, Peoples R China.
EM 115076899@qq.com; 287800226@qq.com
CR Aalto AL, 2019, CELL DEATH DIFFER, V26, P860, DOI 10.1038/s41418-018-0164-x
   Babu KR, 2016, J MOL MED, V94, P347, DOI 10.1007/s00109-015-1362-3
   Bao WD, 2020, AGING CELL, V19, DOI 10.1111/acel.13235
   Cao DW, 2020, ACTA PHARMACOL SIN, V41, P22, DOI 10.1038/s41401-019-0284-y
   Chen FY, 2020, CLIN TRANSL MED, V10, DOI 10.1002/ctm2.190
   Chen L, 2019, ACTA PHARM SIN B, V9, P1008, DOI 10.1016/j.apsb.2019.01.002
   Chen P, 2020, SIGNAL TRANSDUCT TAR, V5, DOI 10.1038/s41392-020-0149-3
   Deng XH, 2020, INT J BIOL SCI, V16, P1403, DOI 10.7150/ijbs.41768
   Fan CC, 2020, REDOX BIOL, V34, DOI 10.1016/j.redox.2020.101571
   Fuhrmann DC, 2020, REDOX BIOL, V36, DOI 10.1016/j.redox.2020.101670
   Gai CC, 2020, CELL DEATH DIS, V11, DOI 10.1038/s41419-020-02939-3
   Ganz T, 2005, CELL METAB, V1, P155, DOI 10.1016/j.cmet.2005.02.005
   Guo Z, 2020, J CELL MOL MED, V24, P10913, DOI 10.1111/jcmm.15719
   Hou JY, 2020, CELL BIOL TOXICOL, V36, P481, DOI 10.1007/s10565-020-09523-7
   Hu C, 2020, REDOX BIOL, V37, DOI 10.1016/j.redox.2020.101747
   Hu C, 2020, CLIN TRANSL MED, V10, DOI 10.1002/ctm2.124
   Hu C, 2019, ACTA PHARM SIN B, V9, P690, DOI 10.1016/j.apsb.2019.03.003
   Jiang L, 2021, ACTA PHARMACOL SIN, V42, P1150, DOI 10.1038/s41401-020-00531-1
   Jiang SX, 2019, CELLS-BASEL, V8, DOI 10.3390/cells8101135
   Kuerban K, 2020, ACTA PHARM SIN B, V10, P1534, DOI 10.1016/j.apsb.2020.02.002
   Kwon OS, 2020, REDOX BIOL, V37, DOI 10.1016/j.redox.2020.101719
   Lee J, 2020, REDOX BIOL, V37, DOI 10.1016/j.redox.2020.101697
   Lee JW, 2020, THERANOSTICS, V10, P7775, DOI 10.7150/thno.46903
   Li Y, 2019, CELL DEATH DIFFER, V26, P2284, DOI 10.1038/s41418-019-0299-4
   Li YC, 2020, CELL DEATH DIFFER, V27, P2635, DOI 10.1038/s41418-020-0528-x
   Liu FY, 2019, CELL DEATH DIS, V10, DOI 10.1038/s41419-019-1718-7
   Liu PF, 2020, REDOX BIOL, V37, DOI 10.1016/j.redox.2020.101702
   Liu QJ, 2019, CELL DEATH DIFFER, V26, P2386, DOI 10.1038/s41418-019-0308-7
   Liu YY, 2021, ACTA PHARMACOL SIN, V42, P550, DOI 10.1038/s41401-020-0440-4
   Lu B, 2019, ACTA PHARMACOL SIN, V40, P1334, DOI 10.1038/s41401-019-0233-9
   Ma SQ, 2021, ACTA PHARMACOL SIN, V42, P1575, DOI 10.1038/s41401-020-00587-z
   Nirmala JG, 2020, CELL BIOL TOXICOL, V36, P145, DOI 10.1007/s10565-019-09496-2
   Pan WM, 2019, CELL DEATH DIFFER, V26, P291, DOI 10.1038/s41418-018-0120-9
   Pan X, 2018, CELL DEATH DIS, V9, DOI 10.1038/s41419-018-0291-9
   Ren XH, 2019, CELL BIOL TOXICOL, V35, P565, DOI 10.1007/s10565-019-09479-3
   Sangokoya C, 2013, PLOS GENET, V9, DOI 10.1371/journal.pgen.1003408
   Seo HH, 2019, CELL DEATH DIFFER, V26, P1107, DOI 10.1038/s41418-018-0187-3
   Seve Pascal, 2005, Current Medicinal Chemistry - Anti-Cancer Agents, V5, P73, DOI 10.2174/1568011053352604
   Siegel RL, 2020, CA-CANCER J CLIN, V70, P7, DOI 10.3322/caac.21590
   Smutny T, 2020, ACTA PHARMACOL SIN B, V10, P136, DOI 10.1016/j.apsb.2019.09.010
   Phan TT, 2019, CLIN TRANSL MED, V8, DOI 10.1186/s40169-019-0219-8
   Tuguzbaeva G, 2019, ACTA PHARM SIN B, V9, P1163, DOI 10.1016/j.apsb.2019.10.005
   Wang J, 2020, CELL BIOL TOXICOL, V36, P365, DOI 10.1007/s10565-020-09513-9
   Wang M, 2019, CELL DEATH DIFFER, V26, P2329, DOI 10.1038/s41418-019-0304-y
   Wei SS, 2020, CLIN TRANSL MED, V10, DOI 10.1002/ctm2.173
   Xu PF, 2020, THERANOSTICS, V10, P3767, DOI 10.7150/thno.43142
   Yang WS, 2014, CELL, V156, P317, DOI 10.1016/j.cell.2013.12.010
   Ye Ying, 2018, Onco Targets Ther, V11, P8175, DOI 10.2147/OTT.S167162
   ZHANG X, 2021, CELL BIOL TOXICOL
   Zhang XW, 2020, ACTA PHARM SIN B, V10, P1397, DOI 10.1016/j.apsb.2020.06.015
   Zhang X, 2021, ACTA PHARMACOL SIN, V42, P573, DOI 10.1038/s41401-020-0473-8
   Zhang X, 2020, CELL DEATH DIFFER, V27, P540, DOI 10.1038/s41418-019-0372-z
   Zhang X, 2019, INT J BIOL SCI, V15, P556, DOI 10.7150/ijbs.29907
   Zhang X, 2018, CELL DEATH DIS, V9, DOI 10.1038/s41419-017-0123-3
   Zhang ZK, 2019, CANCER LETT, V449, P215, DOI 10.1016/j.canlet.2019.02.031
   Zhang ZL, 2020, REDOX BIOL, V36, DOI 10.1016/j.redox.2020.101619
   Zhu LS, 2019, ACTA PHARM SIN B, V9, P324, DOI 10.1016/j.apsb.2018.10.006
NR 57
TC 27
Z9 28
U1 1
U2 19
PU TAYLOR & FRANCIS LTD
PI ABINGDON
PA 2-4 PARK SQUARE, MILTON PARK, ABINGDON OR14 4RN, OXON, ENGLAND
SN 1071-5762
EI 1029-2470
J9 FREE RADICAL RES
JI Free Radic. Res.
PD JUL 3
PY 2021
VL 55
IS 7
BP 821
EP 830
DI 10.1080/10715762.2021.1947503
EA AUG 2021
PG 10
WC Biochemistry & Molecular Biology
WE Science Citation Index Expanded (SCI-EXPANDED)
SC Biochemistry & Molecular Biology
GA UZ4QZ
UT WOS:000682383100001
PM 34181495
OA Green Submitted
DA 2024-02-05
ER

PT J
AU Wang, YD
   Xing, LJ
   Deng, LX
   Wang, XS
   Xu, DD
   Wang, B
   Zhang, ZH
AF Wang, Yuandi
   Xing, Lijuan
   Deng, Lexiu
   Wang, Xinsheng
   Xu, Dandan
   Wang, Bu
   Zhang, Zhihua
TI Clinical Characterization of the Expression of Insulin-Like Growth
   Factor Binding Protein 1 and Tumor Immunosuppression Caused by
   Ferroptosis of Neutrophils in Non-Small Cell Lung Cancer
SO INTERNATIONAL JOURNAL OF GENERAL MEDICINE
LA English
DT Article
DE immune infiltration; immunotherapy; lung adenocarcinoma; lung squamous
   cell carcinoma; myeloid-derived suppressor cells
ID IMMUNE
AB Purpose: The efficacy of immunotherapy for non-small cell lung cancer (NSCLC) is limited owing to cold tumors and drug resistance. Therefore, it is important to identify the molecular mechanisms underlying immune evasion in NSCLC. Spontaneous ferroptosis of neutrophils has been suggested as a key mechanism of immunosuppression in cancer. Insulin-like growth factor binding protein 1 (IGFBP1) plays an important role in immune infiltration in several cancers. However, the role of IGFBP1 in NSCLC is unknown. Therefore, in this study, we aimed to investigate the association of IGFBP1 mRNA expression with infiltration of myeloid-derived suppressor cells and prognosis in NSCLC. Patients and Methods: Retrospective RNA-seq data from 990 patients in the Cancer Genome Atlas (TCGA) database were analyzed in relation to patient clinical characteristics. The Timer2 database was used to assess immune infiltration, and the FerrDb V2 database was used to obtain ferroptosis-related genes. Finally, the results were validated by the proteomic analysis of serum samples collected from six patients with NSCLC and six healthy individuals. Results: IGFBP1 expression was enriched in lung adenocarcinoma samples and positively correlated with the pathological grade of NSCLC. IGFBP1 expression was an independent prognostic factor for the overall survival of patients with NSCLC. In addition, IGFBP1 expression correlated with myeloid-derived suppressor cell infiltration. Notably, Gene Ontology analysis of IGFBP1-related genes revealed that the major molecular functions of their protein products were related to NADP+ 1-oxidoreductase activity. Furthermore, expression levels of multiple ferroptosis suppressor genes positively correlated with IGFBP1 expression. Conclusion: High IGFBP1 expression indicates a poor prognosis in patients with NSCLC, which may be related to tumor immunosuppression caused by neutrophil ferroptosis.
C1 [Wang, Yuandi; Deng, Lexiu] Hebei North Univ, Grad Sch, Zhangjiakou, Hebei, Peoples R China.
   [Wang, Yuandi; Xing, Lijuan; Deng, Lexiu; Wang, Xinsheng; Xu, Dandan; Wang, Bu; Zhang, Zhihua] Hebei North Univ, Affiliated Hosp 1, Dept Resp & Crit Care Clin Med, Zhangjiakou, Hebei, Peoples R China.
C3 Hebei North University; Hebei North University
RP Zhang, ZH (通讯作者)，Hebei North Univ, Affiliated Hosp 1, Dept Resp & Crit Care Clin Med, Zhangjiakou, Hebei, Peoples R China.
EM zzh19641229@163.com
OI Wang, Yuandi/0000-0002-9056-906X
FU Hebei Provincial Administration of Traditional Chinese Medicine
   [2023097]; Hebei Province Graduate Innovation [CXZZSS2022150]
FX This study was funded by a Grant for Scientific Research Projects on
   Traditional Chinese Medicine in 2023 (ID 2023097) by the Hebei
   Provincial Administration of Traditional Chinese Medicine and the Hebei
   Province Graduate Innovation Funding Project (ID CXZZSS2022150). We
   thank Shanghai Origingene Bio-Pharm Technology Co., Ltd. (Shanghai,
   China) for their contribution to library construction, sequencing, and
   data analysis.
CR Bote H, 2022, EXPERT OPIN EMERG DR, V27, P289, DOI 10.1080/14728214.2022.2113377
   Brandt K, 2011, GROWTH HORM IGF RES, V21, P167, DOI 10.1016/j.ghir.2011.04.003
   Brouwer AF, 2022, JNCI-J NATL CANCER I, V114, P1492, DOI 10.1093/jnci/djac144
   Cascone T, 2022, CSH PERSPECT MED, V12, DOI 10.1101/cshperspect.a037895
   Chandrashekar DS, 2017, NEOPLASIA, V19, P649, DOI 10.1016/j.neo.2017.05.002
   Chandrashekar DS, 2022, NEOPLASIA, V25, P18, DOI 10.1016/j.neo.2022.01.001
   Chen PX, 2022, CANCER COMMUN, V42, P937, DOI 10.1002/cac2.12359
   Cui C, 2021, CELL, V184, P3163, DOI 10.1016/j.cell.2021.04.016
   Deb D, 2022, J THORAC ONCOL, V17, P931, DOI 10.1016/j.jtho.2022.03.018
   Dempster JM, 2021, GENOME BIOL, V22, DOI 10.1186/s13059-021-02540-7
   Dierge E, 2021, CELL METAB, V33, P1701, DOI 10.1016/j.cmet.2021.05.016
   Dowery R, 2021, BLOOD, V138, P1817, DOI 10.1182/blood.2021012428
   Hellyer JA, 2021, J THORAC ONCOL, V16, P395, DOI 10.1016/j.jtho.2020.11.015
   Herbst RS, 2018, NATURE, V553, P446, DOI 10.1038/nature25183
   Jaillon S, 2020, NAT REV CANCER, V20, P485, DOI 10.1038/s41568-020-0281-y
   Kashefizadeh A, 2023, CLIN TRANSL ONCOL, V25, P316, DOI 10.1007/s12094-022-02949-x
   Kim R, 2022, NATURE, V612, P338, DOI 10.1038/s41586-022-05443-0
   Lei G, 2022, NAT REV CANCER, V22, P381, DOI 10.1038/s41568-022-00459-0
   Li FF, 2019, J THORAC DIS, V11, P3547, DOI 10.21037/jtd.2019.07.66
   Li TW, 2020, NUCLEIC ACIDS RES, V48, pW509, DOI 10.1093/nar/gkaa407
   Li Y, 2021, AGING-US, V13, P23672, DOI 10.18632/aging.203640
   Liu MC, 2022, BIOLOGY-BASEL, V11, DOI 10.3390/biology11111575
   Ma FY, 2022, NAT COMMUN, V13, DOI 10.1038/s41467-022-33351-4
   Mair F, 2022, NATURE, V605, P728, DOI 10.1038/s41586-022-04718-w
   Mu T, 2022, FRONT ONCOL, V12, DOI 10.3389/fonc.2022.867470
   Nagy A, 2021, INT J CANCER, V148, P502, DOI 10.1002/ijc.33283
   Nicholson AG, 2022, J THORAC ONCOL, V17, P362, DOI 10.1016/j.jtho.2021.11.003
   Oliva M, 2023, NAT GENET, V55, P112, DOI 10.1038/s41588-022-01248-z
   Pala L, 2022, JAMA NETW OPEN, V5, DOI 10.1001/jamanetworkopen.2022.26252
   Ramos-Esquivel A, 2022, THORAX, V77, P1159, DOI 10.1136/thorax-2022-219472
   Salcher S, 2022, CANCER CELL, V40, P1503, DOI 10.1016/j.ccell.2022.10.008
   Sharma V, 2022, HUM GENOMICS, V16, DOI 10.1186/s40246-022-00395-y
   Sung H, 2021, CA-CANCER J CLIN, V71, P209, DOI 10.3322/caac.21660
   Szklarczyk D, 2021, NUCLEIC ACIDS RES, V49, pD605, DOI 10.1093/nar/gkaa1074
   Teijeira A, 2021, CLIN CANCER RES, V27, P2383, DOI 10.1158/1078-0432.CCR-20-1319
   Wang CD, 2022, SIGNAL TRANSDUCT TAR, V7, DOI 10.1038/s41392-022-01130-8
   Wiernicki B, 2022, NAT COMMUN, V13, DOI 10.1038/s41467-022-31218-2
   Xiong AW, 2021, FRONT ONCOL, V11, DOI 10.3389/fonc.2021.757993
   Xu TB, 2021, J CANCER, V12, P2243, DOI 10.7150/jca.48664
   Ye HB, 2018, CANCER CELL, V34, P659, DOI 10.1016/j.ccell.2018.08.016
   Zahid KR, 2022, FRONT ONCOL, V12, DOI 10.3389/fonc.2022.975981
   Zhang CY, 2021, BIOENGINEERED, V12, P8872, DOI 10.1080/21655979.2021.1987820
   Zhou N, 2023, NUCLEIC ACIDS RES, V51, pD571, DOI 10.1093/nar/gkac935
   Zou YL, 2020, NATURE, V585, P603, DOI 10.1038/s41586-020-2732-8
NR 44
TC 0
Z9 0
U1 1
U2 2
PU DOVE MEDICAL PRESS LTD
PI ALBANY
PA PO BOX 300-008, ALBANY, AUCKLAND 0752, NEW ZEALAND
EI 1178-7074
J9 INT J GEN MED
JI Int. J. Gen. Med.
PY 2023
VL 16
BP 997
EP 1015
DI 10.2147/IJGM.S401225
PG 19
WC Medicine, General & Internal
WE Science Citation Index Expanded (SCI-EXPANDED)
SC General & Internal Medicine
GA A5UR5
UT WOS:000955774800001
PM 36974063
OA gold, Green Published
DA 2024-02-05
ER

PT J
AU Wu, HX
   Liu, AW
AF Wu, Hongxia
   Liu, Aiwen
TI Long non-coding RNA NEAT1 regulates ferroptosis sensitivity in
   non-small-cell lung cancer
SO JOURNAL OF INTERNATIONAL MEDICAL RESEARCH
LA English
DT Article
DE Non-small-cell lung cancer; ferroptosis; ferroptosis sensitivity; NEAT1;
   ACSL4; long non-coding RNA
AB Objectives
   Ferroptosis is caused by iron-dependent lipid peroxide accumulation, the sensitivity of which might be regulated by acyl-CoA synthetase long chain family member 4 (ACSL4). Non-small-cell lung cancer (NSCLC) can resist oxidative stress and reduce the sensitivity of tumor cells to ferroptosis by changing the expression of some proteins. Mechanisms involving ferroptosis sensitivity in NSCLC are not fully understood.
   Methods
   A dual-luciferase reporter assay was used to confirm a targeting relationship between long non-coding (lnc)RNA NEAT1 and ACSL4. Overexpression and silencing assays of NEAT1 function were used to determine its roles in cell death (by TUNEL staining) and lipid peroxidation (by malondialdehyde levels). Expression of ferroptosis-related proteins (SLCA11, GPX4, and TFR4) was evaluated by western blot in NSCLC cells treated or not with the ferroptosis inducer erastin.
   Results
   Erastin-induced cell death was positively correlated with ACSL4 level. NEAT1 regulated levels of ACSL4 and proteins related to the ferroptosis and classical apoptosis pathways. Levels of ACSL4, SLC7A11, and GPX4 were decreased more by NEAT1 silencing plus erastin than by erastin alone.
   Conclusion
   NEAT1 regulates ferroptosis and ferroptosis sensitivity, with the latter depending on ACSL4, suggesting that targeting NEAT1 or ACSL4 may be a viable therapeutic approach to the treatment of NSCLC.
C1 [Wu, Hongxia] Shanxi Med Univ, Shanxi Prov Peoples Hosp, Dept Resp & Crit Care Med, Affiliated Peoples Hosp, Taiyuan, Shanxi, Peoples R China.
   [Liu, Aiwen] Fifth Peoples Hosp Jinan, Dept Respirat, Jinan, Shandong, Peoples R China.
C3 Shanxi People's Hospital; Shanxi Medical University
RP Liu, AW (通讯作者)，Fifth Peoples Hosp Jinan, 24297 Jingshi Rd, Jinan 250022, Shandong, Peoples R China.
EM Liuaiwen622@163.com
CR Alvarez SW, 2017, NATURE, V551, P639, DOI 10.1038/nature24637
   Angeli JPF, 2014, NAT CELL BIOL, V16, P1180, DOI 10.1038/ncb3064
   Bai T, 2019, J CELL MOL MED, V23, P7349, DOI 10.1111/jcmm.14594
   Brigelius-Flohé R, 1999, FREE RADICAL BIO MED, V27, P951, DOI 10.1016/S0891-5849(99)00173-2
   Do Van B, 2016, NEUROBIOL DIS, V94, P169, DOI 10.1016/j.nbd.2016.05.011
   Doll S, 2017, NAT CHEM BIOL, V13, P91, DOI [10.1038/NCHEMBIO.2239, 10.1038/nchembio.2239]
   Dong D, 2017, ONCO TARGETS THER, V8
   Feng H, 2020, CELL REP, V30, P3411, DOI 10.1016/j.celrep.2020.02.049
   Gai CC, 2020, J CELL PHYSIOL, V235, P3329, DOI 10.1002/jcp.29221
   Gernapudi R, 2016, MOL CELL BIOL, V36, P30, DOI 10.1128/MCB.00702-15
   Hambright WS, 2017, REDOX BIOL, V12, P8, DOI 10.1016/j.redox.2017.01.021
   Imai H, 2017, CURR TOP MICROBIOL, V403, P143, DOI 10.1007/82_2016_508
   Lia BY, 2019, J DRUG TARGET, V27, P1061, DOI 10.1080/1061186X.2019.1585437
   Monaco ME, 2010, TRANSL ONCOL, V3, P91, DOI 10.1593/tlo.09202
   Pan Lin-Jiang, 2015, Asian Pac J Cancer Prev, V16, P2851
   Park E, 2019, CELL DEATH DIS, V10, DOI 10.1038/s41419-019-2064-5
   Qian ZM, 2002, PHARMACOL REV, V54, P561, DOI 10.1124/pr.54.4.561
   Seibt T.M, 2018, FREE RADICAL BIO MED
   Tsikas D, 2017, ANAL BIOCHEM, V524, P13, DOI 10.1016/j.ab.2016.10.021
   Vanden Berghe T, 2014, NAT REV MOL CELL BIO, V15, P134, DOI 10.1038/nrm3737
   Wang S, 2018, ONCOIMMUNOLOGY, V7, DOI 10.1080/2162402X.2018.1503913
   Wu FM, 2019, J CELL BIOCHEM, V120, P2836, DOI 10.1002/jcb.26442
   Xie Y, 2016, CELL DEATH DIFFER, V23, P369, DOI 10.1038/cdd.2015.158
   Yu HT, 2017, J CELL MOL MED, V21, P648, DOI 10.1111/jcmm.13008
   Yu Y, 2015, MOL CELL ONCOL, V2, DOI 10.1080/23723556.2015.1054549
   Zappa C, 2016, TRANSL LUNG CANCER R, V5, P288, DOI 10.21037/tlcr.2016.06.07
   Zhang XF, 2020, J CELL PHYSIOL, V235, P3425, DOI 10.1002/jcp.29232
   Zhou HY., 2019, J CARDIOVASC PHARM, V74, P1
NR 28
TC 49
Z9 49
U1 1
U2 16
PU SAGE PUBLICATIONS LTD
PI LONDON
PA 1 OLIVERS YARD, 55 CITY ROAD, LONDON EC1Y 1SP, ENGLAND
SN 0300-0605
EI 1473-2300
J9 J INT MED RES
JI J. Int. Med. Res.
PD MAR
PY 2021
VL 49
IS 3
AR 0300060521996183
DI 10.1177/0300060521996183
PG 11
WC Medicine, Research & Experimental; Pharmacology & Pharmacy
WE Science Citation Index Expanded (SCI-EXPANDED)
SC Research & Experimental Medicine; Pharmacology & Pharmacy
GA RA0SW
UT WOS:000631130100001
PM 33730930
OA Green Published, gold
DA 2024-02-05
ER

PT J
AU Zhang, HT
   Tang, JJ
   Gong, XW
   Huang, CJ
AF Zhang, Haotian
   Tang, Junjie
   Gong, Xiaowei
   Huang, Chenjun
TI Insulin-Like Growth Factor 2 mRNA Binding Protein 3 Suppresses
   Ferroptosis in Non-Small Cell Lung Cancer via Stabilizing m6A
   Modification of Fanconi Anemia Group D2 Protein
SO JOURNAL OF BIOMEDICAL NANOTECHNOLOGY
LA English
DT Article
DE Non-Small Cell Lung Cancer; IGF2BP3; N6-Methyladenosine Modification;
   Ferroptosis; FANCD2.
ID INHIBITION; REGULATORS; EXPRESSION; FANCD2; ROLES
AB This study investigated the role of insulin-like growth factor 2 mRNA-binding protein 3 (IGF2BP3) in non-small cell lung cancer (NSCLC) and its association with N6-methyladenosine (m6A) modification. The study analyzes the expression levels and stability of IGF2BP3, as well as its impact on NSCLC cell functions. The findings indicate that IGF2BP3 is upregulated in NSCLC patients and cell lines. Knocking down IGF2BP3 reduces cell proliferation and promotes ferroptosis in A549 and H1299 cells. Additionally,IP: 203the 8.109study 10 revealsOn: thatFri, 15 IGF2BP3Sep 2023 regulates22:30:14them6A modification of the fanconi anemia group D2 protein (FANCD2) and influences its mRNA stability. Overexpressing FANCD2 counteracts the effects of Copyright: American Scientfic Publishers IGF2BP3 silencing and increases the aggressiveness of NSCLC. Furthermore, treatment with celastrol induces ferroptosis Delivered by Ingenta in NSCLC cells and inhibits tumor growth in vivo. In conclusion, these findings suggest that IGF2BP3 acts as an oncogene in NSCLC. Its interaction with FANCD2 through m6A modification suppresses ferroptosis in NSCLC cells. Thus, the IGF2BP3/FANCD2 signaling pathway may serve as a potential therapeutic target for NSCLC.
C1 [Zhang, Haotian; Tang, Junjie] Nanjing Med Univ, Dept Thorac Surg, Clin Med Coll 1, Nanjing 210029, Peoples R China.
   [Gong, Xiaowei] Nanjing Univ Chinese Med, Jiangyin Hosp Tradit Chinese Med, Dept Thorac Surg, Jiangyin Hosp, Jiangyin 214400, Peoples R China.
   [Huang, Chenjun] Nanjing Med Univ, Jiangsu Prov Hosp, Dept Thorac Surg, Affiliated Hosp 1, Nanjing 210029, Peoples R China.
C3 Nanjing Medical University; Nanjing University of Chinese Medicine;
   Nanjing Medical University
RP Huang, CJ (通讯作者)，Nanjing Med Univ, Jiangsu Prov Hosp, Dept Thorac Surg, Affiliated Hosp 1, Nanjing 210029, Peoples R China.
EM huangchenjun2022@163.com
CR Çetin I, 2022, CELL MOL BIOL, V68, P47, DOI 10.14715/cmb/2022.68.8.8
   Cheng SS, 2022, ACTA PHARM SIN B, V12, P1390, DOI 10.1016/j.apsb.2021.10.024
   Ferrer Miriam, 2005, Clin Lung Cancer, V6, P250, DOI 10.3816/CLC.2005.n.005
   Gajra A, 2014, J CLIN ONCOL, V32, P2562, DOI 10.1200/JCO.2014.55.3099
   Hao CC, 2020, J EXP CLIN CANC RES, V39, DOI 10.1186/s13046-020-01772-y
   He LE, 2019, MOL CANCER, V18, DOI 10.1186/s12943-019-1109-9
   Herbst RS, 2018, NATURE, V553, P446, DOI 10.1038/nature25183
   Huang HL, 2020, CANCER CELL, V37, P270, DOI 10.1016/j.ccell.2020.02.004
   Javed Z, 2021, CELL MOL BIOL, V67, P33, DOI 10.14715/cmb/2021.67.2.6
   Jiang XJ, 2021, NAT REV MOL CELL BIO, V22, P266, DOI 10.1038/s41580-020-00324-8
   Lan Q, 2021, CANCER RES, V81, P3431, DOI 10.1158/0008-5472.CAN-20-4107
   Le XN, 2021, J THORAC ONCOL, V16, P205, DOI 10.1016/j.jtho.2020.10.006
   Lei G, 2022, NAT REV CANCER, V22, P381, DOI 10.1038/s41568-022-00459-0
   Li CF, 2021, AUTOPHAGY, V17, P948, DOI [10.1080/15548627.2020.1739447, 10.1145/3421766.3421867]
   Li H, 2021, BIOCHEM PHARMACOL, V189, DOI 10.1016/j.bcp.2020.114284
   Liu L, 2022, CLIN TRANSL MED, V12, DOI 10.1002/ctm2.778
   Livak KJ, 2001, METHODS, V25, P402, DOI 10.1006/meth.2001.1262
   Ma J, 2022, J BIOMED NANOTECHNOL, V18, P2001, DOI 10.1166/jbn.2022.3434
   Ma LF, 2021, REDOX BIOL, V38, DOI 10.1016/j.redox.2020.101801
   Ma MS, 2022, CELL MOL BIOL, V68, P130, DOI 10.14715/cmb/2022.68.1.17
   Ma YS, 2021, CARCINOGENESIS, V42, P762, DOI 10.1093/carcin/bgab023
   Morales M, 2021, THERANOSTICS, V11, P8412, DOI 10.7150/thno.59092
   Muthusamy B, 2022, J NATL COMPR CANC NE, V20, P953, DOI 10.6004/jnccn.2022.7021
   Qian XY, 2021, J HEMATOL ONCOL, V14, DOI 10.1186/s13045-021-01123-0
   Ramesh-Kumar D, 2022, SEMIN CANCER BIOL, V86, P18, DOI 10.1016/j.semcancer.2022.05.009
   Shen QM, 2022, MOL CANCER RES, V20, P1763, DOI 10.1158/1541-7786.MCR-22-0231
   Skribek M, 2022, J INTERN MED, V291, P732, DOI 10.1111/joim.13445
   Song JD, 2018, CLIN CANCER RES, V24, P3583, DOI 10.1158/1078-0432.CCR-17-2507
   Song XX, 2016, BIOCHEM BIOPH RES CO, V480, P443, DOI 10.1016/j.bbrc.2016.10.068
   Teng P.C., 2021, International Journal of Molecular Sciences, V22
   Tucker ZCG, 2012, CANCER TREAT REV, V38, P650, DOI 10.1016/j.ctrv.2011.11.008
   Wang GZ, 2015, CANCER SCI, V106, P902, DOI 10.1111/cas.12679
   Wang TY, 2020, MOL CANCER, V19, DOI 10.1186/s12943-020-01204-7
   Xu YM, 2022, CANCER CELL INT, V22, DOI 10.1186/s12935-021-02433-6
   Zhang Y, 2022, J BIOMED NANOTECHNOL, V18, P1521, DOI 10.1166/jbn.2022.3342
   Zou YT, 2022, NAT COMMUN, V13, DOI 10.1038/s41467-022-30217-7
NR 36
TC 0
Z9 0
U1 0
U2 0
PU AMER SCIENTIFIC PUBLISHERS
PI VALENCIA
PA 26650 THE OLD RD, STE 208, VALENCIA, CA 91381-0751 USA
SN 1550-7033
EI 1550-7041
J9 J BIOMED NANOTECHNOL
JI J. Biomed. Nanotechnol.
PD AUG
PY 2023
VL 19
IS 8
BP 1390
EP 1399
DI 10.1166/jbn.2023.3643
PG 10
WC Nanoscience & Nanotechnology; Materials Science, Biomaterials
WE Science Citation Index Expanded (SCI-EXPANDED)
SC Science & Technology - Other Topics; Materials Science
GA T7YP5
UT WOS:001080105000002
DA 2024-02-05
ER

PT J
AU Tang, X
   Teng, JJ
   Lu, KY
AF Tang, Xu
   Teng, Jiajia
   Lu, Keyin
TI Phillyrin sensitizes lung cancer cells to ferroptosis through inhibiting
   FTH1/ SLC7A11 axis
SO INTERNATIONAL JOURNAL OF CLINICAL PHARMACOLOGY AND THERAPEUTICS
LA English
DT Article; Early Access
DE phillyrin; non-small cell; lung cancer; ferroptosis; FTH1
ID INFLAMMATION
AB Ferroptosis is a newly found form of non-apoptotic regulated cell death that is essential for cancer progression. Phillyrin (PHN), an effective lignan glycoside of Forsythia suspensa, has been explored as a potential anticancer agent in some can-cer types. However, it is unclear whether and how PHN could promote the death of non-small cell lung cancer (NSCLC) cells by inducing ferroptosis. Our study showed for the first time that PHN induced cell death and attenuated cell proliferation in NSCLC cells in vitro and in vivo. Functional assays showed that ferroptosis was the predomi-nant form that contributed to PHN-induced cell death of NSCLC cells. Mechanistically, NSCLC cells exposed to PHN had a decreased ferritin heavy chain 1 (FTH1) and SLC7A11 protein expression. Exogenetic overexpres-sion of FTH1 substantially abrogated the tumor-inhibiting effects of PHN and further upregulated the expression of SLC7A11 in NSCLC cells. In conclusion, our findings sug-gest that the natural product PHN exerted its antitumor activity in NSCLC by promot-ing ferroptosis, and the FTH1/SLC7A11 axis plays an indispensable role in PHN-induced ferroptotic cell death.
C1 [Tang, Xu] Yueyang Peoples Hosp, Dept Intens Care Unit, Yueyang, Peoples R China.
   [Teng, Jiajia] Hunan Inst Sci & Technol, Dept Chem & Chem Engn, Yueyang, Peoples R China.
   [Lu, Keyin] Yueyang Peoples Hosp, Dept Anesthesiol, West Baling Rd, Yueyang 414020, Hunan, Peoples R China.
C3 Hunan Institute of Science & Technology
RP Lu, KY (通讯作者)，Yueyang Peoples Hosp, Dept Anesthesiol, West Baling Rd, Yueyang 414020, Hunan, Peoples R China.
EM hgsyqk12@163.com
FU Scientific Research Fund of Hunan Provincial Education Department
   [20A213]
FX We thank the Scientific Research Fund of Hunan Provincial Education
   Department (No. 20A213) for financial support.
CR Chen GQ, 2020, CELL DEATH DIFFER, V27, P242, DOI 10.1038/s41418-019-0352-3
   Dong H, 2021, CELL DEATH DIS, V12, DOI 10.1038/s41419-021-04307-1
   Guo C, 2021, AM J CANCER RES, V11, P3039
   Han Z, 2017, ASIAN PAC J TROP MED, V10, P47, DOI 10.1016/j.apjtm.2016.10.011
   Harbeck N, 2019, NAT REV DIS PRIMERS, V5, DOI [10.1038/s41572-019-0111-2, 10.1038/s41572-019-0122-z]
   Herbert SL, Breast Cancer
   Ishida K, 2021, BREAST CANCER-TOKYO, V28, P161, DOI 10.1007/s12282-020-01144-6
   Kong N, 2021, ACTA PHARM SIN B, V11, P4045, DOI 10.1016/j.apsb.2021.03.036
   Koppula P, 2021, PROTEIN CELL, V12, P599, DOI 10.1007/s13238-020-00789-5
   Kwapisz D, 2021, CANCER IMMUNOL IMMUN, V70, P607, DOI 10.1007/s00262-020-02736-z
   Liang GH, 2020, MOL CANCER, V19, DOI 10.1186/s12943-020-01152-2
   Liao XY, 2021, J PHARM ANAL, V11, P299, DOI 10.1016/j.jpha.2020.06.010
   Liu GZ, 2021, J BIOMED SCI, V28, DOI 10.1186/s12929-021-00762-2
   Liu J, 2022, CELL DEATH DISCOV, V8, DOI 10.1038/s41420-022-00902-z
   Liu YM, 2020, CELL PROLIFERAT, V53, DOI 10.1111/cpr.12894
   Sang YT, 2019, MOL THER, V27, P1638, DOI 10.1016/j.ymthe.2019.05.011
   Song HY, 2021, PLANTS-BASEL, V10, DOI 10.3390/plants10081545
   Su XL, 2020, CHINESE MED J-PEKING, V133, P2987, DOI 10.1097/CM9.0000000000001141
   Tang X, 2021, THORAC CANCER, V12, P1219, DOI 10.1111/1759-7714.13904
   Wang DH, 2021, FOOD SCI BIOTECHNOL, V30, P305, DOI 10.1007/s10068-020-00855-y
   Wang DH, 2019, BIOSCIENCE REP, V39, DOI 10.1042/BSR20190459
   Yang JJ, 2021, J EXP CLIN CANC RES, V40, DOI 10.1186/s13046-021-02012-7
   Yang LL, 2017, CELL PHYSIOL BIOCHEM, V43, P2074, DOI 10.1159/000484192
   Zhang XY, 2021, BIOSCI TRENDS, V15, P283, DOI 10.5582/bst.2021.01318
   Zhang ZL, 2021, BIOFACTORS, V47, P801, DOI 10.1002/biof.1764
   [郑末 Zheng Mo], 2016, [中国病理生理杂志, Chinese Journal of Pathophysiology], V32, P167
   Zheng XY, 2020, MOL CANCER, V19, DOI 10.1186/s12943-020-01183-9
   Zhong WT, 2013, FITOTERAPIA, V90, P132, DOI 10.1016/j.fitote.2013.06.003
   Zhou CY, 2022, MOLECULES, V27, DOI 10.3390/molecules27123670
NR 29
TC 0
Z9 0
U1 0
U2 0
PU DUSTRI-VERLAG DR KARL FEISTLE
PI DEISENHOFEN-MUENCHEN
PA BAHNHOFSTRASSE 9 POSTFACH 49, D-82032 DEISENHOFEN-MUENCHEN, GERMANY
SN 0946-1965
J9 INT J CLIN PHARM TH
JI Int. J. Clin. Pharmacol. Ther.
PD 2023 NOV 9
PY 2023
DI 10.5414/CP204475
EA NOV 2023
PG 12
WC Pharmacology & Pharmacy
WE Science Citation Index Expanded (SCI-EXPANDED)
SC Pharmacology & Pharmacy
GA X8TG0
UT WOS:001101103300001
PM 37942927
DA 2024-02-05
ER

PT J
AU Liu, BX
   Ma, HB
   Liu, XY
   Xing, WQ
AF Liu, Baoxing
   Ma, Haibo
   Liu, Xingyu
   Xing, Wenqun
TI CircSCN8A suppresses malignant progression and induces ferroptosis in
   non-small cell lung cancer by regulating miR-1290/ACSL4 axis
SO CELL CYCLE
LA English
DT Article
DE Non-small cell lung cancer; ferroptosis; circRNA; circSCN8A; miR-1290;
   ACSL4
ID BIOMARKER; ADENOCARCINOMA; EPIDEMIOLOGY
AB Circular RNAs (CircRNAs) are reported to exert vital regulatory roles in the occurrence and development of various human malignancies, including non-small cell lung cancer (NSCLC). Bioinformatics methods identified the down-regulation of circSCN8A (circBase ID: hsa_circ_0026337) in NSCLC tissues. However, its biological functions and molecular mechanisms in NSCLC remain unknown. In this study, we found that circSCN8A expression was down-regulated in NSCLC tissues and cells. Low circSCN8A expression was positively associated with aggressive clinicopathological characteristics and poor prognosis in NSCLC patients. CircSCN8A suppressed cell proliferation, migration, invasion, and epithelial-mesenchymal transition (EMT) in vitro and blocked tumor growth in vivo. Moreover, circSCN8A promoted cell ferroptosis in NSCLC. Mechanistically, circSCN8A acted as a competing endogenous RNA (ceRNA) by sponging miR-1290 to enhance the expression of long-chain acyl-CoA synthetase-4 (ACSL4). Furthermore, the knockdown of ACSL4 or overexpression of miR-1290 reversed the effect of circSCN8A on facilitating ferroptosis and inhibiting cell proliferation and metastasis. In summary, circSCN8A represses cell proliferation and metastasis in NSCLC by regulating the miR-1290/ACSL4 axis to induce ferroptosis. Thus, circSCN8A may represent a promising therapeutic target against NSCLC.
C1 [Liu, Baoxing; Ma, Haibo; Liu, Xingyu; Xing, Wenqun] Zhengzhou Univ, Henan Canc Hosp, Dept Thorac Surg, Affiliated Canc Hosp, Zhengzhou, Peoples R China.
   [Xing, Wenqun] Zhengzhou Univ, Henan Canc Hosp, Dept Thorac Surg, Affiliated Canc Hosp, 127 Dongming Rd, Zhengzhou 450008, Peoples R China.
C3 Zhengzhou University; Zhengzhou University
RP Xing, WQ (通讯作者)，Zhengzhou Univ, Henan Canc Hosp, Dept Thorac Surg, Affiliated Canc Hosp, 127 Dongming Rd, Zhengzhou 450008, Peoples R China.
EM xingwenqun1967@163.com
RI ma, haibo/AIF-2980-2022
OI ma, haibo/0000-0002-6731-8430
FU Province Ministry Joint Project of Henan Provincial Health Commission; 
   [SBGJ202002019]
FX This study was granted by the Province Ministry Joint Project of Henan
   Provincial Health Commission (No. SBGJ202002019)
CR [Anonymous], 2014, J Bioinf Res Stud.
   Arbour KC, 2019, JAMA-J AM MED ASSOC, V322, P764, DOI 10.1001/jama.2019.11058
   Bach DH, 2019, MOL THER-NUCL ACIDS, V16, P118, DOI 10.1016/j.omtn.2019.02.005
   Bade BC, 2020, CLIN CHEST MED, V41, P1, DOI 10.1016/j.ccm.2019.10.001
   Balihodzic A, 2022, CELL DEATH DIFFER, V29, P1094, DOI 10.1038/s41418-022-00998-x
   Chen HH, 2021, FRONT ONCOL, V11, DOI 10.3389/fonc.2021.664290
   Chen LL, 2020, NAT REV MOL CELL BIO, V21, P475, DOI 10.1038/s41580-020-0243-y
   Chen X, 2021, NAT REV CLIN ONCOL, V18, P280, DOI 10.1038/s41571-020-00462-0
   Duma N, 2019, MAYO CLIN PROC, V94, P1623, DOI 10.1016/j.mayocp.2019.01.013
   Ebbesen KK, 2017, RNA BIOL, V14, P1035, DOI 10.1080/15476286.2016.1271524
   Feng B, 2021, FRONT CELL DEV BIOL, V9, DOI 10.3389/fcell.2021.636913
   Goldstraw P, 2016, J THORAC ONCOL, V11, P39, DOI 10.1016/j.jtho.2015.09.009
   Guz M, 2022, INT J MOL SCI, V23, DOI 10.3390/ijms23031234
   Herbst RS, 2018, NATURE, V553, P446, DOI 10.1038/nature25183
   Hou J, 2010, PLOS ONE, V5, DOI 10.1371/journal.pone.0010312
   Igci Y. Z., 2015, Experimental Oncology, V37, P77
   Jemal A, 2011, CA-CANCER J CLIN, V61, P134, DOI [10.3322/caac.20115, 10.3322/caac.21492, 10.3322/caac.20107]
   Jin JJ, 2018, INT J BIOCHEM CELL B, V95, P113, DOI 10.1016/j.biocel.2017.12.017
   Kalhori MR, 2022, J CELL BIOCHEM, V123, P506, DOI 10.1002/jcb.30191
   Kocher F, 2015, LUNG CANCER, V87, P193, DOI 10.1016/j.lungcan.2014.12.006
   Kristensen LS, 2018, ONCOGENE, V37, P555, DOI 10.1038/onc.2017.361
   Kristensen LS, 2022, NAT REV CLIN ONCOL, V19, P188, DOI 10.1038/s41571-021-00585-y
   Li BT, 2021, NAT COMMUN, V12, DOI 10.1038/s41467-020-20527-z
   Li CH, 2021, CELL DEATH DIS, V12, DOI 10.1038/s41419-021-04095-8
   Liang ZZ, 2020, CANCER CELL INT, V20, DOI 10.1186/s12935-020-01245-4
   Liu T, 2020, RESP RES, V21, DOI 10.1186/s12931-020-01491-0
   Lu YJ, 2022, J EXP CLIN CANC RES, V41, DOI 10.1186/s13046-021-02208-x
   Mo DP, 2015, J THORAC DIS, V7, P1570, DOI 10.3978/j.issn.2072-1439.2015.09.38
   Olesen MTJ, 2021, ESSAYS BIOCHEM, V65, P685, DOI 10.1042/EBC20200060
   Relli V, 2019, TRENDS MOL MED, V25, P585, DOI 10.1016/j.molmed.2019.04.012
   Rugamba A, 2021, CELLS-BASEL, V10, DOI 10.3390/cells10071632
   Selamat SA, 2012, GENOME RES, V22, P1197, DOI 10.1101/gr.132662.111
   Shi ZY, 2021, FRONT ONCOL, V11, DOI 10.3389/fonc.2021.579286
   Tang DL, 2021, CELL RES, V31, P107, DOI 10.1038/s41422-020-00441-1
   Verduci L, 2021, CELL DEATH DIS, V12, DOI 10.1038/s41419-021-03743-3
   Verduci L, 2019, MOL ONCOL, V13, P669, DOI 10.1002/1878-0261.12468
   Wang YB, 2021, FRONT ONCOL, V11, DOI 10.3389/fonc.2021.672586
   Wu YN, 2020, ONCOTARGETS THER, V13, P7809, DOI 10.2147/OTT.S263934
   Jiang XF, 2021, BIOCHEM BIOPH RES CO, V545, P81, DOI 10.1016/j.bbrc.2021.01.028
   Xie BM, 2021, CELL DEATH DISCOV, V7, DOI 10.1038/s41420-021-00483-3
   Yan HD, 2017, J TRANSL MED, V15, DOI 10.1186/s12967-017-1122-y
   Yuan H, 2016, BIOCHEM BIOPH RES CO, V478, P1338, DOI 10.1016/j.bbrc.2016.08.124
   Zhang Q, 2022, ANTI-CANCER AGENT ME, V22, P874, DOI 10.2174/1871520621666210712090721
   Zhang WC, 2016, NAT COMMUN, V7, DOI 10.1038/ncomms11702
   Zhang XF, 2020, CELL DEATH DIS, V11, DOI 10.1038/s41419-020-02772-8
   Zhang YX, 2021, BIOL DIRECT, V16, DOI 10.1186/s13062-021-00294-7
   Zhao JM, 2017, CELL PHYSIOL BIOCHEM, V44, P2138, DOI 10.1159/000485953
   Zhong YX, 2018, MOL CANCER, V17, DOI 10.1186/s12943-018-0827-8
   Zhou WY, 2020, MOL CANCER, V19, DOI 10.1186/s12943-020-01286-3
NR 49
TC 8
Z9 9
U1 1
U2 5
PU TAYLOR & FRANCIS INC
PI PHILADELPHIA
PA 530 WALNUT STREET, STE 850, PHILADELPHIA, PA 19106 USA
SN 1538-4101
EI 1551-4005
J9 CELL CYCLE
JI Cell Cycle
PD APR 3
PY 2023
VL 22
IS 7
BP 758
EP 776
DI 10.1080/15384101.2022.2154543
EA DEC 2022
PG 19
WC Cell Biology
WE Science Citation Index Expanded (SCI-EXPANDED)
SC Cell Biology
GA 9U6DC
UT WOS:000895953600001
PM 36482742
OA Green Published
DA 2024-02-05
ER

PT J
AU Hertweck, KL
   Vikramdeo, KS
   Galeas, JN
   Marbut, SM
   Pramanik, P
   Yunus, F
   Singh, S
   Singh, AP
   Dasgupta, S
AF Hertweck, Kate L.
   Vikramdeo, Kunwar S.
   Galeas, Jose N.
   Marbut, Stephen M.
   Pramanik, Paramahansa
   Yunus, Furhan
   Singh, Seema
   Singh, Ajay P.
   Dasgupta, Santanu
TI Clinicopathological significance of unraveling mitochondrial pathway
   alterations in non-small-cell lung cancer
SO FASEB JOURNAL
LA English
DT Article
DE apoptosis; ferroptosis; lung cancer; mitochondria; OXPHOS; protein
   transport; ribosome; TCA cycle
ID OXIDATIVE DAMAGE; EXPRESSION; GROWTH
AB Early detection, accurate monitoring, and therapeutics are major problems in non-small-cell lung cancer (NSCLC) patients. We identified genomic copy number variation of a unique panel of 40 mitochondria-targeted genes in NSCLCs (GEOGSE #29365). Validation of mRNA expression of these molecules revealed an altered panel of 34 genes in lung adenocarcinomas (LUAD) and 36 genes in lung squamous cell carcinomas (LUSC). In the LUAD subtype (n = 533), we identified 29 upregulated and 5 downregulated genes, while in the LUSC subtype (n = 502), a panel of 30 upregulated and 6 downregulated genes were discovered. The majority of these genes are associated with mitochondrial protein transport, ferroptosis, calcium signaling, metabolism, OXPHOS function, TCA cycle, apoptosis, and MARylation. Altered mRNA expression of SLC25A4, ACSF2, MACROD1, and GCAT was associated with poor survival of the NSCLC patients. Progressive loss of SLC25A4 protein expression was confirmed in NSCLC tissues (n = 59), predicting poor survival of the patients. Forced overexpression of SLC25A4 in two LUAD cell lines inhibited their growth, viability, and migration. A significant association of the altered mitochondrial pathway genes with LC subtype-specific classical molecular signatures was observed, implicating the existence of nuclear-mitochondrial cross-talks. Key alteration signatures shared between LUAD and LUSC subtypes including SLC25A4, ACSF2, MACROD1, MDH2, LONP1, MTHFD2, and CA5A could be helpful in developing new biomarkers and therapeutics.
C1 [Hertweck, Kate L.] Ronin Inst, Montclair, NJ USA.
   [Vikramdeo, Kunwar S.; Singh, Seema; Singh, Ajay P.; Dasgupta, Santanu] Univ S Alabama, Coll Med, Dept Pathol, Mobile, AL 36604 USA.
   [Vikramdeo, Kunwar S.; Singh, Seema; Singh, Ajay P.; Dasgupta, Santanu] Univ S Alabama, Mitchell Canc Inst, Mobile, AL 36604 USA.
   [Galeas, Jose N.; Marbut, Stephen M.; Yunus, Furhan] Mobile Infirm Med Ctr, Mobile, AL USA.
   [Pramanik, Paramahansa] Univ S Alabama, Dept Math & Stat, Mobile, AL 36604 USA.
   [Singh, Seema; Singh, Ajay P.; Dasgupta, Santanu] Univ S Alabama, Dept Biochem & Mol Biol, Mobile, AL 36604 USA.
   [Dasgupta, Santanu] Univ S Alabama, Mitchell Canc Inst, Coll Med, Dept Pathol,Mitchell Canc Inst, 1660 Springhill Ave, Mobile, AL 36604 USA.
C3 University of South Alabama; University of South Alabama; University of
   South Alabama; University of South Alabama; University of South Alabama
RP Dasgupta, S (通讯作者)，Univ S Alabama, Mitchell Canc Inst, Coll Med, Dept Pathol,Mitchell Canc Inst, 1660 Springhill Ave, Mobile, AL 36604 USA.
EM dasgupta@southalabama.edu
RI Pratap Singh, Ajay/ABD-1140-2021; VIKRAMDEO, KUNWAR SOMESH/ABG-5311-2021
OI Pratap Singh, Ajay/0000-0003-3127-6539; VIKRAMDEO, KUNWAR
   SOMESH/0000-0002-6016-2672; DASGUPTA, SANTANU/0000-0002-1499-0039
FU University of South Alabama (USA); Elsa U Pardee Foundation; Mitchell
   Cancer Institute
FX University of South Alabama (USA); Elsa U Pardee Foundation; Mitchell
   Cancer Institute
CR Adeva-Andany M, 2018, AMINO ACIDS, V50, P11, DOI 10.1007/s00726-017-2508-0
   Burke PJ, 2017, TRENDS CANCER, V3, P857, DOI 10.1016/j.trecan.2017.10.006
   Cardoso F, 2016, NEW ENGL J MED, V375, P717, DOI 10.1056/NEJMoa1602253
   Dasgupta S, 2019, ANN TRANSL MED, V7, DOI 10.21037/atm.2019.08.22
   Dasgupta S, 2013, J MOL MED, V91, P381, DOI 10.1007/s00109-012-0955-3
   Dasgupta S, 2012, J CELL PHYSIOL, V227, P2451, DOI 10.1002/jcp.22980
   Dasgupta S, 2009, PLOS ONE, V4, DOI 10.1371/journal.pone.0006533
   Feijs KLH, 2020, CANCERS, V12, DOI 10.3390/cancers12030604
   Fitzgerald KE, 2017, The bioenergetic role of mitochondria in lung cancer
   Gibellini L, 2018, FRONT ONCOL, V8, DOI 10.3389/fonc.2018.00254
   Hagiwara A, 2005, ONCOL REP, V13, P1009
   Hammerman PS, 2012, NATURE, V489, P519, DOI 10.1038/nature11404
   Huang GM, 2020, INT J MOL SCI, V21, DOI 10.3390/ijms21228879
   Jang JY, 2008, BMC CANCER, V8, DOI 10.1186/1471-2407-8-160
   Johnson DE, 2020, NAT REV DIS PRIMERS, V6, DOI 10.1038/s41572-020-00224-3
   Kanehisa M, 2000, NUCLEIC ACIDS RES, V28, P27, DOI 10.1093/nar/28.1.27
   Kanehisa M, 2021, NUCLEIC ACIDS RES, V49, pD545, DOI 10.1093/nar/gkaa970
   Kanehisa M, 2019, PROTEIN SCI, V28, P1947, DOI 10.1002/pro.3715
   Khan MA, 2017, INT J MOL SCI, V18, DOI 10.3390/ijms18040779
   Kim HJ, 2021, ANTIOXIDANTS-BASEL, V10, DOI 10.3390/antiox10111674
   Lee YG, 2021, ONCOGENESIS, V10, DOI 10.1038/s41389-021-00306-1
   Li Y, 2020, CELL BIOSCI, V10, DOI 10.1186/s13578-020-00457-5
   Lin SC, 2019, EMBO MOL MED, V11, DOI 10.15252/emmm.201910849
   Lytovchenko O, 2017, BBA-BIOENERGETICS, V1858, P641, DOI 10.1016/j.bbabio.2017.03.006
   Maneix L, 2021, CANCERS, V13, DOI 10.3390/cancers13040843
   Masoud R, 2020, CELL REP MED, V1, DOI 10.1016/j.xcrm.2020.100143
   Mboge MY, 2018, METABOLITES, V8, DOI 10.3390/metabo8010019
   Mithoowani H, 2022, CURR ONCOL, V29, P1828, DOI 10.3390/curroncol29030150
   Parkkila S, 2000, P NATL ACAD SCI USA, V97, P2220, DOI 10.1073/pnas.040554897
   Paul E, 2009, MAMM GENOME, V20, P92, DOI 10.1007/s00335-008-9168-z
   Paz-Elizur T, 2003, J NATL CANCER I, V95, P1312, DOI 10.1093/jnci/djg033
   Potter CPS, 2003, BRIT J CANCER, V89, P2, DOI 10.1038/sj.bjc.6600936
   Saranyutanon S, 2020, CANCERS, V12, DOI 10.3390/cancers12092651
   Schaafsma E, 2021, BREAST CANCER RES, V23, DOI 10.1186/s13058-021-01453-4
   Shigematsu H, 2006, INT J CANCER, V118, P257, DOI 10.1002/ijc.21496
   Sotgia F, 2017, ONCOTARGET, V8, P66925, DOI 10.18632/oncotarget.19963
   Sun S, 2007, NAT REV CANCER, V7, P778, DOI 10.1038/nrc2190
   Tanprasert P, 2022, APOPTOSIS, V27, P163, DOI 10.1007/s10495-022-01709-0
   Thai AA, 2021, LANCET, V398, P535, DOI 10.1016/S0140-6736(21)00312-3
   Uhlen M, 2015, SCIENCE, V347, DOI 10.1126/science.1260419
   Urra FA, 2017, FRONT ONCOL, V7, DOI 10.3389/fonc.2017.00118
   Wallace DC, 2012, NAT REV CANCER, V12, P685, DOI 10.1038/nrc3365
   Wang QY, 2020, DNA CELL BIOL, V39, P1767, DOI 10.1089/dna.2020.5624
   Wilkerson MD, 2010, CLIN CANCER RES, V16, P4864, DOI 10.1158/1078-0432.CCR-10-0199
   Wohlhieter CA, 2020, CELL REP, V33, DOI 10.1016/j.celrep.2020.108444
   Xu T, 2019, J CELL MOL MED, V23, P4900, DOI 10.1111/jcmm.14511
   Zhu ZY, 2020, FRONT ONCOL, V10, DOI 10.3389/fonc.2020.00658
   Zong WX, 2016, MOL CELL, V61, P667, DOI 10.1016/j.molcel.2016.02.011
NR 48
TC 0
Z9 0
U1 2
U2 3
PU WILEY
PI HOBOKEN
PA 111 RIVER ST, HOBOKEN 07030-5774, NJ USA
SN 0892-6638
EI 1530-6860
J9 FASEB J
JI Faseb J.
PD JUL
PY 2023
VL 37
IS 7
AR e23018
DI 10.1096/fj.202201724RR
PG 17
WC Biochemistry & Molecular Biology; Biology; Cell Biology
WE Science Citation Index Expanded (SCI-EXPANDED)
SC Biochemistry & Molecular Biology; Life Sciences & Biomedicine - Other
   Topics; Cell Biology
GA J7CU8
UT WOS:001011169100001
PM 37310411
DA 2024-02-05
ER

PT J
AU Li, M
   Zhang, YP
   Fan, M
   Ren, H
   Chen, MW
   Shi, PY
AF Li, Meng
   Zhang, Yanpeng
   Fan, Meng
   Ren, Hui
   Chen, Mingwei
   Shi, Puyu
TI Identification of the ferroptosis-related long non-coding RNAs signature
   to improve the prognosis prediction and immunotherapy response in
   patients with NSCLC
SO BMC MEDICAL GENOMICS
LA English
DT Article
DE Non-small cell lung cancer; Ferroptosis; Long non-coding RNAs;
   Prognostic; Signature
ID CELL LUNG-CANCER; EPIDEMIOLOGY; SUPPRESSION; RESISTANCE; BIOLOGY; DEATH
AB Background Non-small cell lung cancer (NSCLC) is the most prevalent type of lung carcinoma with an unfavorable prognosis. Ferroptosis is involved in the development of multiple cancers. Whereas, the prognostic value of ferroptosis-related lncRNAs in NSCLC remains uncertain. Methods Gene expression profiles and clinical information of NSCLC were retrieved from the TCGA database. Ferroptosis-related genes (FRGs) were explored in the FerrDb database and previous studies, ferroptosis-related lncRNAs (FRGs-lncRNAs) were identified by the correlation analysis and the LncTarD database. The differentially expressed FRGs-lncRNAs were screened and FRGs-lncRNAs associated with the prognosis were explored by univariate Cox regression analysis and Kaplan-Meier survival analysis. Then, an FRGs-lncRNAs signature was constructed and verified by the Lasso-penalized Cox analysis. Finally, the potential correlation between risk score, immune checkpoint genes, and chemotherapeutic sensitivity was further investigated. Results 129 lncRNAs with a potential regulatory relationship with 59 differentially expressed FRGs were found in NSCLC, of which 10 were related to the prognosis of NSCLC (P < 0.05). 9 prognostic-related FRGs-lncRNAs were used to construct the prognostic model and stratify NSCLC patients into high- and low-risk groups. A worse outcome was found in patients with high risk (P < 0.05). Moreover, a good predictive capacity of this signature in predicting NSCLC prognosis was confirmed. Additionally, 45 immune checkpoint genes and 4 chemotherapeutics drugs for NSCLC were identified to be correlated with the risk score. Conclusion A novel FRGs-lncRNAs signature was successfully constructed, which may contribute to improving the management strategies of NSCLC.
C1 [Li, Meng; Fan, Meng; Ren, Hui; Chen, Mingwei; Shi, Puyu] Xi An Jiao Tong Univ, Dept Resp & Crit Care Med, Affiliated Hosp 1, 277 Yanta West Rd, Xian 710061, Shaanxi, Peoples R China.
   [Li, Meng; Zhang, Yanpeng; Ren, Hui] Xi An Jiao Tong Univ, Dept Talent Highland, Affiliated Hosp 1, 277 Yanta West Rd, Xian 710061, Shaanxi, Peoples R China.
   [Zhang, Yanpeng] Xi An Jiao Tong Univ, Dept Thorac Surg, Affiliated Hosp 1, 277 Yanta West Rd, Xian 710061, Shaanxi, Peoples R China.
   [Zhang, Yanpeng] Xi An Jiao Tong Univ, Dept Ctr Translat Med, Affiliated Hosp 1, 277 Yanta West Rd, Xian 710061, Shaanxi, Peoples R China.
C3 Xi'an Jiaotong University; Xi'an Jiaotong University; Xi'an Jiaotong
   University; Xi'an Jiaotong University
RP Chen, MW; Shi, PY (通讯作者)，Xi An Jiao Tong Univ, Dept Resp & Crit Care Med, Affiliated Hosp 1, 277 Yanta West Rd, Xian 710061, Shaanxi, Peoples R China.
EM chenmw36@163.com; shipuyu@xjtufh.edu.cn
FU National Natural Science Foundation of China [81802291]; Key Research
   and Development Project of Science and Technology of Shaanxi Province
   [2018KW-039, 2021ZDLSF02-05, 2018SF-071]; Fundamental Research Funds for
   the Central Universities in Xi'an Jiaotong University [1191320149,
   xzy012021064]; China Postdoctoral Science Foundation [2019M653666]
FX This work was funded by the National Natural Science Foundation of China
   (No. 81802291; to Puyu Shi); Key Research and Development Project of
   Science and Technology of Shaanxi Province (No. 2018KW-039, to Puyu Shi;
   No. 2021ZDLSF02-05, to Mingwei Chen; No. 2018SF-071, to Hui Ren);
   Fundamental Research Funds for the Central Universities in Xi'an
   Jiaotong University (No. 1191320149, to Puyu Shi; No. xzy012021064, to
   Hui Ren); China Postdoctoral Science Foundation Grant (No. 2019M653666,
   to Puyu Shi).
CR Bai Y, 2019, AM J CANCER RES, V9, P270
   Bersuker K, 2019, NATURE, V575, P688, DOI 10.1038/s41586-019-1705-2
   Cai HJ, 2021, BOSNIAN J BASIC MED, V21, P569, DOI 10.17305/bjbms.2020.5617
   Camidge DR, 2019, NAT REV CLIN ONCOL, V16, P341, DOI 10.1038/s41571-019-0173-9
   Chen K, 2019, EUR REV MED PHARMACO, V23, P6935, DOI 10.26355/eurrev_201908_18733
   Chen XL, 2020, MOL THER-NUCL ACIDS, V19, P643, DOI 10.1016/j.omtn.2019.10.047
   Chen Y, 2021, CLIN TRANSL MED, V11, DOI 10.1002/ctm2.367
   Cheng TYD, 2016, J THORAC ONCOL, V11, P1653, DOI 10.1016/j.jtho.2016.05.021
   de Groot PM, 2018, TRANSL LUNG CANCER R, V7, P220, DOI 10.21037/tlcr.2018.05.06
   Doroshow DB, 2019, CLIN CANCER RES, V25, P4592, DOI 10.1158/1078-0432.CCR-18-1538
   Gai CC, 2020, CELL DEATH DIS, V11, DOI 10.1038/s41419-020-02939-3
   Guo JP, 2018, CANCER RES TREAT, V50, P445, DOI 10.4143/crt.2016.572
   Guo YG, 2021, CELL DEATH DISCOV, V7, DOI 10.1038/s41420-021-00576-z
   Hassannia B, 2019, CANCER CELL, V35, P830, DOI 10.1016/j.ccell.2019.04.002
   Herbst RS, 2018, NATURE, V553, P446, DOI 10.1038/nature25183
   Hu FF, 2021, BRIEF BIOINFORM, V22, DOI 10.1093/bib/bbaa176
   Jiang N, 2021, CELL DEATH DISCOV, V7, DOI 10.1038/s41420-021-00407-1
   Jin SJ, 2019, FRONT ONCOL, V9, DOI 10.3389/fonc.2019.01225
   Kanehisa M, 2021, NUCLEIC ACIDS RES, V49, pD545, DOI 10.1093/nar/gkaa970
   Kanehisa M, 2019, PROTEIN SCI, V28, P1947, DOI 10.1002/pro.3715
   Kretz M, 2012, GENE DEV, V26, P338, DOI 10.1101/gad.182121.111
   Li K, 2018, CANCER LETT, V420, P80, DOI 10.1016/j.canlet.2018.01.060
   Liang JY, 2020, INT J BIOL SCI, V16, P2430, DOI 10.7150/ijbs.45050
   Ma S, 2016, CELL DEATH DIS, V7, DOI 10.1038/cddis.2016.208
   Mao C, 2018, CANCER RES, V78, P3484, DOI 10.1158/0008-5472.CAN-17-3454
   Marchi RD, 2021, GENET MOL BIOL, V44, DOI [10.1590/1678-4685-GMB-2020-0216, 10.1590/1678-4685-gmb-2020-0216]
   Molina JR, 2008, MAYO CLIN PROC, V83, P584, DOI 10.4065/83.5.584
   Mou YH, 2019, J HEMATOL ONCOL, V12, DOI 10.1186/s13045-019-0720-y
   Nakano Y, 2020, INT J ONCOL, V56, P243, DOI 10.3892/ijo.2019.4919
   Ogata H, 1999, NUCLEIC ACIDS RES, V27, P29, DOI 10.1093/nar/27.1.29
   Pei YF, 2020, AM J PATHOL, V190, P1343, DOI 10.1016/j.ajpath.2020.02.011
   Qiao M, 2021, J THORAC ONCOL, V16, P1267, DOI 10.1016/j.jtho.2021.04.003
   Ruiz-Cordero Roberto, 2020, Surg Pathol Clin, V13, P17, DOI 10.1016/j.path.2019.11.002
   Shan YJ, 2018, CELL DEATH DIS, V9, DOI 10.1038/s41419-018-0759-7
   Shi XF, 2013, CANCER LETT, V339, P159, DOI 10.1016/j.canlet.2013.06.013
   Siegel RL, 2018, CA-CANCER J CLIN, V68, P7, DOI 10.3322/caac.21442
   Simon N, 2011, J STAT SOFTW, V39, P1
   Stockwell BR, 2019, CELL METAB, V30, P14, DOI 10.1016/j.cmet.2019.06.012
   Stockwell BR, 2017, CELL, V171, P273, DOI 10.1016/j.cell.2017.09.021
   Sun XF, 2016, HEPATOLOGY, V63, P173, DOI 10.1002/hep.28251
   Tang DL, 2021, CELL RES, V31, P107, DOI 10.1038/s41422-020-00441-1
   Tang Y, 2021, INT J BIOL SCI, V17, P702, DOI 10.7150/ijbs.55552
   Tibshirani R, 1997, STAT MED, V16, P385, DOI 10.1002/(SICI)1097-0258(19970228)16:4<385::AID-SIM380>3.0.CO;2-3
   Wang M, 2019, CELL DEATH DIFFER, V26, P2329, DOI 10.1038/s41418-019-0304-y
   Wang WM, 2019, NATURE, V569, P270, DOI 10.1038/s41586-019-1170-y
   Wang XW, 2019, ONCOL REP, V42, P2402, DOI 10.3892/or.2019.7378
   Xie BM, 2021, CELL DEATH DISCOV, V7, DOI 10.1038/s41420-021-00483-3
   Xing C, 2018, CLIN LAB, V64, P1661, DOI 10.7754/Clin.Lab.2018.180419
   Xu GX, 2021, BIOCHEM PHARMACOL, V190, DOI 10.1016/j.bcp.2021.114584
   Yamaguchi Y, 2018, INT J ONCOL, V52, P1011, DOI 10.3892/ijo.2018.4259
   Zhao HY, 2020, NUCLEIC ACIDS RES, V48, pD118, DOI 10.1093/nar/gkz985
   Zhou N, 2020, DATABASE-OXFORD, DOI 10.1093/database/baaa021
   Zhou RR, 2021, DIS MARKERS, V2021, DOI 10.1155/2021/1031906
NR 53
TC 4
Z9 5
U1 1
U2 9
PU BMC
PI LONDON
PA CAMPUS, 4 CRINAN ST, LONDON N1 9XW, ENGLAND
EI 1755-8794
J9 BMC MED GENOMICS
JI BMC Med. Genomics
PD DEC 3
PY 2021
VL 14
IS 1
AR 286
DI 10.1186/s12920-021-01133-4
PG 15
WC Genetics & Heredity
WE Science Citation Index Expanded (SCI-EXPANDED)
SC Genetics & Heredity
GA XI4EK
UT WOS:000726066800001
PM 34861872
OA gold, Green Published
DA 2024-02-05
ER

PT J
AU Simbolo, M
   Centonze, G
   Ali, G
   Garzone, G
   Taormina, S
   Sabella, G
   Ciaparrone, C
   Mafficini, A
   Grillo, F
   Mangogna, A
   Volante, M
   Mastracci, L
   Fontanini, G
   Pilotto, S
   Bria, E
   Infante, M
   Capella, C
   Rolli, L
   Pastorino, U
   Milella, M
   Milione, M
   Scarpa, A
AF Simbolo, M.
   Centonze, G.
   Ali, G.
   Garzone, G.
   Taormina, S.
   Sabella, G.
   Ciaparrone, C.
   Mafficini, A.
   Grillo, F.
   Mangogna, A.
   Volante, M.
   Mastracci, L.
   Fontanini, G.
   Pilotto, S.
   Bria, E.
   Infante, M.
   Capella, C.
   Rolli, L.
   Pastorino, U.
   Milella, M.
   Milione, M.
   Scarpa, A.
TI Integrative molecular analysis of combined small-cell lung carcinomas
   identifies major subtypes with different therapeutic opportunities
SO ESMO OPEN
LA English
DT Article
DE combined small-cell lung carcinoma; small-cell lung cancer;
   neuroendocrine carcinoma; next-generation sequencing; transcriptomics
ID CANCER; HETEROGENEITY; SIGNATURES; MODELS; GENE
AB Background: Combined small-cell lung cancer (C-SCLC) is composed of SCLC admixed with a non-small-cell cancer component. They currently receive the same treatment as SCLC. The recent evidence that SCLC may belong to either of two lineages, neuroendocrine (NE) or non-NE, with different vulnerability to specific cell death pathways such as ferroptosis, opens new therapeutic opportunities also for C-SCLC.
   Materials and methods: Thirteen C-SCLCs, including five with adenocarcinoma (CoADC), five with large-cell neuroendocrine carcinoma (CoLCNEC) and three with squamous cell carcinoma (CoSQC) components, were assessed for alterations in 409 genes and transcriptomic profiling of 20 815 genes.
   Results: All 13 cases harbored TP53 (12 cases) and/or RB1 (7 cases) inactivation, which was accompanied by mutated KRAS in 4 and PTEN in 3 cases. Potentially targetable alterations included two KRAS G12C, two PIK3CA and one EGFR mutations. Comparison of C-SCLC transcriptomes with those of 57 pure histology lung cancers (17 ADCs, 20 SQCs, 11 LCNECs, 9 SCLCs) showed that CoLCNEC and CoADC constituted a standalone group of NE tumors, while CoSQC transcriptional setup was overlapping that of pure SQC. Using transcriptional signatures of NE versus non-NE SCLC as classifier, CoLCNEC was clearly NE while CoSQC was strongly non-NE and CoADC exhibited a heterogeneous phenotype. Similarly, using ferroptosis sensitivity/resistance markers, CoSQC was classified as sensitive (as expected for non-NE), CoLCNEC as resistant (as expected for NE) and CoADC showed a heterogeneous pattern.
   Conclusions: These data support routine molecular profiling of C-SCLC to search for targetable driver alterations and to precisely classify them according to therapeutically relevant subgroups (e.g. NE versus non-NE).
C1 [Simbolo, M.; Taormina, S.; Ciaparrone, C.; Mafficini, A.; Scarpa, A.] Univ Verona, Sect Pathol, Dept Diagnost & Publ Hlth, Verona, Italy.
   [Centonze, G.; Garzone, G.; Sabella, G.; Milione, M.] Fdn IRCCS Ist Nazl Tumori, Pathol Unit 1, Pathol & Lab Dept, Milan, Italy.
   [Ali, G.; Fontanini, G.] Univ Pisa, Dept Surg Med Mol Pathol & Crit Area, Pisa, Italy.
   [Sabella, G.] Univ Milan, Sch Pathol, Milan, Italy.
   [Mafficini, A.; Scarpa, A.] Univ Verona, ARC Net Res Ctr Appl Res Canc, Verona, Italy.
   [Grillo, F.; Mastracci, L.] Univ Genoa, Dept Surg & Diagnost Sci DISC, Genoa, Italy.
   [Grillo, F.; Mastracci, L.] IRCCS S Martino IST Univ Hosp, Genoa, Italy.
   [Mangogna, A.] IRCCS Burlo Garofalo, Inst Maternal & Child Hlth, Trieste, Italy.
   [Volante, M.] Univ Turin, San Luigi Hosp, Dept Oncol, Turin, Italy.
   [Pilotto, S.] Univ Verona, Sect Oncol, Dept Med, Verona, Italy.
   [Bria, E.] Univ Cattolica Sacro Cuore, Policlin Univ Agostino Gemelli IRCCS, Rome, Italy.
   [Infante, M.] Univ & Hosp Trust Verona, Thorac Surg, Verona, Italy.
   [Capella, C.] Univ Insubria, Dept Med & Surg, Unit Pathol, Varese, Italy.
   [Capella, C.] Univ Insubria, Res Ctr Study Hereditary & Familial Tumors, Varese, Italy.
   [Rolli, L.; Pastorino, U.] Fdn IRCCS Ist Nazl Tumori, Thorac Surg Unit, Milan, Italy.
C3 University of Verona; Fondazione IRCCS Istituto Nazionale Tumori Milan;
   University of Pisa; University of Milan; University of Verona;
   University of Genoa; IRCCS Burlo Garofolo; University of Turin;
   University of Verona; Catholic University of the Sacred Heart; IRCCS
   Policlinico Gemelli; University of Verona; Azienda Ospedaliera
   Universitaria Integrata Verona; University of Insubria; University of
   Insubria; Fondazione IRCCS Istituto Nazionale Tumori Milan
RP Simbolo, M (通讯作者)，Fdn IRCCS Ist Nazl Tumori, Pathol Unit 1, Pathol & Lab Dept, Via Venezian 1, I-20133 Milan, Italy.
EM massimo.milione@istitutotumori.mi.it
RI Mangogna, Alessandro/B-7278-2013; INFANTE, Maurizio
   Valentino/AAC-1834-2019; Rolli, Luigi/AAN-8958-2020; Pilotto,
   Sara/G-3725-2018
OI Mangogna, Alessandro/0000-0001-7910-1274; INFANTE, Maurizio
   Valentino/0000-0002-0920-4443; Rolli, Luigi/0000-0002-6673-5785; Grillo,
   Federica/0000-0001-6477-3182; Simbolo, Michele/0000-0002-0866-4499;
   Pilotto, Sara/0000-0003-2229-4874
FU Italian Ministry of Health [ERP-2017-23671129]; Associazione Italiana
   per la Ricerca sul Cancro [12182, AIRC 5x 1000]; Universita Cattolica
   del Sacro Cuore (UCSC) [D1-2020]; AIRC IG [20583]; FIRC-AIRC fellowship
   for Italy [25422]; Fondazione IRCCS Istituto Nazionale Tumori Milano 5x
   1000 Funds-grant 'Integrative molecular analysis of pure and combined
   lung large-cell neuroendocrine carcinoma (LCNEC)'
FX This work was supported by the Italian Ministry of Health
   (ERP-2017-23671129 `PMTR-pNET') to MM by Fondazione IRCCS Istituto
   Nazionale Tumori Milano 5x 1000 Funds-grant 'Integrative molecular
   analysis of pure and combined lung large-cell neuroendocrine carcinoma
   (LCNEC)' to MM (no grant number); Associazione Italiana per la Ricerca
   sul Cancro [grant number AIRC 5x 1000 n.12182] to AS; and EB is
   supported by Universita Cattolica del Sacro Cuore (UCSC-project D1-2020)
   and AIRC IG [grant number n. 20583]. GC is supported by an FIRC-AIRC
   fellowship for Italy [grant number 25422].
CR Alexandrov LB, 2020, NATURE, V578, P94, DOI 10.1038/s41586-020-1943-3
   Bebber CM, 2021, NAT COMMUN, V12, DOI 10.1038/s41467-021-22336-4
   Charrad M, 2014, J STAT SOFTW, V61, P1
   Cheng BW, 2005, 2005 2ND IEEE INTERNATIONAL CONFERENCE ON GROUP IV PHOTONICS, P105
   Desai A, 2016, J THORAC ONCOL, V11, P9, DOI 10.1016/j.jtho.2015.08.003
   Dingemans AMC, 2021, ANN ONCOL, V32, P839, DOI 10.1016/j.annonc.2021.03.207
   Edge SB, 2010, AJCC cancer staging manual, V7
   Gazdar AF, 2015, J THORAC ONCOL, V10, P553, DOI 10.1097/JTO.0000000000000459
   George J, 2018, NAT COMMUN, V9, DOI 10.1038/s41467-018-03099-x
   George J, 2015, NATURE, V524, P47, DOI 10.1038/nature14664
   Gu ZG, 2016, BIOINFORMATICS, V32, P2847, DOI 10.1093/bioinformatics/btw313
   Hong DS, 2020, NEW ENGL J MED, V383, P1207, DOI 10.1056/NEJMoa1917239
   Houssaini Mohammed Sqalli, 2020, Cancer Treat Res Commun, V25, P100239, DOI 10.1016/j.ctarc.2020.100239
   Hu KW, 2020, J CLIN INVEST, V130, P1752, DOI 10.1172/JCI124049
   Laeremans H, 2011, CIRCULATION, V124, P1626, DOI 10.1161/CIRCULATIONAHA.110.976969
   Lang XT, 2019, CANCER DISCOV, V9, P1673, DOI 10.1158/2159-8290.CD-19-0338
   Lawrence MS, 2013, NATURE, V499, P214, DOI 10.1038/nature12213
   Lee JY, 2020, P NATL ACAD SCI USA, V117, P32433, DOI 10.1073/pnas.2006828117
   Li J, 2020, CELL DEATH DIS, V11, DOI 10.1038/s41419-020-2298-2
   Liberzon A, 2011, BIOINFORMATICS, V27, P1739, DOI 10.1093/bioinformatics/btr260
   Love MI, 2014, GENOME BIOL, V15, DOI 10.1186/s13059-014-0550-8
   Luo WJ, 2009, BMC BIOINFORMATICS, V10, DOI 10.1186/1471-2105-10-161
   Meder L, 2017, J THORAC DIS, V9, P4884, DOI 10.21037/jtd.2017.11.104
   Milione M, 2018, ENDOCR-RELAT CANCER, V25, P583, DOI 10.1530/ERC-17-0557
   Mok TS, 2017, NEW ENGL J MED, V376, P629, DOI 10.1056/NEJMoa1612674
   Monica V, 2009, MODERN PATHOL, V22, P709, DOI 10.1038/modpathol.2009.30
   Murase T, 2003, HUM PATHOL, V34, P1178, DOI 10.1053/j.humpath.2003.05.001
   National Comprehensive Cancer Network, Small Cell Lung Cancer (Version 2.2022)
   Niederst MJ, 2015, NAT COMMUN, V6, DOI 10.1038/ncomms7377
   R Core Team, 2015, R LANGUAGE ENV STAT
   Ramalingam SS, 2020, NEW ENGL J MED, V382, P41, DOI 10.1056/NEJMoa1913662
   Righi L, 2011, CANCER-AM CANCER SOC, V117, P3416, DOI 10.1002/cncr.25830
   Ritchie ME, 2015, NUCLEIC ACIDS RES, V43, DOI 10.1093/nar/gkv007
   Rudin CM, 2019, NAT REV CANCER, V19, P289, DOI 10.1038/s41568-019-0133-9
   Rudin CM, 2012, NAT GENET, V44, P1111, DOI 10.1038/ng.2405
   Sánchez-Botet A, 2018, SCI REP-UK, V8, DOI 10.1038/s41598-018-30307-x
   Sequist LV, 2011, SCI TRANSL MED, V3, DOI 10.1126/scitranslmed.3002003
   Subramanian A, 2005, P NATL ACAD SCI USA, V102, P15545, DOI 10.1073/pnas.0506580102
   Tang DL, 2021, CELL RES, V31, P107, DOI 10.1038/s41422-020-00441-1
   Travis WD., 2021, WHO CLASSIFICATION T
   Uitterdijk A, 2016, LAB INVEST, V96, P168, DOI 10.1038/labinvest.2015.139
   Wagner AH, 2018, NAT COMMUN, V9, DOI 10.1038/s41467-018-06162-9
   Wilkerson MD, 2010, BIOINFORMATICS, V26, P1572, DOI 10.1093/bioinformatics/btq170
   Xu LY, 2018, BMB REP, V51, P648, DOI 10.5483/BMBRep.2018.51.12.205
   Zhang J, 2021, TRANSL LUNG CANCER R, V10, P636, DOI 10.21037/tlcr-20-1099
   Zhang W, 2018, TRANSL LUNG CANCER R, V7, P32, DOI 10.21037/tlcr.2018.02.02
   Zhao XL, 2018, J THORAC ONCOL, V13, P237, DOI 10.1016/j.jtho.2017.10.010
NR 47
TC 4
Z9 4
U1 1
U2 1
PU ELSEVIER
PI AMSTERDAM
PA RADARWEG 29, 1043 NX AMSTERDAM, NETHERLANDS
EI 2059-7029
J9 ESMO OPEN
JI ESMO Open
PD FEB
PY 2022
VL 7
IS 1
DI 10.1016/j.esmoop.2021.100308
PG 11
WC Oncology
WE Science Citation Index Expanded (SCI-EXPANDED)
SC Oncology
GA G1BQ9
UT WOS:000986598500001
PM 34952268
OA Green Published, gold
DA 2024-02-05
ER

PT J
AU Zhou, ZW
   Zhao, YM
   Chen, S
   Cui, GH
   Fu, WK
   Li, SY
   Lin, XR
   Hu, H
AF Zhou, Ziwei
   Zhao, Yiming
   Chen, Si
   Cui, Guohui
   Fu, Wenkui
   Li, Shouying
   Lin, Xiaorong
   Hu, Hai
TI Cisplatin Promotes the Efficacy of Immune Checkpoint Inhibitor Therapy
   by Inducing Ferroptosis and Activating Neutrophils
SO FRONTIERS IN PHARMACOLOGY
LA English
DT Article
DE non-small cell lung cancer; cisplatin; ferroptosis; immune checkpoint
   inhibitors; neutrophils
ID SPECIFIED FINAL ANALYSIS; CELL LUNG-CANCER; CD8(+) T-CELLS;
   LIPID-PEROXIDATION; EARLY-STAGE; PEMBROLIZUMAB; CHEMOTHERAPY;
   PYROPTOSIS; CHEMOKINES; BLOCKADE
AB The combination of immunotherapy with platinum-based chemotherapy has become the first-line treatment for patients with advanced non-small cell lung cancer (NSCLC) with negative driver gene mutations. However, finding an ideal chemotherapeutic regimen for immunotherapy and exploring the underlying mechanism have noticeably attracted clinicians' attention. In this study, we found that cisplatin induced ferroptosis of tumor cells, followed by N1 neutrophil polarization in the tumor microenvironment, which in turn remodeled the "cold" tumor to a "hot" one through enhancing T-cell infiltration and Th1 differentiation. Based on the important role of tumor ferroptosis in the immune-promoting effect of cisplatin, we noticed that the combination of a ferroptosis activator showed a synergistic effect with chemoimmunotherapy of epidermal growth factor receptor (EGFR)-mutant NSCLC, which would be an effective strategy to overcome immunotherapy resistance in NSCLC patients harboring driver mutations.
C1 [Zhou, Ziwei; Zhao, Yiming; Chen, Si; Cui, Guohui; Fu, Wenkui; Li, Shouying; Lin, Xiaorong; Hu, Hai] Sun Yat sen Univ, Sun Yat Sen Mem Hosp, Dept Oncol, Guangzhou, Peoples R China.
   [Zhao, Yiming] Sun Yat sen Univ, Sun Yat Sen Mem Hosp, Phase Clin Trial Ctr 1, Guangzhou, Peoples R China.
   [Lin, Xiaorong] Shantou Cent Hosp, Diag & Treatment Ctr Breast Dis, Shantou, Peoples R China.
C3 Sun Yat Sen University; Sun Yat Sen University
RP Lin, XR; Hu, H (通讯作者)，Sun Yat sen Univ, Sun Yat Sen Mem Hosp, Dept Oncol, Guangzhou, Peoples R China.; Lin, XR (通讯作者)，Shantou Cent Hosp, Diag & Treatment Ctr Breast Dis, Shantou, Peoples R China.
EM clarelynn_lin@163.com; huhai@mail.sysu.edu.cn
RI Zhang, Yanyan/JFA-9161-2023; wang, zhiwen/JDV-9990-2023; zheng,
   yi/JOZ-7204-2023; liu, liu/JEO-6900-2023; li, yurong/JMQ-8540-2023
FU Natural Science Foundation of China [82002823, 82025026, 81730077];
   Program from Guangdong Basic and Applied Basic Research Foundation
   [2019A1515110082]
FX Funding This work was supported by grants from the Natural Science
   Foundation of China (82002823, 82025026, and 81730077) and the Program
   from Guangdong Basic and Applied Basic Research Foundation
   (2019A1515110082).
CR Apetoh L, 2015, ANN ONCOL, V26, P1813, DOI 10.1093/annonc/mdv209
   Aran D, 2017, GENOME BIOL, V18, DOI 10.1186/s13059-017-1349-1
   Balkwill F, 2009, NAT REV CANCER, V9, P361, DOI 10.1038/nrc2628
   Bertrand RL, 2017, MED HYPOTHESES, V101, P69, DOI 10.1016/j.mehy.2017.02.017
   Borst J, 2018, NAT REV IMMUNOL, V18, P635, DOI 10.1038/s41577-018-0044-0
   Chen G, 2013, CANCER IMMUNOL IMMUN, V62, P203, DOI 10.1007/s00262-012-1388-0
   Chheda ZS, 2016, J IMMUNOL, V197, P2016, DOI 10.4049/jimmunol.1502376
   Cui C, 2021, CELL, V184, P3163, DOI 10.1016/j.cell.2021.04.016
   De Filippo K, 2013, BLOOD, V121, P4930, DOI 10.1182/blood-2013-02-486217
   Dong ZY, 2017, ONCOIMMUNOLOGY, V6, DOI 10.1080/2162402X.2017.1356145
   Emens LA, 2021, JNCI-J NATL CANCER I, V113, P1005, DOI 10.1093/jnci/djab004
   Eruslanov EB, 2014, J CLIN INVEST, V124, P5466, DOI 10.1172/JCI77053
   Feng Y, 2012, CURR BIOL, V22, P1253, DOI 10.1016/j.cub.2012.05.010
   Fitzmaurice C, 2018, JAMA ONCOL, V4, P1553, DOI 10.1001/jamaoncol.2018.2706
   Galluzzi L, 2020, NAT REV CLIN ONCOL, V17, P725, DOI 10.1038/s41571-020-0413-z
   Gandhi L, 2018, NEW ENGL J MED, V378, P2078, DOI 10.1056/NEJMoa1801005
   Giese MA, 2019, BLOOD, V133, P2159, DOI 10.1182/blood-2018-11-844548
   Gong T, 2020, NAT REV IMMUNOL, V20, P95, DOI 10.1038/s41577-019-0215-7
   Governa V, 2017, CLIN CANCER RES, V23, P3847, DOI 10.1158/1078-0432.CCR-16-2047
   Grabosch S, 2019, ONCOGENE, V38, P2380, DOI 10.1038/s41388-018-0581-9
   Hänzelmann S, 2013, BMC BIOINFORMATICS, V14, DOI 10.1186/1471-2105-14-7
   Hanahan D, 2011, CELL, V144, P646, DOI 10.1016/j.cell.2011.02.013
   Hassannia B, 2019, CANCER CELL, V35, P830, DOI 10.1016/j.ccell.2019.04.002
   HSIEH CS, 1993, SCIENCE, V260, P547, DOI 10.1126/science.8097338
   Huang D, 2021, NAT IMMUNOL, V22, P865, DOI 10.1038/s41590-021-00939-9
   Langer CJ, 2016, LANCET ONCOL, V17, P1497, DOI 10.1016/S1470-2045(16)30498-3
   Lee CK, 2017, J THORAC ONCOL, V12, P403, DOI 10.1016/j.jtho.2016.10.007
   Lhuillier C, 2019, GENOME MED, V11, DOI 10.1186/s13073-019-0653-7
   Ma XZ, 2021, CELL METAB, V33, P1001, DOI 10.1016/j.cmet.2021.02.015
   Malvezzi M, 2012, ANN ONCOL, V23, P1044, DOI 10.1093/annonc/mds024
   Martin Amandine, 2018, Oncotarget, V9, P28364, DOI 10.18632/oncotarget.25342
   Mathew M, 2018, PHARMACOL THERAPEUT, V186, P130, DOI 10.1016/j.pharmthera.2018.01.003
   McLaughlin M, 2020, NAT REV CANCER, V20, P203, DOI 10.1038/s41568-020-0246-1
   Müller M, 2010, NEUROPATH APPL NEURO, V36, P368, DOI 10.1111/j.1365-2990.2010.01089.x
   Mysore V, 2021, NAT COMMUN, V12, DOI 10.1038/s41467-021-24591-x
   Nagarsheth N, 2017, NAT REV IMMUNOL, V17, P559, DOI 10.1038/nri.2017.49
   Newman AM, 2015, NAT METHODS, V12, P453, DOI [10.1038/NMETH.3337, 10.1038/nmeth.3337]
   Paudel S, 2019, BLOOD, V133, P1335, DOI 10.1182/blood-2018-10-878082
   Paz-Ares L, 2020, J THORAC ONCOL, V15, P1657, DOI 10.1016/j.jtho.2020.06.015
   Pfirschke C, 2016, IMMUNITY, V44, P343, DOI 10.1016/j.immuni.2015.11.024
   Ritchie ME, 2015, NUCLEIC ACIDS RES, V43, DOI 10.1093/nar/gkv007
   Rizvi NA, 2015, SCIENCE, V348, P124, DOI 10.1126/science.aaa1348
   Rodríguez-Abreu D, 2021, ANN ONCOL, V32, P881, DOI 10.1016/j.annonc.2021.04.008
   Skoulidis F, 2019, NAT REV CANCER, V19, P495, DOI 10.1038/s41568-019-0179-8
   Spahn S, 2020, CANCERS, V12, DOI 10.3390/cancers12123830
   Subramanian A, 2005, P NATL ACAD SCI USA, V102, P15545, DOI 10.1073/pnas.0506580102
   Sun Zhichen, 2018, Biophys Rep, V4, P243, DOI 10.1007/s41048-018-0070-2
   Tang R, 2020, J HEMATOL ONCOL, V13, DOI 10.1186/s13045-020-00946-7
   Verhaak RGW, 2010, CANCER CELL, V17, P98, DOI 10.1016/j.ccr.2009.12.020
   Vignali DAA, 2012, NAT IMMUNOL, V13, P722, DOI 10.1038/ni.2366
   Wang YP, 2017, NATURE, V547, P99, DOI 10.1038/nature22393
   Xu SA, 2021, IMMUNITY, V54, P1561, DOI 10.1016/j.immuni.2021.05.003
   Zhang CC, 2019, APOPTOSIS, V24, P312, DOI 10.1007/s10495-019-01515-1
   Zhang MH, 2019, FRONT ONCOL, V9, DOI 10.3389/fonc.2019.01314
   Zhang XF, 2020, J CELL PHYSIOL, V235, P3425, DOI 10.1002/jcp.29232
NR 55
TC 8
Z9 8
U1 2
U2 13
PU FRONTIERS MEDIA SA
PI LAUSANNE
PA AVENUE DU TRIBUNAL FEDERAL 34, LAUSANNE, CH-1015, SWITZERLAND
EI 1663-9812
J9 FRONT PHARMACOL
JI Front. Pharmacol.
PD JUN 13
PY 2022
VL 13
AR 870178
DI 10.3389/fphar.2022.870178
PG 16
WC Pharmacology & Pharmacy
WE Science Citation Index Expanded (SCI-EXPANDED)
SC Pharmacology & Pharmacy
GA 2O7OY
UT WOS:000819245100001
PM 35784745
OA Green Published, gold
DA 2024-02-05
ER

PT J
AU Chen, HY
   Wang, LH
   Liu, JT
   Wan, ZH
   Zhou, L
   Liao, HL
   Wan, RP
AF Chen, Huiyong
   Wang, Linhui
   Liu, Jingting
   Wan, Zihao
   Zhou, Lin
   Liao, Hongliang
   Wan, Renping
TI LncRNA ITGB2-AS1 promotes cisplatin resistance of non-small cell lung
   cancer by inhibiting ferroptosis via activating the FOSL2/NAMPT axis
SO CANCER BIOLOGY & THERAPY
LA English
DT Article
DE Non-small cell lung cancer; cisplatin resistance; ferroptosis; LncRNA
   ITGB2-AS1; NAMPT
ID MOLECULAR-MECHANISMS; PROGRESSION; DEATH; OSTEOSARCOMA; METABOLISM;
   NSCLC; FORM
AB Cisplatin resistance is a major therapeutic challenge in non-small cell lung cancer (NSCLC). Herein, the regulatory role of long non-coding RNA (lncRNA) ITGB2-AS1 in regulating NSCLC cisplatin resistance was investigated. NSCLC cisplatin resistance cells were constructed using A549 and H1975 cells. Cell viability and proliferation were detected by MTT assay and colony formation assay, respectively. Cell apoptosis and cell cycle were examined by flow cytometry. GSH, MDA, ROS, and Fe2+ levels were measured by the corresponding kits. The expressions of ferroptosis-negative regulation genes (GPX4 and SLC7A11) were determined by qRT-PCR and western blot. Molecular interactions were analyzed by RNA pull-down, RIP, ChIP, and dual-luciferase reporter assays. The effects of ITGB2-AS1 silencing on NSCLC cisplatin resistance in vivo were elevated by the tumor xenograft experiment. ITGB2-AS1 expression was increased in NSCLC patients and cisplatin-resistant NSCLC cells, which was positively correlated with ferroptosis-negative regulation genes. ITGB2-AS1 knockdown suppressed resistant cell proliferation and promoted cell apoptosis and ferroptosis. ITGB2-AS1 increased NAMPT expression by binding to FOSL2, thereby repressing p53 expression. The ITGB2-AS1 knockdown also inhibited NSCLC cisplatin resistance in vivo. ITGB2-AS1 promoted NSCLC cisplatin resistance by inhibiting p53-mediated ferroptosis via activating the FOSL2/NAMPT axis.
C1 [Chen, Huiyong; Liu, Jingting; Zhou, Lin; Liao, Hongliang; Wan, Renping] Shantou Univ, Yuebei Peoples Hosp, Dept Thorac Surg, Shaoguan, Guangdong, Peoples R China.
   [Wang, Linhui] Shantou Univ, Yuebei Peoples Hosp, Dept Pathol, Shaoguan, Guangdong, Peoples R China.
   [Wan, Zihao] Guangzhou Univ Chinese Med, Coll Phys Educ & Hlth, Guangzhou, Peoples R China.
   [Chen, Huiyong; Wan, Renping] Shantou Univ, Yuebei Peoples Hosp, Dept Thorac Surg, 133 Huimin South Rd, Shaoguan 512026, Peoples R China.
C3 Shantou University; Shantou University; Guangzhou University of Chinese
   Medicine; Shantou University
RP Chen, HY; Wan, RP (通讯作者)，Shantou Univ, Yuebei Peoples Hosp, Dept Thorac Surg, 133 Huimin South Rd, Shaoguan 512026, Peoples R China.
EM chy03022021@163.com; wanrenp2018@sina.com
RI zhou, wei/JQJ-0490-2023; Chen, Feng/JQW-8742-2023; li, wl/JJC-0768-2023
FU Shaoguan Health research project [Y23004]
FX Shaoguan Health research project (Y23004)
CR Chen X, 2021, AUTOPHAGY, V17, P2054, DOI 10.1080/15548627.2020.1810918
   Dai J, 2018, ARTIF CELL NANOMED B, V46, pS783, DOI 10.1080/21691401.2018.1511576
   Dasari S, 2014, EUR J PHARMACOL, V740, P364, DOI 10.1016/j.ejphar.2014.07.025
   Ding RZ, 2021, EVID-BASED COMPL ALT, V2021, DOI 10.1155/2021/9930082
   Dixon SJ, 2012, CELL, V149, P1060, DOI 10.1016/j.cell.2012.03.042
   Ferlay J, 2015, INT J CANCER, V136, pE359, DOI 10.1002/ijc.29210
   Fu DZ, 2021, CELL MOL BIOL LETT, V26, DOI 10.1186/s11658-021-00271-y
   Ge P, 2021, EXP MOL PATHOL, V120, DOI 10.1016/j.yexmp.2021.104633
   Giulietti M, 2018, CARCINOGENESIS, V39, P1016, DOI 10.1093/carcin/bgy069
   Guo YG, 2021, CELL DEATH DISCOV, V7, DOI 10.1038/s41420-021-00576-z
   Hassannia B, 2019, CANCER CELL, V35, P830, DOI 10.1016/j.ccell.2019.04.002
   He HQ, 2021, CELL ONCOL, V44, P219, DOI 10.1007/s13402-020-00563-z
   Iyer MK, 2015, NAT GENET, V47, P199, DOI 10.1038/ng.3192
   Jiang L, 2015, NATURE, V520, P57, DOI 10.1038/nature14344
   Jones CL, 2020, CELL STEM CELL, V27, P748, DOI 10.1016/j.stem.2020.07.021
   Lei G, 2021, ONCOGENE, V40, P3533, DOI 10.1038/s41388-021-01790-w
   Li D, 2018, GENES-BASEL, V9, DOI 10.3390/genes9010012
   Li W, 2021, BIOMOLECULES, V11, DOI 10.3390/biom11020203
   Liang C, 2019, ADV MATER, V31, DOI 10.1002/adma.201904197
   Liu HY, 2016, CHIN J NAT MEDICINES, V14, P582, DOI 10.1016/S1875-5364(16)30068-1
   Liu JL, 2019, AGING-US, V11, P7830, DOI 10.18632/aging.102291
   Liu L, 2020, ONCOTARGETS THER, V13, P3853, DOI 10.2147/OTT.S232918
   Liu MY, 2018, INT J MOL SCI, V19, DOI 10.3390/ijms19071866
   Mou YH, 2019, J HEMATOL ONCOL, V12, DOI 10.1186/s13045-019-0720-y
   Siddik Zahid H, 2002, Cancer Treat Res, V112, P263
   Siegel RL, 2021, CA-CANCER J CLIN, V71, P7, DOI [10.3322/caac.21654, 10.3322/caac.21387, 10.3322/caac.20073, 10.3322/caac.20006, 10.3322/caac.21551, 10.3322/caac.21601, 10.3322/caac.21254, 10.3322/caac.21332]
   Stockwell BR, 2017, CELL, V171, P273, DOI 10.1016/j.cell.2017.09.021
   Sun BL, 2020, EBIOMEDICINE, V61, DOI 10.1016/j.ebiom.2020.103059
   Tarangelo A, 2018, CELL REP, V22, P569, DOI 10.1016/j.celrep.2017.12.077
   Wan XY, 2021, THERANOSTICS, V11, P4975, DOI 10.7150/thno.55074
   Wang JF, 2014, PLOS ONE, V9, DOI 10.1371/journal.pone.0112150
   Xiao L, 2017, CELL DEATH DIS, V8, DOI 10.1038/cddis.2017.210
   Xu P, 2020, AGING-US, V12, P23836, DOI 10.18632/aging.104037
   Xu Y, 2021, STEM CELL RES THER, V12, DOI 10.1186/s13287-021-02144-9
   Yu H, 2021, J CLIN LAB ANAL, V35, DOI 10.1002/jcla.23588
   Zeng ZL, 2020, CANCER CELL INT, V20, DOI 10.1186/s12935-020-01402-9
   Zhang KJ, 2019, BIOORG MED CHEM LETT, V29, P1502, DOI 10.1016/j.bmcl.2019.04.013
   Zhang WS, 2021, HUM CELL, V34, P1545, DOI 10.1007/s13577-021-00563-7
   Zhou Ying-Li, 2021, Zhongguo Shi Yan Xue Ye Xue Za Zhi, V29, P1436, DOI 10.19746/j.cnki.issn.1009-2137.2021.05.011
NR 39
TC 2
Z9 2
U1 16
U2 30
PU TAYLOR & FRANCIS INC
PI PHILADELPHIA
PA 530 WALNUT STREET, STE 850, PHILADELPHIA, PA 19106 USA
SN 1538-4047
EI 1555-8576
J9 CANCER BIOL THER
JI Cancer Biol. Ther.
PD DEC 31
PY 2023
VL 24
IS 1
AR 2223377
DI 10.1080/15384047.2023.2223377
PG 13
WC Oncology
WE Science Citation Index Expanded (SCI-EXPANDED)
SC Oncology
GA K4AG3
UT WOS:001015873900001
PM 37370246
OA gold, Green Published
DA 2024-02-05
ER

PT J
AU Zhang, YF
   Guo, RX
   Li, J
   Zhu, LM
AF Zhang, Yifan
   Guo, Ruixue
   Li, Jia
   Zhu, Liangming
TI Research progress on the occurrence and therapeutic mechanism of
   ferroptosis in NSCLC
SO NAUNYN-SCHMIEDEBERGS ARCHIVES OF PHARMACOLOGY
LA English
DT Review
DE Cell death; Ferroptosis; Mechanism; NSCLC
ID CELL-DEATH; PROMOTES FERROPTOSIS; CANCER-CELLS; IRON; METABOLISM;
   IDENTIFICATION; SENSITIVITY; GENERATION; SORAFENIB; APOPTOSIS
AB Ferroptosis refers to a novel way of cell death, inconsistent with the conventional concept of apoptosis and necrosis. It shows a close association with iron metabolism and oxidative damage, as marked by the significant increase of reactive oxygen species, the decreases of mitochondrial volume, and the thickening of membrane density. Recent studies confirmed that ferroptosis is closely associated with the occurrence, development, and therapy of the tumors. As impacted by the high levels of reactive oxygen species and lipid peroxides in lung cancer tissues, it is suggested that ferroptosis is more likely to occur in lung cancer tissues, which may act as a novel approach for non-small cell lung cancer (NSCLC) therapy. In the present study, the research achievements in recent years on the regulating mechanism of ferroptosis and its effect on the occurrence and the therapy of lung cancer are reviewed.
C1 [Zhang, Yifan; Zhu, Liangming] Shandong Univ, Sch Med, Cheeloo Coll Med, Jinan Cent Hosp, Jinan, Peoples R China.
   [Guo, Ruixue] Hebei Med Univ, Hebei Med Univ 2 Hosp, Hosp 2, Shijiazhuang, Hebei, Peoples R China.
   [Li, Jia] Shandong Univ, Jinan Cent Hosp, Sch Med, Jinan, Peoples R China.
C3 Shandong First Medical University & Shandong Academy of Medical
   Sciences; Shandong University; Hebei Medical University; Shandong
   University; Shandong First Medical University & Shandong Academy of
   Medical Sciences
RP Zhu, LM (通讯作者)，Shandong Univ, Sch Med, Cheeloo Coll Med, Jinan Cent Hosp, Jinan, Peoples R China.
EM pengchongsd@sina.com
CR Alvarez SW, 2017, NATURE, V551, P639, DOI 10.1038/nature24637
   Angeli JPF, 2014, NAT CELL BIOL, V16, P1180, DOI 10.1038/ncb3064
   Bersuker K, 2019, NATURE, V575, P688, DOI 10.1038/s41586-019-1705-2
   Chang LC, 2018, CANCER LETT, V416, P124, DOI 10.1016/j.canlet.2017.12.025
   Chen LY, 2015, ONCOL REP, V33, P1465, DOI 10.3892/or.2015.3712
   Chen P, 2020, SIGNAL TRANSDUCT TAR, V5, DOI 10.1038/s41392-020-0149-3
   Cox AD, 2014, NAT REV DRUG DISCOV, V13, P828, DOI 10.1038/nrd4389
   Cui WW, 2021, CELL DEATH DIFFER, V28, P2536, DOI 10.1038/s41418-021-00769-0
   Dixon SJ, 2015, ACS CHEM BIOL, V10, P1604, DOI 10.1021/acschembio.5b00245
   Dixon SJ, 2014, ELIFE, V3, DOI 10.7554/eLife.02523
   Dixon SJ, 2012, CELL, V149, P1060, DOI 10.1016/j.cell.2012.03.042
   Doll S, 2019, NATURE, V575, P693, DOI 10.1038/s41586-019-1707-0
   Doll S, 2017, NAT CHEM BIOL, V13, P91, DOI [10.1038/NCHEMBIO.2239, 10.1038/nchembio.2239]
   Dolma S, 2003, CANCER CELL, V3, P285, DOI 10.1016/S1535-6108(03)00050-3
   Du J, 2019, FREE RADICAL BIO MED, V131, P356, DOI 10.1016/j.freeradbiomed.2018.12.011
   Eaton JK, 2020, NAT CHEM BIOL, V16, P497, DOI 10.1038/s41589-020-0501-5
   Feng JJ, 2020, BIOCHEM PHARMACOL, V177, DOI 10.1016/j.bcp.2020.113960
   Frazer DM, 2017, AM J CLIN NUTR, V105, P1255, DOI [10.3945/ajcn.117.158188, 10.3945/ajcn.117.155804]
   Gammella E, 2015, OXID MED CELL LONGEV, V2015, DOI 10.1155/2015/230182
   Gao MH, 2015, ONCOTARGET, V6, P35145, DOI 10.18632/oncotarget.5671
   Gao MH, 2015, MOL CELL, V59, P298, DOI 10.1016/j.molcel.2015.06.011
   Gaschler MM, 2018, NAT CHEM BIOL, V14, P507, DOI 10.1038/s41589-018-0031-6
   Guo JP, 2018, CANCER RES TREAT, V50, P445, DOI 10.4143/crt.2016.572
   Hangauer MJ, 2017, NATURE, V551, P247, DOI 10.1038/nature24297
   Hassannia B, 2018, J CLIN INVEST, V128, P3341, DOI 10.1172/JCI99032
   Hou W, 2016, AUTOPHAGY, V12, P1425, DOI 10.1080/15548627.2016.1187366
   Ji XM, 2018, ONCOGENE, V37, P5007, DOI 10.1038/s41388-018-0307-z
   Jiang L, 2015, NATURE, V520, P57, DOI 10.1038/nature14344
   Jiang ML, 2020, TRANSL LUNG CANCER R, V9, P1569, DOI 10.21037/tlcr-20-341
   Kagan VE, 2017, NAT CHEM BIOL, V13, P81, DOI [10.1038/nchembio.2238, 10.1038/NCHEMBIO.2238]
   Kang R, 2017, CURR PATHOBIOL REP, V5, P153, DOI 10.1007/s40139-017-0139-5
   Kazan HH, 2017, BIOMETALS, V30, P629, DOI 10.1007/s10534-017-0037-7
   Kuang YB, 2019, CANCER LETT, V464, P56, DOI 10.1016/j.canlet.2019.08.007
   Lachaier E, 2014, ANTICANCER RES, V34, P6417
   Lee H, 2019, BMB REP, V52, P415, DOI 10.5483/BMBRep.2019.52.7.152
   Lei G, 2020, CELL RES, V30, P146, DOI 10.1038/s41422-019-0263-3
   Li J, 2020, CELL DEATH DIS, V11, DOI 10.1038/s41419-020-2298-2
   Lin CH, 2016, J PSYCHIATR RES, V72, P58, DOI 10.1016/j.jpsychires.2015.10.007
   Liu T, 2018, ACS NANO, V12, P12181, DOI 10.1021/acsnano.8b05860
   Lou JS, 2021, PHYTOMEDICINE, V80, DOI 10.1016/j.phymed.2020.153370
   Louandre C, 2015, CANCER LETT, V356, P971, DOI 10.1016/j.canlet.2014.11.014
   Louandre C, 2013, INT J CANCER, V133, P1732, DOI 10.1002/ijc.28159
   Ma PA, 2017, NANO LETT, V17, P928, DOI 10.1021/acs.nanolett.6b04269
   Manz DH, 2016, ANN NY ACAD SCI, V1368, P149, DOI 10.1111/nyas.13008
   Mao C, 2018, CANCER RES, V78, P3484, DOI 10.1158/0008-5472.CAN-17-3454
   McBean GJ, 2012, AMINO ACIDS, V42, P199, DOI 10.1007/s00726-011-0864-8
   Mohrherr J, 2020, CANCERS, V12, DOI 10.3390/cancers12051107
   Nyiramana MM, 2020, CANCERS, V12, DOI 10.3390/cancers12030726
   Orcutt KP, 2011, CANCER RES, V71, P3932, DOI 10.1158/0008-5472.CAN-10-3425
   Poursaitidis I, 2017, CELL REP, V18, P2547, DOI 10.1016/j.celrep.2017.02.054
   Roh JL, 2017, REDOX BIOL, V11, P254, DOI 10.1016/j.redox.2016.12.010
   Román M, 2018, MOL CANCER, V17, DOI 10.1186/s12943-018-0789-x
   Saint-Germain E, 2017, AGING-US, V9, P2134, DOI 10.18632/aging.101306
   Schoenfeld JD, 2017, CANCER CELL, V31, P487, DOI 10.1016/j.ccell.2017.02.018
   Shen ZY, 2018, ADV MATER, V30, DOI 10.1002/adma.201704007
   Shimada K, 2016, NAT CHEM BIOL, V12, P497, DOI [10.1038/NCHEMBIO.2079, 10.1038/nchembio.2079]
   Shimada K, 2016, CELL CHEM BIOL, V23, P225, DOI 10.1016/j.chembiol.2015.11.016
   Sun XF, 2016, HEPATOLOGY, V63, P173, DOI 10.1002/hep.28251
   Vanden Berghe T, 2014, NAT REV MOL CELL BIO, V15, P134, DOI 10.1038/nrm3737
   Viswanathan VS, 2017, NATURE, V547, P453, DOI 10.1038/nature23007
   Wang B, 2016, CANCER LETT, V381, P331, DOI 10.1016/j.canlet.2016.08.006
   Wang M, 2019, CELL DEATH DIFFER, V26, P2329, DOI 10.1038/s41418-019-0304-y
   Wang WM, 2019, NATURE, V569, P270, DOI 10.1038/s41586-019-1170-y
   Wenzel SE, 2017, CELL, V171, P628, DOI 10.1016/j.cell.2017.09.044
   Werner ER, 2020, P NATL ACAD SCI USA, V117, P7792, DOI 10.1073/pnas.1917461117
   Yagoda N, 2007, NATURE, V447, P864, DOI 10.1038/nature05859
   Yang WS, 2016, P NATL ACAD SCI USA, V113, pE4966, DOI 10.1073/pnas.1603244113
   Yang WS, 2014, CELL, V156, P317, DOI 10.1016/j.cell.2013.12.010
   Yang WH, 2019, CELL REP, V28, P2501, DOI 10.1016/j.celrep.2019.07.107
   Yu HX, 2019, ONCOL LETT, V17, P4994, DOI 10.3892/ol.2019.10191
   Yuan H, 2016, BIOCHEM BIOPH RES CO, V478, P1338, DOI 10.1016/j.bbrc.2016.08.124
   Zhang DS, 2019, NANOSCALE, V11, P19912, DOI 10.1039/c9nr05684j
   Zhang Y, 2019, CELL CHEM BIOL, V26, P623, DOI 10.1016/j.chembiol.2019.01.008
   Zheng DW, 2017, NANO LETT, V17, P284, DOI 10.1021/acs.nanolett.6b04060
   Zhou ZJ, 2017, ANGEW CHEM INT EDIT, V56, P6492, DOI 10.1002/anie.201701181
   Zou YL, 2020, NATURE, V585, P603, DOI 10.1038/s41586-020-2732-8
NR 76
TC 3
Z9 3
U1 0
U2 17
PU SPRINGER
PI NEW YORK
PA ONE NEW YORK PLAZA, SUITE 4600, NEW YORK, NY, UNITED STATES
SN 0028-1298
EI 1432-1912
J9 N-S ARCH PHARMACOL
JI Naunyn-Schmiedebergs Arch. Pharmacol.
PD JAN
PY 2022
VL 395
IS 1
BP 1
EP 12
DI 10.1007/s00210-021-02178-z
EA NOV 2021
PG 12
WC Pharmacology & Pharmacy
WE Science Citation Index Expanded (SCI-EXPANDED)
SC Pharmacology & Pharmacy
GA XY2CY
UT WOS:000718692500001
PM 34779876
DA 2024-02-05
ER

PT J
AU Song, ZY
   Jia, G
   Ma, PZ
   Cang, SD
AF Song, Zhiyu
   Jia, Gang
   Ma, Peizhi
   Cang, Shundong
TI Exosomal miR-4443 promotes cisplatin resistance in non-small cell lung
   carcinoma by regulating FSP1 m6A modification-mediated ferroptosis
SO LIFE SCIENCES
LA English
DT Article
DE Exosome; cisplatin resistance; NSCLC; FSP1, ferroptosis; m6A
   modification
ID CANCER CELLS; EXPRESSION; A549
AB Aims: Exosomal transfer of miRNAs affects recipient cell proliferation and chemoresistance. Here, we aimed to investigate the role of exosomal miRNAs in controlling cisplatin resistance in non-small cell lung carcinoma (NSCLC).
   Main methods: Paired tumor and normal tissue-derived exosomes were collected from NSCLC patients with low or high responsiveness to cisplatin treatment. The results showed that the microRNA-4443 (miR-4443) level was upregulated in cisplatin-resistant NSCLC tumor tissue-derived exosomes compared with cisplatin-sensitive tissuederived exosomes. Cisplatin-resistant cells (A549-R) were generated from the parental cells (A549-S). Resistant exosomes conferred cisplatin resistance by transferring miR-4443 to sensitive cells. Moreover, overexpression of miR-4443 inhibited FSP1-mediated ferroptosis induced by cisplatin treatment in vitro and enhanced tumor growth in vivo.
   Key findings: Through bioinformatics analysis and luciferase assays, METTL3 was confirmed as a direct target gene of miR-4443. Further mechanistic analysis showed that miR-4443 regulated the expression of FSP1 in an m6A manner via METLL3.
   Significance: Our findings provide more in-depth insight into the chemoresistance of NSCLC and support the therapeutic potential of targeting ferroptosis.
C1 [Song, Zhiyu; Ma, Peizhi] Zhengzhou Univ, Henan Prov Peoples Hosp, Dept Pharm, Peoples Hosp, Zhengzhou 450003, Henan, Peoples R China.
   [Jia, Gang; Cang, Shundong] Zhengzhou Univ, Henan Prov Peoples Hosp, Dept Oncol, Peoples Hosp, Zhengzhou 450003, Henan, Peoples R China.
C3 Zhengzhou University; Zhengzhou University
RP Song, ZY (通讯作者)，Zhengzhou Univ, Henan Prov Peoples Hosp, Dept Pharm, Peoples Hosp, Zhengzhou 450003, Henan, Peoples R China.
EM song545669744@163.com
FU National Natural Science Foundation of China [82002574]
FX This work was supported by the National Natural Science Foundation of
   China (Nos. 82002574).
CR Barbieri I, 2017, NATURE, V552, P126, DOI 10.1038/nature24678
   Ceppi P, 2010, MOL CANCER RES, V8, P1207, DOI 10.1158/1541-7786.MCR-10-0052
   Challagundla KB, 2015, JNCI-J NATL CANCER I, V107, DOI 10.1093/jnci/djv135
   Chen Z, 2014, NAT REV CANCER, V14, P535, DOI 10.1038/nrc3775
   Dai DJ, 2018, CELL DEATH DIS, V9, DOI 10.1038/s41419-017-0129-x
   Dixon SJ, 2012, CELL, V149, P1060, DOI 10.1016/j.cell.2012.03.042
   Doll S, 2019, NATURE, V575, P693, DOI 10.1038/s41586-019-1707-0
   Du MJ, 2017, BIOCHEM BIOPH RES CO, V482, P582, DOI 10.1016/j.bbrc.2016.11.077
   Ebrahimi SO, 2019, ARCH GYNECOL OBSTET, V299, P1453, DOI 10.1007/s00404-019-05107-x
   Florczuk M, 2017, TARGET ONCOL, V12, P179, DOI 10.1007/s11523-017-0478-5
   Gao Y, 2019, ONCOL RES, V27, P341, DOI 10.3727/096504018X15228909735079
   Gridelli C, 2018, J CLIN ONCOL, V36, P2585, DOI 10.1200/JCO.2017.76.8390
   Griesinger F, 2019, LUNG CANCER, V135, P196, DOI 10.1016/j.lungcan.2019.07.010
   Guo J., 2017, CANC RES TREATMENT O, V50
   Guo JP, 2018, CANCER RES TREAT, V50, P445, DOI 10.4143/crt.2016.572
   Herbst RS, 2018, NATURE, V553, P446, DOI 10.1038/nature25183
   Huang T, 2019, INT J BIOL SCI, V15, P1, DOI 10.7150/ijbs.27796
   Jeppesen DK, 2019, CELL, V177, P428, DOI 10.1016/j.cell.2019.02.029
   Kaminskyy VO, 2012, AUTOPHAGY, V8, P1032, DOI 10.4161/auto.20123
   Li M, 2020, CELL TRANSPLANT, V29, DOI 10.1177/0963689720927405
   Li Y, 2020, ONCOL LETT, V19, P323, DOI 10.3892/ol.2019.11066
   Liu Q, 2019, CELL BIOL INT, V43, P1245, DOI 10.1002/cbin.11121
   Liu Y, 2019, SCIENCE, V365, P1171, DOI 10.1126/science.aax4468
   Ma YZ, 2019, INT J NANOMED, V14, P8121, DOI 10.2147/IJN.S221383
   MacDonagh L, 2018, CANCER LETT, V428, P117, DOI 10.1016/j.canlet.2018.04.008
   Meerson A, 2016, BMC CANCER, V16, DOI 10.1186/s12885-016-2938-1
   Meng QQ, 2020, PHARMACOGENOMICS J, V20, P227, DOI 10.1038/s41397-019-0110-4
   Qin XB, 2017, ONCOTARGET, V8, P42125, DOI 10.18632/oncotarget.15009
   Rikkert LG, 2019, J EXTRACELL VESICLES, V8, DOI 10.1080/20013078.2018.1555419
   Shriwas O, 2020, APOPTOSIS, V25, P233, DOI 10.1007/s10495-020-01591-8
   Song TX, 2019, NUCLEIC ACIDS RES, V47, P6130, DOI 10.1093/nar/gkz312
   Vella LJ, 2017, J EXTRACELL VESICLES, V6, DOI 10.1080/20013078.2017.1348885
   Wang SY, 2018, MOL CANCER, V17, DOI 10.1186/s12943-018-0847-4
   Wei F, 2017, MOL CANCER, V16, DOI 10.1186/s12943-017-0694-8
   Wei WW, 2019, CANCER MANAG RES, V11, P1177, DOI 10.2147/CMAR.S181058
   Wenyu W, 2017, EUR REV MED PHARMACO
   Xiao L, 2017, CELL DEATH DIS, V8, DOI 10.1038/cddis.2017.210
   Yan F, 2018, CELL RES, V28, P1062, DOI 10.1038/s41422-018-0097-4
   Zappa C, 2016, TRANSL LUNG CANCER R, V5, P288, DOI 10.21037/tlcr.2016.06.07
   Zhang CC, 2019, APOPTOSIS, V24, P312, DOI 10.1007/s10495-019-01515-1
   Zhang CZ, 2016, P NATL ACAD SCI USA, V113, pE2047, DOI 10.1073/pnas.1602883113
   Zhang WG, 2018, PHARMAZIE, V73, P386, DOI 10.1691/ph.2018.8313
   Zhang Y, 2017, BIOTECHNOL LETT, V39, P959, DOI 10.1007/s10529-017-2325-2
   Zheng HM, 2018, J EXP CLIN CANC RES, V37, DOI 10.1186/s13046-018-0901-5
   Zheng PM, 2017, J EXP CLIN CANC RES, V36, DOI 10.1186/s13046-017-0528-y
   Zheng WH, 2019, FRONT ONCOL, V9, DOI 10.3389/fonc.2019.01403
   Zhuang GL, 2012, EMBO J, V31, P3513, DOI 10.1038/emboj.2012.183
NR 47
TC 110
Z9 113
U1 7
U2 91
PU PERGAMON-ELSEVIER SCIENCE LTD
PI OXFORD
PA THE BOULEVARD, LANGFORD LANE, KIDLINGTON, OXFORD OX5 1GB, ENGLAND
SN 0024-3205
EI 1879-0631
J9 LIFE SCI
JI Life Sci.
PD JUL 1
PY 2021
VL 276
AR 119399
DI 10.1016/j.lfs.2021.119399
EA APR 2021
PG 13
WC Medicine, Research & Experimental; Pharmacology & Pharmacy
WE Science Citation Index Expanded (SCI-EXPANDED)
SC Research & Experimental Medicine; Pharmacology & Pharmacy
GA RY1WU
UT WOS:000647710200003
PM 33781830
HC Y
HP N
DA 2024-02-05
ER

PT J
AU Hu, Q
   Zhu, WJ
   Du, JJ
   Ge, HY
   Zheng, JZ
   Long, SR
   Fan, JL
   Peng, XJ
AF Hu, Qiao
   Zhu, Wanjie
   Du, Jianjun
   Ge, Haoying
   Zheng, Jiazhu
   Long, Saran
   Fan, Jiangli
   Peng, Xiaojun
TI A GPX4-targeted photosensitizer to reverse hypoxia-induced inhibition of
   ferroptosis for non-small cell lung cancer therapy
SO CHEMICAL SCIENCE
LA English
DT Article; Early Access
AB Ferroptosis therapy is gradually becoming a new strategy for the treatment of non-small cell lung cancer (NSCLC) because of its active iron metabolism. Because the hypoxic microenvironment in NSCLC inhibits ferroptosis heavily, the therapeutic effect of some ferroptosis inducers is severely limited. To address this issue, this work describes a promising photosensitizer ENBS-ML210 and its application against hypoxia of NSCLC treatment based on type I photodynamic therapy and glutathione peroxidase 4 (GPX4)-targeted ferroptosis. ENBS-ML210 can promote lipid peroxidation and reduce GPX4 expression by generating superoxide anion radicals under 660 nm light irradiation, which reverses the hypoxia-induced resistance of ferroptosis and effectively kills H1299 tumor cells. Finally, the excellent synergistic antitumor effects are confirmed both in vitro and in vivo. We firmly believe that this method will provide a new direction for the clinical treatment of NSCLC in the future.
C1 [Hu, Qiao; Zhu, Wanjie; Du, Jianjun; Ge, Haoying; Zheng, Jiazhu; Long, Saran; Fan, Jiangli; Peng, Xiaojun] Dalian Univ Technol, Sch Chem Engn, Frontiers Sci Ctr Smart Mat Oriented Chem Engn, State Key Lab Fine Chem, Dalian 116024, Peoples R China.
   [Du, Jianjun; Long, Saran; Fan, Jiangli] Ningbo Inst Dalian Univ Technol, 26 Yucai Rd, Ningbo 315016, Peoples R China.
C3 Dalian University of Technology
RP Du, JJ (通讯作者)，Dalian Univ Technol, Sch Chem Engn, Frontiers Sci Ctr Smart Mat Oriented Chem Engn, State Key Lab Fine Chem, Dalian 116024, Peoples R China.; Du, JJ (通讯作者)，Ningbo Inst Dalian Univ Technol, 26 Yucai Rd, Ningbo 315016, Peoples R China.
EM dujj@dlut.edu.cn
RI Li, Yan/JRW-0176-2023; Wang, Jing/JRW-1512-2023
FU NSFC-Liaoning United Fund [U1908202, U21A20399]; National Natural
   Science Foundation of China [21925802, 22090011]; Fundamental Research
   Funds for the Central Universities of China [DUT21ZD407, DUT21YG103,
   DUT22LAB601]; China Postdoctoral Science Foundation [2021M690515];
   Liaoning Revitalization Talents Program [XLYC2007084]
FX This work was financially supported by the NSFC-Liaoning United Fund
   (U1908202 and U21A20399), National Natural Science Foundation of China
   (21925802 and 22090011), Fundamental Research Funds for the Central
   Universities of China (DUT21ZD407, DUT21YG103 and DUT22LAB601), China
   Postdoctoral Science Foundation (2021M690515) and Liaoning
   Revitalization Talents Program (XLYC2007084). This study was conducted
   in accordance with the Guide for the Care and Use of Laboratory Animals
   published by the US National Institutes of Health (8th edition, 2011).
   The animal protocol was approved by the local research ethics review
   board of the Animal Ethics Committee of Dalian University of Technology.
   The assigned approval number is 2019-016.
CR Bai YT, 2021, INT J MED SCI, V18, P1618, DOI 10.7150/ijms.50804
   Bian MY, 2022, ADV MATER, V34, DOI 10.1002/adma.202200117
   Chen DP, 2021, SMALL, V17, DOI 10.1002/smll.202006742
   Chen J, 2021, ACS APPL MATER INTER, V13, P27856, DOI 10.1021/acsami.1c04868
   Dolly SO, 2017, DRUGS, V77, P813, DOI 10.1007/s40265-017-0732-2
   Dong Z, 2022, ANGEW CHEM INT EDIT, V61, DOI 10.1002/anie.202206074
   Eaton JK, 2019, J AM CHEM SOC, V141, P20407, DOI 10.1021/jacs.9b10769
   Hu Q, 2023, CHEM COMMUN, V59, P294, DOI 10.1039/d2cc06161a
   Huang JW, 2023, CHEM ENG J, V451, DOI 10.1016/j.cej.2022.138585
   Jiang XJ, 2021, NAT REV MOL CELL BIO, V22, P266, DOI 10.1038/s41580-020-00324-8
   Ke LB, 2022, ANGEW CHEM INT EDIT, V61, DOI 10.1002/anie.202205429
   Li DS, 2020, SIGNAL TRANSDUCT TAR, V5, DOI 10.1038/s41392-020-00216-5
   Li ML, 2019, J AM CHEM SOC, V141, P2695, DOI 10.1021/jacs.8b13141
   Li ML, 2018, J AM CHEM SOC, V140, P14851, DOI 10.1021/jacs.8b08658
   Li XS, 2018, ANGEW CHEM INT EDIT, V57, P11522, DOI 10.1002/anie.201805138
   Li X, 2018, CHEM SOC REV, V47, P1174, DOI 10.1039/c7cs00594f
   Liang XL, 2021, ACS NANO, V15, P20164, DOI 10.1021/acsnano.1c08108
   Ma Tian-Liang, 2021, Oxid Med Cell Longev, V2021, P1098970, DOI 10.1155/2021/1098970
   Ma TY, 2022, CELL DEATH DISCOV, V8, DOI 10.1038/s41420-022-01212-0
   Mohammad RM, 2015, SEMIN CANCER BIOL, V35, pS78, DOI 10.1016/j.semcancer.2015.03.001
   Ni S, 2021, FREE RADICAL BIO MED, V169, P271, DOI 10.1016/j.freeradbiomed.2021.04.027
   Pan WL, 2022, BIOMATERIALS, V283, DOI 10.1016/j.biomaterials.2022.121449
   Saita S, 2023, LUMINESCENCE, V38, P127, DOI 10.1002/bio.4428
   Shi L. L., 2022, ADV MATER, V34
   Song RD, 2021, ADV MATER, V33, DOI 10.1002/adma.202101155
   Sun R, 2022, J CONTROL RELEASE, V350, P525, DOI 10.1016/j.jconrel.2022.08.050
   Tang DL, 2020, CURR BIOL, V30, pR1292, DOI 10.1016/j.cub.2020.09.068
   Wang YY, 2019, COORDIN CHEM REV, V395, P46, DOI 10.1016/j.ccr.2019.05.016
   Wei FM, 2022, NANO TODAY, V44, DOI 10.1016/j.nantod.2022.101509
   Xia XJ, 2019, CURR GENE THER, V19, P117, DOI 10.2174/1566523219666190628152137
   Yang FT, 2023, SMALL, V19, DOI 10.1002/smll.202206124
   Yang WS, 2014, CELL, V156, P317, DOI 10.1016/j.cell.2013.12.010
   Ye ZC, 2021, BIOMED PHARMACOTHER, V133, DOI 10.1016/j.biopha.2020.111079
   Yu L, 2022, J AM CHEM SOC, V144, P11326, DOI 10.1021/jacs.2c03256
   Yu XH, 2022, NANO TODAY, V44, DOI 10.1016/j.nantod.2022.101477
   Zhao LP, 2022, ACS APPL MATER INTER, V14, P53501, DOI 10.1021/acsami.2c15495
   Zhao XY, 2023, CHEM SCI, V14, P1114, DOI 10.1039/d2sc06171f
   Zou JY, 2021, INT J MOL SCI, V22, DOI 10.3390/ijms222413335
NR 38
TC 0
Z9 0
U1 35
U2 35
PU ROYAL SOC CHEMISTRY
PI CAMBRIDGE
PA THOMAS GRAHAM HOUSE, SCIENCE PARK, MILTON RD, CAMBRIDGE CB4 0WF, CAMBS,
   ENGLAND
SN 2041-6520
EI 2041-6539
J9 CHEM SCI
JI Chem. Sci.
PD 2023 AUG 3
PY 2023
DI 10.1039/d3sc01597a
EA AUG 2023
PG 6
WC Chemistry, Multidisciplinary
WE Science Citation Index Expanded (SCI-EXPANDED)
SC Chemistry
GA O8QW5
UT WOS:001046415400001
PM 37655031
OA gold
DA 2024-02-05
ER

PT J
AU Tian, HX
   Mei, J
   Cao, L
   Song, JA
   Rong, DC
   Fang, M
   Xu, Z
   Chen, J
   Tang, J
   Xiao, HH
   Liu, ZQ
   Wang, PY
   Yin, JY
   Li, XP
AF Tian, Hui-Xiang
   Mei, Jie
   Cao, Lei
   Song, Jianan
   Rong, Dingchao
   Fang, Man
   Xu, Zhe
   Chen, Juan
   Tang, Jie
   Xiao, Haihua
   Liu, Zhaoqian
   Wang, Peng-Yuan
   Yin, Ji-Ye
   Li, Xiang-Ping
TI Disruption of Iron Homeostasis to Induce Ferroptosis with
   Albumin-Encapsulated Pt(IV) Nanodrug for the Treatment of Non-Small Cell
   Lung Cancer
SO SMALL
LA English
DT Article; Early Access
DE ferroptosis; HSA@Pt(IV); ionome; nanodrug; platinum drug
ID CISPLATIN; DELIVERY; NANOPARTICLES; OTOTOXICITY; GENERATION; THERAPY;
   SYSTEM; COPPER
AB Non-small cell lung cancer (NSCLC) is the most common pathological type of lung cancer , accounting for approximately 85% of lung cancers. For more than 40 years, platinum (Pt)-based drugs are still one of the most widely used anticancer drugs even in the era of precision medicine and immunotherapy. However, the clinical limitations of Pt-based drugs, such as serious side effects and drug resistance, have not been well solved. This study constructs a new albumin-encapsulated Pt(IV) nanodrug (HSA@Pt(IV)) based on the Pt(IV) drug and nanodelivery system. The characterization of nanodrug and biological experiments demonstrate its excellent drug delivery and antitumor effects. The multi-omics analysis of the transcriptome and the ionome reveals that nanodrug can activate ferroptosis by affecting intracellular iron homeostasis in NSCLC. This study provides experimental evidence to suggest the potential of HSA@Pt(IV) as a nanodrug with clinical application.
C1 [Tian, Hui-Xiang; Cao, Lei; Fang, Man; Xu, Zhe; Chen, Juan; Li, Xiang-Ping] Cent South Univ, Xiangya Hosp, Dept Pharm, Changsha 410008, Peoples R China.
   [Tian, Hui-Xiang] South China Univ Technol, Sch Biosci & Bioengn, Guangzhou 510006, Peoples R China.
   [Tian, Hui-Xiang; Mei, Jie; Cao, Lei; Tang, Jie; Liu, Zhaoqian; Yin, Ji-Ye; Li, Xiang-Ping] Cent South Univ, Xiangya Hosp, Natl Clin Res Ctr Geriatr Disorders, Changsha 410008, Peoples R China.
   [Mei, Jie; Tang, Jie; Liu, Zhaoqian; Yin, Ji-Ye] Cent South Univ, Xiangya Hosp, Dept Clin Pharmacol, Changsha 410008, Peoples R China.
   [Mei, Jie; Tang, Jie; Liu, Zhaoqian; Yin, Ji-Ye] Cent South Univ, Inst Clin Pharmacol, Hunan Key Lab Pharmacogenet, Changsha 410008, Peoples R China.
   [Mei, Jie; Tang, Jie; Liu, Zhaoqian; Yin, Ji-Ye] Minist Educ, Engn Res Ctr Appl Technol Pharmacogen, 110 Xiangya Rd, Changsha 410008, Peoples R China.
   [Mei, Jie; Song, Jianan; Wang, Peng-Yuan] Wenzhou Med Univ, Inst Aging, Oujiang Lab, Key Lab Alzheimers Dis Zhejiang Prov, Wenzhou 325000, Peoples R China.
   [Rong, Dingchao] Guangzhou Med Univ, Affiliated Hosp 3, Dept Orthopaed Surg, Guangzhou 510150, Peoples R China.
   [Xiao, Haihua] Chinese Acad Sci, Inst Chem, Beijing Natl Lab Mol Sci, State Key Lab Polymer Phys & Polymer Chem, Beijing 100190, Peoples R China.
C3 Central South University; South China University of Technology; Central
   South University; Central South University; Central South University;
   Wenzhou Medical University; Oujiang Laboratory; Guangzhou Medical
   University; Chinese Academy of Sciences; Institute of Chemistry, CAS
RP Li, XP (通讯作者)，Cent South Univ, Xiangya Hosp, Dept Pharm, Changsha 410008, Peoples R China.; Yin, JY; Li, XP (通讯作者)，Cent South Univ, Xiangya Hosp, Natl Clin Res Ctr Geriatr Disorders, Changsha 410008, Peoples R China.; Yin, JY (通讯作者)，Cent South Univ, Xiangya Hosp, Dept Clin Pharmacol, Changsha 410008, Peoples R China.; Yin, JY (通讯作者)，Cent South Univ, Inst Clin Pharmacol, Hunan Key Lab Pharmacogenet, Changsha 410008, Peoples R China.; Yin, JY (通讯作者)，Minist Educ, Engn Res Ctr Appl Technol Pharmacogen, 110 Xiangya Rd, Changsha 410008, Peoples R China.; Wang, PY (通讯作者)，Wenzhou Med Univ, Inst Aging, Oujiang Lab, Key Lab Alzheimers Dis Zhejiang Prov, Wenzhou 325000, Peoples R China.
EM py.wang@ojlab.ac.cn; yinjiye@csu.edu.cn; xylxping@csu.edu.cn
RI Liu, yujing/JQI-7225-2023; 梅, 杰/GRR-5169-2022; zhang, hao/JOJ-7093-2023
OI 梅, 杰/0000-0002-8221-199X; Tian, Huixiang/0009-0007-3632-636X; Rong,
   Dingchao/0009-0002-8414-7845
FU Natural Science Foundation of~Hunan Province [2019JJ40519]; Health
   Commission of Hunan Province [202213014985]; National Natural Science
   Foundation of China [82073943]; Hunan Cancer Hospital Climb Plan
   [YF2020011]; Zhejiang Provincial Natural Science Foundation of China
   [LZ23C070004]
FX H.T. and J.M. contributed equally to this work and share first
   authorship. This work was supported by the Natural Science Foundation
   of~Hunan Province (2019JJ40519), the Health Commission of Hunan Province
   (202213014985), the National Natural Science Foundation of China
   (82073943), the Hunan Cancer Hospital Climb Plan (YF2020011) and the
   Zhejiang Provincial Natural Science Foundation of China (LZ23C070004).
CR Arbour KC, 2019, JAMA-J AM MED ASSOC, V322, P764, DOI 10.1001/jama.2019.11058
   Baba M, 2012, J CONTROL RELEASE, V157, P112, DOI 10.1016/j.jconrel.2011.07.026
   Babak MV, 2019, ANGEW CHEM INT EDIT, V58, P8109, DOI 10.1002/anie.201903112
   Battaglia AM, 2020, CELLS-BASEL, V9, DOI 10.3390/cells9061505
   Bhargava A, 2009, EXPERT OPIN INV DRUG, V18, P1787, DOI 10.1517/13543780903362437
   Bodiga VL, 2016, EUR J PHARMACOL, V791, P355, DOI 10.1016/j.ejphar.2016.09.013
   Boulikas T, 2009, EXPERT OPIN INV DRUG, V18, P1197, DOI 10.1517/13543780903114168
   Chen X, 2021, AUTOPHAGY, V17, P2054, DOI 10.1080/15548627.2020.1810918
   Gao XJ, 2023, ADV SCI, V10, DOI 10.1002/advs.202205241
   Ghosh S, 2019, BIOORG CHEM, V88, DOI 10.1016/j.bioorg.2019.102925
   Gibson D, 2021, J INORG BIOCHEM, V217, DOI 10.1016/j.jinorgbio.2020.111353
   Gonçalves MS, 2013, J LARYNGOL OTOL, V127, P536, DOI 10.1017/S0022215113000947
   Guo DB, 2022, ADV SCI, V9, DOI 10.1002/advs.202205106
   GURNEY H, 1990, ANN ONCOL, V1, P427
   He SS, 2018, ACS NANO, V12, P7272, DOI 10.1021/acsnano.8b03476
   Hu JQ, 2022, BRIT J PHARMACOL, V179, P3991, DOI 10.1111/bph.15834
   Huang H, 2019, THERANOSTICS, V9, P1047, DOI 10.7150/thno.29820
   Ikeda Y, 2021, J TRACE ELEM MED BIO, V67, DOI 10.1016/j.jtemb.2021.126798
   Jelínková I, 2014, BIOCHEM PHARMACOL, V92, P415, DOI 10.1016/j.bcp.2014.09.013
   Jia CY, 2021, COORDIN CHEM REV, V429, DOI 10.1016/j.ccr.2020.213640
   Jiang XJ, 2021, NAT REV MOL CELL BIO, V22, P266, DOI 10.1038/s41580-020-00324-8
   Jimenez-Macias JL, 2022, J CONTROL RELEASE, V352, P623, DOI 10.1016/j.jconrel.2022.10.051
   Johnstone TC, 2016, CHEM REV, V116, P3436, DOI 10.1021/acs.chemrev.5b00597
   Kaludjerovic GN, 2005, INT J CANCER, V116, P479, DOI 10.1002/ijc.21080
   Kianfar E, 2021, J NANOBIOTECHNOL, V19, DOI 10.1186/s12951-021-00896-3
   Kuang X, 2021, COLLOID SURFACE B, V203, DOI 10.1016/j.colsurfb.2021.111766
   Li X, 2022, J NANOBIOTECHNOL, V20, DOI 10.1186/s12951-022-01465-y
   Li YQ, 2018, IUBMB LIFE, V70, P183, DOI 10.1002/iub.1722
   Maji M, 2021, INORG CHEM, V60, P4342, DOI 10.1021/acs.inorgchem.0c03803
   MASON RW, 1985, TOXICOLOGY, V37, P267, DOI 10.1016/0300-483X(85)90090-3
   McWhinney SR, 2009, MOL CANCER THER, V8, P10, DOI 10.1158/1535-7163.MCT-08-0840
   Mei HL, 2020, J CELL MOL MED, V24, P12065, DOI 10.1111/jcmm.15839
   Mirhadi E, 2020, INT J PHARMACEUT, V589, DOI 10.1016/j.ijpharm.2020.119882
   Niu BY, 2021, BIOMATERIALS, V277, DOI 10.1016/j.biomaterials.2021.121110
   Peng Y, 2020, ASIAN J PHARM SCI, V15, P220, DOI 10.1016/j.ajps.2020.02.004
   POLLERA CF, 1987, CANCER CHEMOTH PHARM, V19, P257
   Rabbani G, 2019, INT J BIOL MACROMOL, V123, P979, DOI 10.1016/j.ijbiomac.2018.11.053
   Ravera M, 2022, DALTON T, V51, P2121, DOI 10.1039/d1dt03886a
   Ravera M, 2019, INORG CHIM ACTA, V492, P32, DOI 10.1016/j.ica.2019.04.025
   Reck M, 2013, LANCET, V382, P709, DOI 10.1016/S0140-6736(13)61502-0
   Rottenberg S, 2021, NAT REV CANCER, V21, P37, DOI 10.1038/s41568-020-00308-y
   Sabuncuoglu S, 2015, DRUG CHEM TOXICOL, V38, P375, DOI 10.3109/01480545.2014.974107
   Salvioni L, 2019, CANCERS, V11, DOI 10.3390/cancers11121855
   Sloop JT, 2019, J TRACE ELEM MED BIO, V54, P62, DOI 10.1016/j.jtemb.2019.04.005
   Song HQ, 2013, EUR J PHARM BIOPHARM, V83, P63, DOI 10.1016/j.ejpb.2012.09.004
   Stojanovska V, 2015, AM J PHYSIOL-GASTR L, V308, pG223, DOI 10.1152/ajpgi.00212.2014
   Tiwari R, 2021, INT J BIOL MACROMOL, V191, P591, DOI 10.1016/j.ijbiomac.2021.09.112
   Tutsch KD, 1999, INVEST NEW DRUG, V17, P63, DOI 10.1023/A:1006223100561
   Wang JJ, 2018, EUR REV MED PHARMACO, V22, P3855, DOI 10.26355/eurrev_201806_15270
   Wang WW, 2022, NANO TODAY, V44, DOI 10.1016/j.nantod.2022.101459
   Xu ZF, 2021, COORDIN CHEM REV, V442, DOI 10.1016/j.ccr.2021.213991
   Zhang CY, 2022, THERANOSTICS, V12, P2115, DOI 10.7150/thno.69424
NR 52
TC 0
Z9 0
U1 62
U2 62
PU WILEY-V C H VERLAG GMBH
PI WEINHEIM
PA POSTFACH 101161, 69451 WEINHEIM, GERMANY
SN 1613-6810
EI 1613-6829
J9 SMALL
JI Small
PD 2023 AUG 22
PY 2023
DI 10.1002/smll.202206688
EA AUG 2023
PG 13
WC Chemistry, Multidisciplinary; Chemistry, Physical; Nanoscience &
   Nanotechnology; Materials Science, Multidisciplinary; Physics, Applied;
   Physics, Condensed Matter
WE Science Citation Index Expanded (SCI-EXPANDED)
SC Chemistry; Science & Technology - Other Topics; Materials Science;
   Physics
GA P6EH0
UT WOS:001051581900001
PM 37606911
OA hybrid
DA 2024-02-05
ER

PT J
AU Zhu, G
   Chi, H
   Liu, MC
   Yin, YL
   Diao, H
   Liu, ZC
   Guo, ZM
   Xu, WP
   Xu, JQ
   Cui, CH
   Xing, XJ
   Ma, K
AF Zhu, Guang
   Chi, Hao
   Liu, Meichen
   Yin, Yalin
   Diao, He
   Liu, Zicheng
   Guo, Zhaoming
   Xu, Weiping
   Xu, Jianqiang
   Cui, Changhao
   Xing, Xiao-Jin
   Ma, Kun
TI Multifunctional "ball-rod" Janus nanoparticles boosting Fenton reaction
   for ferroptosis therapy of non-small cell lung cancer
SO JOURNAL OF COLLOID AND INTERFACE SCIENCE
LA English
DT Article
DE Janus nanoparticles; Targeted drug delivery; Ferroptosis; Leukocyte
   immunoglobulin-like receptor (LILRB4); non -small cell lung cancer
   (NSCLC)
ID DRUG-DELIVERY; NANOCARRIERS
AB Ferroptosis is a newly found cell death mechanism, which could bypass apoptosis and reverse multidrug resistance of tumors. However, efficient induction of tumor ferroptosis remains a challenge. In this study, multifunctional "ball-rod " Janus nanoparticles (FTG/L&SMD) were constructed for non-small cell lung cancer (NSCLC) ferroptosis treatment. Protected by tannic acid (TA), FTG/L&SMD maintains long-term function in blood circulation, while modification by 2, 3-dimethylmaleic anhydride (DMMA) confers the FTG/L&SMD with pH-responsive charge reversal. Glucose oxidase (GOD) on FTG/L&SMD catalyzes glucose to produce H2O2. Then, iron ion converts H2O2 to highly active hydroxyl radicals (OH.) via Fenton reaction, leading to lethal lipid peroxidation (LPO) accumulation. Meanwhile, TA reduces Fe3+ to Fe2+ to boost Fenton reaction cycle. Sor down-regulated glutathione peroxidase 4 (GPX4) expression in another pathway to induce ferroptosis synergistically. In vitro studies have shown that compared with sorafenib (Sor), FTG/L&SMD not only has more efficient tumor targeting and higher cytotoxicity, but also inhibits tumor migration. In vivo antitumor therapy experiments demonstrate that FTG/L&SMD inhibits tumor growth efficiently, and its toxicity is negligible. In general, FTG/L&SMD can initiate Fenton reaction cycle and reinforced ferroptosis to kill tumor cells, which is a promising anti-tumor nano-drug for NSCLC. (c) 2022 Elsevier Inc. All rights reserved.
C1 [Zhu, Guang; Chi, Hao; Yin, Yalin; Diao, He; Liu, Zicheng; Guo, Zhaoming; Xu, Jianqiang; Cui, Changhao; Ma, Kun] Dalian Univ Technol, Sch Life & Pharmaceut Sci, Panjin 124221, Peoples R China.
   [Liu, Meichen; Xing, Xiao-Jin] Dalian Univ Technol, Liaoning Canc Hosp & Inst, Canc Hosp, Shenyang 110042, Liaoning, Peoples R China.
   [Xu, Weiping] Dalian Univ Technol, Sch Ocean Sci & Technol, Panjin 124221, Peoples R China.
   [Xu, Jianqiang] Dalian Univ Technol, Panjin Inst Ind Technol, Panjin 124221, Peoples R China.
C3 Dalian University of Technology; Dalian University of Technology; Dalian
   University of Technology; Dalian University of Technology
RP Cui, CH; Ma, K (通讯作者)，Dalian Univ Technol, Sch Life & Pharmaceut Sci, Panjin 124221, Peoples R China.; Xing, XJ (通讯作者)，Dalian Univ Technol, Liaoning Canc Hosp & Inst, Canc Hosp, Shenyang 110042, Liaoning, Peoples R China.
EM changhaocui@dlut.edu.cn; 13940066477@163.com; makunonline@dlut.edu.cn
OI liu, zicheng/0000-0001-7268-2459
FU National Natural Science Founda-tion of China [31670767]; Natural
   Science Foundation of Liaoning Province [20170540155]; Fundamental
   Research Funds for the Central Universities of China [DUT21YG117,
   DUT21YG101, DUT17JC36, DUT20LK36]
FX Acknowledgements This work was supported by National Natural Science
   Founda-tion of China (31670767) , Natural Science Foundation of Liaoning
   Province (20170540155) and Fundamental Research Funds for the Central
   Universities of China (DUT21YG117, DUT21YG101, DUT17JC36 and DUT20LK36)
   .
CR Abouelmagd SA, 2016, ACS BIOMATER SCI ENG, V2, P2294, DOI 10.1021/acsbiomaterials.6b00497
   Aguilera JR, 2016, RSC ADV, V6, P7279, DOI 10.1039/c5ra19405a
   Badgley MA, 2020, SCIENCE, V368, P85, DOI 10.1126/science.aaw9872
   Chen C, 2020, NANOSCALE HORIZ, V5, P986, DOI 10.1039/d0nh00032a
   Chen WQ, 2016, CA-CANCER J CLIN, V66, P115, DOI 10.3322/caac.21338
   Deng M, 2018, NATURE, V562, P605, DOI 10.1038/s41586-018-0615-z
   Du JZ, 2018, ACCOUNTS CHEM RES, V51, P2848, DOI 10.1021/acs.accounts.8b00195
   Du KK, 2020, NANOTECHNOLOGY, V31, DOI 10.1088/1361-6528/ab44f9
   Guo YX, 2019, CHEM MATER, V31, P10071, DOI 10.1021/acs.chemmater.9b03042
   Herbst RS, 2008, NEW ENGL J MED, V359, P1367, DOI 10.1056/NEJMra0802714
   Li J, 2021, CANCER LETT, V501, P263, DOI 10.1016/j.canlet.2020.10.048
   Li K.e., SMALL, V17, DOI 10.1002/
   Liu J, 2009, ANGEW CHEM INT EDIT, V48, P5875, DOI 10.1002/anie.200901566
   Liu T, 2018, ACS NANO, V12, P12181, DOI 10.1021/acsnano.8b05860
   Liu T, 2018, ACS NANO, V12, P3917, DOI 10.1021/acsnano.8b01456
   López V, 2017, ACS APPL MATER INTER, V9, P26697, DOI 10.1021/acsami.7b06906
   Luo YP, 2019, ACS APPL MATER INTER, V11, P29490, DOI 10.1021/acsami.9b07390
   Oxnard GR, 2013, J CLIN ONCOL, V31, P1097, DOI 10.1200/JCO.2012.42.9829
   Pakkala S, 2018, JCI INSIGHT, V3, DOI 10.1172/jci.insight.120858
   Reguera J, 2017, NANOSCALE, V9, P9467, DOI 10.1039/c7nr01406f
   Sang MM, 2019, ACS APPL MATER INTER, V11, P42873, DOI 10.1021/acsami.9b12469
   Shao D, 2016, BIOMATERIALS, V100, P118, DOI 10.1016/j.biomaterials.2016.05.030
   Shao D, 2016, ACS APPL MATER INTER, V8, P4303, DOI 10.1021/acsami.5b11310
   Sharma N, 2021, J EXP MED, V218, DOI 10.1084/jem.20201811
   Shin M, 2018, NAT BIOMED ENG, V2, P304, DOI 10.1038/s41551-018-0227-9
   Tang HX, 2019, INT J PHARMACEUT, V572, DOI 10.1016/j.ijpharm.2019.118782
   Tian F, 2021, ADV SCI, V8, DOI 10.1002/advs.202102595
   Wu L, 2019, BIOMATER SCI-UK, V7, P2134, DOI 10.1039/c8bm01672k
   Xing Y, 2019, ACS APPL MATER INTER, V11, P10426, DOI 10.1021/acsami.8b22612
   Xiong H, 2019, J CONTROL RELEASE, V309, P145, DOI 10.1016/j.jconrel.2019.07.029
   Yang Y, 2009, J MATER SCI-MATER M, V20, P301, DOI 10.1007/s10856-008-3577-0
   Yoda S, 2019, PHARMACOL THERAPEUT, V193, P20, DOI 10.1016/j.pharmthera.2018.08.007
   Zhang J, 2021, BIOMATERIALS, V266, DOI 10.1016/j.biomaterials.2020.120429
   Zhang Y., ACS APPL MATER INTER
NR 34
TC 7
Z9 7
U1 11
U2 82
PU ACADEMIC PRESS INC ELSEVIER SCIENCE
PI SAN DIEGO
PA 525 B ST, STE 1900, SAN DIEGO, CA 92101-4495 USA
SN 0021-9797
EI 1095-7103
J9 J COLLOID INTERF SCI
JI J. Colloid Interface Sci.
PD SEP
PY 2022
VL 621
BP 12
EP 23
DI 10.1016/j.jcis.2022.04.021
EA APR 2022
PG 12
WC Chemistry, Physical
WE Science Citation Index Expanded (SCI-EXPANDED)
SC Chemistry
GA 1C8MB
UT WOS:000793366000002
PM 35447518
DA 2024-02-05
ER

PT J
AU Yan, WY
   Cai, J
   Wang, JN
   Gong, YS
   Ding, XB
AF Yan, Wei-Ya
   Cai, Jian
   Wang, Jiang-Nan
   Gong, Yong-Sheng
   Ding, Xue-Bing
TI Co-treatment of betulin and gefitinib is effective against EGFR
   wild-type/KRAS-mutant non-small cell lung cancer by inducing ferroptosis
SO NEOPLASMA
LA English
DT Article
DE gefitinib; betulin; KRAS mutation; ferroptosis; non-small-cell lung
   cancer
ID TYROSINE KINASE INHIBITOR; RESISTANCE; MUTATION
AB Clinical trials suggest that non-small-cell lung cancer (NSCLC) patients with KRAS mutations and wild-type EGFR have reduced benefits from gefitinib treatment. Ferroptosis is a new form of cell death that plays an important role in mediating the sensitivity of EGFR-TIKs. Here, we explored the antitumor ability of gefitinib in combination with betulin to overcome drug resistance through ferroptosis in wild-type EGFR/KRAS-mutant NSCLC cells. A549 and H460 cells were treated with gefitinib and betulin, and cell viability, apoptosis, and migration ability were assessed using the CCK-8 assay, flow cytometry, and wound-healing assay, respectively. Several cell death inhibitors were used to study the form of cell death. Ferroptosis-related events were detected by performing reactive oxygen species (ROS) and iron level detection, malondialdehyde (MDA) assay, and glutathione (GSH) assay. EMT-associated proteins and ferroptosis-related proteins were detected by using western blotting. A xenograft model was constructed in vivo to investigate the role of the combination treatment of betulin and gefitinib in NSCLC tumor growth. Gefitinib in combination with betulin exhibited antagonistic effects on cellular viability and induced cell apoptosis. It also induced ROS accumulation, lipid peroxidation, and GSH depletion and induced ferroptosis-related gene expression. Moreover, ferroptosis inhibitors, but not inhibitors of other forms of cell death, abrogated the effect of gefitinib in combination with betulin. Moreover, it also inhibited the tumor growth of NSCLC in vivo. Our findings suggest that gefitinib in combination with betulin is a novel therapeutic approach to overcome gefitinib resistance in EGFR wild-type/KRAS-mutant NSCLC cells by inducing ferroptosis.
C1 [Yan, Wei-Ya; Cai, Jian; Wang, Jiang-Nan; Gong, Yong-Sheng; Ding, Xue-Bing] Nanjing Med Univ, Affiliated Suzhou Hosp, Dept Cardiothorac Surg, Suzhou, Jiangsu, Peoples R China.
C3 Nanjing Medical University
RP Gong, YS; Ding, XB (通讯作者)，Nanjing Med Univ, Affiliated Suzhou Hosp, Dept Cardiothorac Surg, Suzhou, Jiangsu, Peoples R China.
EM gongyongshen163@163.com; dingxuebing888@126.com
CR Barta JA, 2019, ANN GLOB HEALTH, V85, DOI 10.5334/aogh.2419
   Chen P, 2020, THERANOSTICS, V10, P5107, DOI 10.7150/thno.44705
   Cui WY, 2020, LUNG CANCER, V146, P310, DOI 10.1016/j.lungcan.2020.06.030
   Dixon SJ, 2012, CELL, V149, P1060, DOI 10.1016/j.cell.2012.03.042
   Feng HZ, 2019, BIOCHEMISTRY-US, V58, P2542, DOI 10.1021/acs.biochem.8b01300
   Gaschler MM, 2018, NAT CHEM BIOL, V14, P507, DOI 10.1038/s41589-018-0031-6
   Gkouvatsos K, 2012, BBA-GEN SUBJECTS, V1820, P188, DOI 10.1016/j.bbagen.2011.10.013
   Haigis KM, 2017, TRENDS CANCER, V3, P686, DOI 10.1016/j.trecan.2017.08.006
   Han YH, 2020, NUTRIENTS, V12, DOI 10.3390/nu12010066
   Indovina Paola, 2011, Int J Proteomics, V2011, P726869, DOI 10.1155/2011/726869
   Jiang XJ, 2021, NAT REV MOL CELL BIO, V22, P266, DOI 10.1038/s41580-020-00324-8
   John R, 2021, INT J PHARMACEUT, V600, DOI 10.1016/j.ijpharm.2021.120511
   Kutkowska J, 2021, CHEM-BIOL INTERACT, V333, DOI 10.1016/j.cbi.2020.109320
   Kutkowska J, 2017, CANCER SCI, V108, P2265, DOI 10.1111/cas.13386
   Lorenzato A, 2020, CANCERS, V12, DOI 10.3390/cancers12030685
   Ni JW, 2021, BIOCHEM BIOPH RES CO, V567, P154, DOI 10.1016/j.bbrc.2021.06.051
   Park J, 2019, SCI REP-UK, V9, DOI 10.1038/s41598-018-37059-8
   Riely Gregory J, 2009, Proc Am Thorac Soc, V6, P201, DOI 10.1513/pats.200809-107LC
   Stockwell BR, 2020, TRENDS CELL BIOL, V30, P478, DOI 10.1016/j.tcb.2020.02.009
   Sung H, 2021, CA-CANCER J CLIN, V71, P209, DOI 10.3322/caac.21660
   Takeda M, 2010, J THORAC ONCOL, V5, P399, DOI 10.1097/JTO.0b013e3181cee47e
   Tang DL, 2020, CURR BIOL, V30, pR1292, DOI 10.1016/j.cub.2020.09.068
   Tiseo M, 2006, EUR J CANCER, V42, P8, DOI 10.1016/j.ejca.2005.08.031
   Yang JW, 2021, CELL DEATH DIS, V12, DOI 10.1038/s41419-021-04367-3
   Zhou B, 2017, J CANCER RES THER, V13, P699, DOI 10.4103/jcrt.JCRT_468_17
NR 25
TC 4
Z9 5
U1 2
U2 14
PU AEPRESS SRO
PI BRATISLAVA
PA BAJZOVA 7, BRATISLAVA, 821 08, SLOVAKIA
SN 0028-2685
EI 1338-4317
J9 NEOPLASMA
JI Neoplasma
PY 2022
VL 69
IS 3
BP 648
EP 656
DI 10.4149/neo_2022_211103N1568
PG 9
WC Oncology
WE Science Citation Index Expanded (SCI-EXPANDED)
SC Oncology
GA 2Z1EC
UT WOS:000826327800006
PM 35330996
OA Bronze
DA 2024-02-05
ER

PT J
AU Konishi, H
   Haga, Y
   Lin, Y
   Tsujino, H
   Higashisaka, K
   Tsutsumi, Y
AF Konishi, Hiroto
   Haga, Yuya
   Lin, Ying
   Tsujino, Hirofumi
   Higashisaka, Kazuma
   Tsutsumi, Yasuo
TI Osimertinib-tolerant lung cancer cells are susceptible to ferroptosis
SO BIOCHEMICAL AND BIOPHYSICAL RESEARCH COMMUNICATIONS
LA English
DT Article
DE Drug -tolerant cell; Ferroptosis; Ferrous ion; Non -small -cell lung
   cancer; Osimertinib
ID GROWTH-FACTOR RECEPTOR; ACQUIRED-RESISTANCE; MESENCHYMAL TRANSITION;
   EGFR MUTATION; METABOLISM; ACSL4
AB Tyrosine kinase inhibitors of epidermal growth factor receptor (EGFR-TKIs), such as osimertinib, show great success in non-small-cell lung cancer patients with EGFR mutated tumors. However, almost all patients develop resistance to EGFR-TKIs owing to secondary EGFR mutations. Although genetic and irreversible resistance mechanisms have been proposed, little is known about non-genetic and reversible resistance mechanisms. From this perspective, a recent study revealed that acute drug exposure generates drug-tolerant persister cells (DTPs) as a form of non-genetic resistance. However, the biological characteristics of DTPs remain unclear. As lipid peroxidation is related to cancer progression and drug resistance, we focused on ferroptosis, namely programmed cell death induced by the accumulation of lipid peroxides, in DTPs. We examined the biological characteristics of ferroptosis in osimertinibmediated DTPs derived from PC9 lung adenocarcinoma cells. Unlike PC9 cells, established PC9 DTPs were highly sensitive to the ferroptosis inducer RSL3. Accordingly, PC9 DTPs had increased levels of lipid reactive oxygen species and ferrous ion accumulation. Moreover, RSL3-mediated cell death in PC9 DTPs was completely rescued by treatment with the iron chelator deferoxamine. These results suggest that PC9 DTPs showed increased intracellular ferrous ion accumulation and were susceptible to ferroptosis. (c) 2022 The Authors. Published by Elsevier Inc. This is an open access article under the CC BY license (http://creativecommons.org/licenses/by/4.0/).
C1 [Konishi, Hiroto; Haga, Yuya; Lin, Ying; Tsujino, Hirofumi; Higashisaka, Kazuma; Tsutsumi, Yasuo] Osaka Univ, Grad Sch Pharmaceut Sci, Lab Toxicol & Safety Sci, 1-6 Yamadaoka, Suita, Osaka 5650871, Japan.
   [Tsujino, Hirofumi] Museum Osaka Univ, 1-13 Machikaneyama, Toyonaka, Osaka 5600043, Japan.
   [Higashisaka, Kazuma] Osaka Univ, Inst Adv Cocreat Studies, 1-6 Yamadaoka, Suita, Osaka 5650871, Japan.
   [Tsutsumi, Yasuo] Osaka Univ, Global Ctr Med Engn & Informat, 2-2 Yamadaoka, Suita, Osaka 5650871, Japan.
C3 Osaka University; Osaka University; Osaka University; Osaka University
RP Higashisaka, K; Tsutsumi, Y (通讯作者)，Osaka Univ, Grad Sch Pharmaceut Sci, Lab Toxicol & Safety Sci, 1-6 Yamadaoka, Suita, Osaka 5650871, Japan.
EM konishi-hi@phs.osaka-u.ac.jp; haga-y@phs.osaka-u.ac.jp;
   linying0731@yahoo.co.jp; htsujino@phs.osaka-u.ac.jp;
   higashisaka@phs.osaka-u.ac.jp; ytsutsumi@phs.osaka-u.ac.jp
OI Haga, Yuya/0000-0003-4148-2256
FU Platform Project for Supporting Drug Discovery and Life Science Research
   (Basis for Supporting Innovative Drug Discovery and Life Science
   Research, BINDS) of AMED (the Japan Agency for Medical Research and
   Development) [JP21am0101084]
FX This study was partially supported by the Platform Project for
   Supporting Drug Discovery and Life Science Research (Basis for
   Supporting Innovative Drug Discovery and Life Science Research, BINDS)
   of AMED (the Japan Agency for Medical Research and Development) under
   Grant Number JP21am0101084.
CR Barros GP, 2012, INT J GEOPHYS, V2012, DOI [10.1155/2012/459497, 10.5402/2012/137289]
   Cabanos HF, 2021, CANCERS, V13, DOI 10.3390/cancers13112666
   Chekhun VF, 2013, INT J ONCOL, V43, P1481, DOI 10.3892/ijo.2013.2063
   Dannenberg JH, 2010, CELL, V141, P18, DOI 10.1016/j.cell.2010.03.020
   del Rey MQ, 2019, FRONT NEUROSCI-SWITZ, V13, DOI 10.3389/fnins.2019.00238
   Dixon SJ, 2012, CELL, V149, P1060, DOI 10.1016/j.cell.2012.03.042
   Doll S, 2017, NAT CHEM BIOL, V13, P91, DOI [10.1038/NCHEMBIO.2239, 10.1038/nchembio.2239]
   Feng HZ, 2018, PLOS BIOL, V16, DOI 10.1371/journal.pbio.2006203
   Greenlee RT, 2000, CA-CANCER J CLIN, V50, P7, DOI 10.3322/canjclin.50.1.7
   Hangauer MJ, 2017, NATURE, V551, P247, DOI 10.1038/nature24297
   Jakobsen KR, 2016, TRANSL LUNG CANCER R, V5, P172, DOI 10.21037/tlcr.2016.04.07
   Jenkins NL, 2020, ELIFE, V9, DOI 10.7554/eLife.56580
   Kobayashi S, 2005, NEW ENGL J MED, V352, P786, DOI 10.1056/NEJMoa044238
   Kraft VAN, 2020, ACS CENTRAL SCI, V6, P41, DOI 10.1021/acscentsci.9b01063
   Lei PX, 2019, FRONT PHYSIOL, V10, DOI 10.3389/fphys.2019.00139
   Li DS, 2020, SIGNAL TRANSDUCT TAR, V5, DOI 10.1038/s41392-020-00216-5
   Mancias JD, 2014, NATURE, V509, P105, DOI 10.1038/nature13148
   Mazza V, 2017, APPL CLIN GENET, V10, P49, DOI 10.2147/TACG.S103471
   Park E, 2019, CELL DEATH DIS, V10, DOI 10.1038/s41419-019-2064-5
   Prabhakar CN, 2015, TRANSL LUNG CANCER R, V4, P110, DOI 10.3978/j.issn.2218-6751.2015.01.01
   Ramirez M, 2016, NAT COMMUN, V7, DOI 10.1038/ncomms10690
   Sánchez-Martínez R, 2015, ONCOTARGET, V6, P38719, DOI 10.18632/oncotarget.5340
   Sharma SV, 2007, NAT REV CANCER, V7, P169, DOI 10.1038/nrc2088
   Sharma SV, 2010, CELL, V141, P69, DOI 10.1016/j.cell.2010.02.027
   Soria JC, 2018, NEW ENGL J MED, V378, P113, DOI 10.1056/NEJMoa1713137
   Stirling DR, 2021, BMC BIOINFORMATICS, V22, DOI 10.1186/s12859-021-04344-9
   Takezawa K, 2012, CANCER DISCOV, V2, P922, DOI 10.1158/2159-8290.CD-12-0108
   Tang DL, 2020, SIGNAL TRANSDUCT TAR, V5, DOI 10.1038/s41392-020-00404-3
   Thress KS, 2015, NAT MED, V21, P560, DOI 10.1038/nm.3854
   Wang JA, 2011, BIOCHEM J, V434, P365, DOI 10.1042/BJ20101825
   Wu SG, 2018, MOL CANCER, V17, DOI 10.1186/s12943-018-0777-1
   Yang WS, 2016, TRENDS CELL BIOL, V26, P165, DOI 10.1016/j.tcb.2015.10.014
   Yuan H, 2016, BIOCHEM BIOPH RES CO, V478, P1338, DOI 10.1016/j.bbrc.2016.08.124
   Yuan M, 2019, SIGNAL TRANSDUCT TAR, V4, DOI 10.1038/s41392-019-0099-9
NR 34
TC 1
Z9 1
U1 6
U2 10
PU ACADEMIC PRESS INC ELSEVIER SCIENCE
PI SAN DIEGO
PA 525 B ST, STE 1900, SAN DIEGO, CA 92101-4495 USA
SN 0006-291X
EI 1090-2104
J9 BIOCHEM BIOPH RES CO
JI Biochem. Biophys. Res. Commun.
PD JAN 22
PY 2023
VL 641
BP 116
EP 122
DI 10.1016/j.bbrc.2022.12.029
EA DEC 2022
PG 7
WC Biochemistry & Molecular Biology; Biophysics
WE Science Citation Index Expanded (SCI-EXPANDED)
SC Biochemistry & Molecular Biology; Biophysics
GA 7J5JF
UT WOS:000904616900016
PM 36527745
OA hybrid
DA 2024-02-05
ER

PT J
AU Lou, JS
   Zhao, LP
   Huang, ZH
   Chen, XY
   Xu, JT
   Tai, WCS
   Tsim, KWK
   Chen, YT
   Xie, T
AF Lou, Jian-Shu
   Zhao, Li-Ping
   Huang, Zhi-Hui
   Chen, Xia-Yin
   Xu, Jing-Ting
   Tai, William Chi-Shing
   Tsim, Karl W. K.
   Chen, Yi-Tao
   Xie, Tian
TI Ginkgetin derived from <i>Ginkgo biloba</i> leaves enhances the
   therapeutic effect of cisplatin via ferroptosis-mediated disruption of
   the Nrf2/HO-1 axis in EGFR wild-type non-small-cell lung cancer
SO PHYTOMEDICINE
LA English
DT Article
DE Ginkgetin; Cisplatin; Ferroptosis; Non-small-cell lung cancer; Redox
   homeostasis
ID DEATH; ACTIVATION; CARCINOMA; IRON; NRF2; FORM
AB Background: Cisplatin (DDP) is the first-in-class drug for advanced and non-targetable non-small-cell lung cancer (NSCLC). A recent study indicated that DDP could slightly induce non-apoptotic cell death ferroptosis, and the cytotoxicity was promoted by ferroptosis inducer. The agents enhancing the ferroptosis may therefore increase the anticancer effect of DDP. Several lines of evidence supporting the use of phytochemicals in NSCLC therapy. Ginkgetin, a bioflavonoid derived from Ginkgo biloba leaves, showed anticancer effects on NSCLC by triggering autophagy. Ferroptosis can be triggered by autophagy, which regulates redox homeostasis. Thus, we aimed to elucidate the possible role of ferroptosis involved in the synergistic effect of ginkgetin and DDP in cancer therapy.
   Methods: The promotion of DDP-induced anticancer effects by ginkgetin was examined via a cytotoxicity assay and western blot. Ferroptosis triggered by ginkgetin in DDP-treated NSCLC was observed via a lipid peroxidation assay, a labile iron pool assay, western blot, and qPCR. With ferroptosis blocking, the contribution of ferroptosis to ginkgetin + DDP-induced cytotoxicity, the Nrf2/HO-1 axis, and apoptosis were determined via a luciferase assay, immunostaining, chromatin immunoprecipitation (CHIP), and flow cytometry. The role of ferroptosis in ginkgetin + DDP-treated NSCLC cells was illustrated by the application of ferroptosis inhibitors, which was further demonstrated in a xenograft nude mouse model.
   Results: Ginkgetin synergized with DDP to increase cytotoxicity in NSCLC cells, which was concomitant with increased labile iron pool and lipid peroxidation. Both these processes were key characteristics of ferroptosis. The induction of ferroptosis mediated by ginkgetin was further confirmed by the decreased expression of SLC7A11 and GPX4, and a decreased GSH/GSSG ratio. Simultaneously, ginkgetin disrupted redox hemostasis in DDP-treated cells, as demonstrated by the enhanced ROS formation and inactivation of the Nrf2/HO-1 axis. Ginkgetin also enhanced DDP-induced mitochondrial membrane potential (MMP) loss and apoptosis in cultured NSCLC cells. Furthermore, blocking ferroptosis reversed the ginkgetin-induced inactivation of Nrf2/HO-1 as well as the elevation of ROS formation, MMP loss, and apoptosis in DDP-treated NSCLC cells.
   Conclusion: This study is the first to report that ginkgetin derived from Ginkgo biloba leaves promotes DDP-induced anticancer effects, which can be due to the induction of ferroptosis.
C1 [Lou, Jian-Shu; Zhao, Li-Ping; Huang, Zhi-Hui; Chen, Xia-Yin; Xie, Tian] Hangzhou Normal Univ, Coll Pharm, Sch Med, Hangzhou 311121, Zhejiang, Peoples R China.
   [Lou, Jian-Shu; Zhao, Li-Ping; Huang, Zhi-Hui; Chen, Xia-Yin; Xie, Tian] Hangzhou Normal Univ, Collaborat Innovat Ctr Tradit Chinese Med Zhejian, Key Lab Elemene Class Anticanc Chinese Med, Engn Lab Dev & Applicat Tradit Chinese Med, Hangzhou 31121, Zhejiang, Peoples R China.
   [Chen, Yi-Tao] Zhejiang Chinese Med Univ, Coll Life Sci, Hangzhou 310053, Peoples R China.
   [Xu, Jing-Ting; Tsim, Karl W. K.] Hong Kong Univ Sci & Technol, Ctr Chinese Med, Div Life Sci, Clear Water Bay, Hong Kong, Peoples R China.
   [Tai, William Chi-Shing] Hong Kong Polytech Univ, Dept Appl Biol & Chem Technol, Hung Hom, Hong Kong, Peoples R China.
C3 Hangzhou Normal University; Hangzhou Normal University; Zhejiang Chinese
   Medical University; Hong Kong University of Science & Technology; Hong
   Kong Polytechnic University
RP Lou, JS; Xie, T (通讯作者)，Hangzhou Normal Univ, Coll Pharm, Sch Med, Hangzhou 311121, Zhejiang, Peoples R China.; Xie, T (通讯作者)，Hangzhou Normal Univ, Collaborat Innovat Ctr Tradit Chinese Med Zhejian, Key Lab Elemene Class Anticanc Chinese Med, Engn Lab Dev & Applicat Tradit Chinese Med, Hangzhou 31121, Zhejiang, Peoples R China.; Chen, YT (通讯作者)，Zhejiang Chinese Med Univ, Coll Life Sci, Hangzhou 310053, Peoples R China.
EM jlouab@connect.ust.hk; cytworld@zcmu.edu.cn; xbs@hznu.edu.cn
OI Lou, Jianshu/0000-0002-1109-2161; Tai, William
   Chi-Shing/0000-0002-0771-7894
FU Key projects of National Natural Science Foundation of China [81730108];
   Key Project of Zhejiang province Ministry of Science and Technology
   [2015C03055]; Shenzhen Science and Technology Innovation Committee
   [ZDSYS201707281432317, JCYJ20170413173747440, JCYJ20180306174903174];
   Zhongshan Municipal Bureau of Science and Technology [ZSST20SC03]; Hong
   Kong Innovation Technology Fund [UIM/340, UIM/385, ITS/500/18FP,
   TCPD/17-9, HMRF18SC06]; Zhejiang Provincial Natural Science Foundation
   of China [LY20H280011]; Medical Health Science and Technology Project of
   Zhejiang Provincial Health Commission [2020367195]
FX This work is supported by the Key projects of National Natural Science
   Foundation of China [81730108]; the Key Project of Zhejiang province
   Ministry of Science and Technology [2015C03055]; The Shenzhen Science
   and Technology Innovation Committee [ZDSYS201707281432317;
   JCYJ20170413173747440; JCYJ20180306174903174]; the Zhongshan Municipal
   Bureau of Science and Technology [ZSST20SC03]; the Hong Kong Innovation
   Technology Fund [UIM/340, UIM/385, ITS/500/18FP; TCPD/17-9; HMRF18SC06];
   The Zhejiang Provincial Natural Science Foundation of China
   [LY20H280011]; and the Medical Health Science and Technology Project of
   Zhejiang Provincial Health Commission [2020367195].
CR Biswas C, 2014, J BIOL CHEM, V289, P26882, DOI 10.1074/jbc.M114.567685
   Cao J, 2017, BIOMED PHARMACOTHER, V96, P450, DOI 10.1016/j.biopha.2017.09.077
   Cao MM, 2019, THORAC CANCER, V10, P3, DOI 10.1111/1759-7714.12916
   Dixon SJ, 2012, CELL, V149, P1060, DOI 10.1016/j.cell.2012.03.042
   Dodson M, 2019, REDOX BIOL, V23, DOI 10.1016/j.redox.2019.101107
   Forcina GC, 2019, PROTEOMICS, V19, DOI 10.1002/pmic.201800311
   Fujii J, 2020, FREE RADICAL RES, V54, P969, DOI 10.1080/10715762.2019.1666983
   Furfaro AL, 2016, OXID MED CELL LONGEV, V2016, DOI 10.1155/2016/1958174
   Guo JP, 2018, CANCER RES TREAT, V50, P445, DOI 10.4143/crt.2016.572
   Hirschhorn T, 2019, FREE RADICAL BIO MED, V133, P130, DOI 10.1016/j.freeradbiomed.2018.09.043
   Hu WH, 2019, CANCERS, V11, DOI 10.3390/cancers11121828
   Itoh K, 2010, ANTIOXID REDOX SIGN, V13, P1665, DOI 10.1089/ars.2010.3222
   Ka C, 2018, HAEMATOLOGICA, V103, P1796, DOI 10.3324/haematol.2018.189845
   Kadenbach B, 2004, BBA-BIOENERGETICS, V1655, P400, DOI 10.1016/j.bbabio.2003.06.005
   Koppula P, 2018, CANCER COMMUN, V38, DOI 10.1186/s40880-018-0288-x
   Lei PX, 2019, FRONT PHYSIOL, V10, DOI 10.3389/fphys.2019.00139
   Loboda A, 2016, CELL MOL LIFE SCI, V73, P3221, DOI 10.1007/s00018-016-2223-0
   Lou JS, 2018, FRONT PHARMACOL, V9, DOI 10.3389/fphar.2018.00853
   Lou JS, 2017, ONCOTARGET, V8, P93131, DOI 10.18632/oncotarget.21862
   Lou JS, 2016, SCI REP-UK, V6, DOI 10.1038/srep31926
   Maiorino M, 2018, ANTIOXID REDOX SIGN, V29, P61, DOI 10.1089/ars.2017.7115
   McIlwain DR, 2013, CSH PERSPECT BIOL, V5, DOI 10.1101/cshperspect.a008656
   Mou YH, 2019, J HEMATOL ONCOL, V12, DOI 10.1186/s13045-019-0720-y
   Ferrusola CO, 2009, REPRODUCTION, V138, P55, DOI [10.1530/REP-08-0484, 10.1530/RFP-08-0484]
   Panieri E, 2019, OXID MED CELL LONGEV, V2019, DOI 10.1155/2019/8592348
   Park E, 2019, CELL DEATH DIS, V10, DOI 10.1038/s41419-019-2064-5
   Roh JL, 2016, CANCER LETT, V381, P96, DOI 10.1016/j.canlet.2016.07.035
   Sato M, 2018, SCI REP-UK, V8, DOI 10.1038/s41598-018-19213-4
   Stockwell BR, 2017, CELL, V171, P273, DOI 10.1016/j.cell.2017.09.021
   Sun CY, 2019, BIOMED PHARMACOTHER, V110, P518, DOI 10.1016/j.biopha.2018.12.010
   Sun XF, 2016, HEPATOLOGY, V63, P173, DOI 10.1002/hep.28251
   Mai TT, 2017, NAT CHEM, V9, P1025, DOI [10.1038/NCHEM.2778, 10.1038/nchem.2778]
   Vanella L, 2016, ONCOTARGET, V7, P69075, DOI 10.18632/oncotarget.11923
   Vasconcellos VF, 2020, COCHRANE DB SYST REV, DOI 10.1002/14651858.CD009256.pub3
   Wu ZM, 2019, P NATL ACAD SCI USA, V116, P2996, DOI 10.1073/pnas.1819728116
   Yang DW, 2020, CANCER LETT, V468, P82, DOI 10.1016/j.canlet.2019.10.009
   Yu HT, 2017, J CELL MOL MED, V21, P648, DOI 10.1111/jcmm.13008
   Yu XL, 2016, SCI REP-UK, V6, DOI 10.1038/srep30033
   Zhou L, 2016, SCI REP-UK, V6, DOI 10.1038/srep20585
NR 39
TC 126
Z9 130
U1 14
U2 164
PU ELSEVIER GMBH
PI MUNICH
PA HACKERBRUCKE 6, 80335 MUNICH, GERMANY
SN 0944-7113
EI 1618-095X
J9 PHYTOMEDICINE
JI Phytomedicine
PD JAN
PY 2021
VL 80
AR 153370
DI 10.1016/j.phymed.2020.153370
PG 12
WC Plant Sciences; Chemistry, Medicinal; Integrative & Complementary
   Medicine; Pharmacology & Pharmacy
WE Science Citation Index Expanded (SCI-EXPANDED)
SC Plant Sciences; Pharmacology & Pharmacy; Integrative & Complementary
   Medicine
GA OW5IU
UT WOS:000592920900013
PM 33113504
HC Y
HP N
DA 2024-02-05
ER

PT J
AU Wang, SS
   Ma, HY
   Fang, JJ
   Yu, YM
   Ren, Y
   Yu, R
AF Wang Shanshan
   Ma Hongying
   Fang Jingjing
   Yu Yiming
   Ren Yu
   Yu Rui
TI CircDTL Functions as an Oncogene and Regulates Both Apoptosis and
   Ferroptosis in Non-small Cell Lung Cancer Cells
SO FRONTIERS IN GENETICS
LA English
DT Article
DE apoptosis; circDTL; ferroptosis; non-small cell lung cancer; miRNA
ID NONCODING RNA; CIRCULAR RNA; INHIBITION; GPX4; AXIS
AB Background: Circular RNAs (circRNA) play an essential role in the tumorigenesis of non-small cell lung cancer (NSCLC). CircDTL is a novel identified circRNA with little information regarding its biological role. However, the role of circDTL in NSCLC has not been investigated yet.
   Method: In this study, the levels of circDTL in tissues and cells were measured by RT-PCR. Cell viability was measured by the CCK-8 assay. Cell migration and invasion were evaluated using the wound healing assay and transwell assay, respectively. Cell death was measured by the cell death ELISA kit. The levels of Fe2+, ROS, MDA and GSH were measured using the commercial kits. The interactions between miR-1287-5p and circDTL/3 ' UTR GPX4 were verified by dual-luciferase activity assay. The effects of circDTL on tumor growth were evaluated in vivo.
   Results: CircDTL was found to be upregulated and acted as an oncogene in NSCLC cells. Knockdown of circDTL promoted both apoptosis and ferroptosis of NSCLC cells. It was identified that circDTL exerts its oncogenic effects via the circDTL/miR-1287-5p/GPX4 axis and GPX4 inhibits both ferroptosis and apoptosis. Finally, this study showed that silencing of circDTL promoted the sensitivity of NSCLC cells to chemotherapeutic agents and inhibited the growth of tumors in vivo.
   Conclusion: CircDTL acts as an oncogene and exerts its effects via the miR-1287-5p/GPX4 axis in NSCLC, providing a potential therapeutic target for NSCLC cancer therapy.
C1 [Wang Shanshan; Ma Hongying; Fang Jingjing; Yu Yiming] Ningbo Univ, Affiliated Hosp, Med Sch, Ningbo, Peoples R China.
   [Ren Yu] Ningbo Urol & Nephrol Hosp, Dept Urol Surg, Ningbo, Peoples R China.
   [Yu Rui] Ningbo Univ, Med Sch, Dept Biochem & Mol Biol, Ningbo, Peoples R China.
C3 Ningbo University; Ningbo University
RP Yu, R (通讯作者)，Ningbo Univ, Med Sch, Dept Biochem & Mol Biol, Ningbo, Peoples R China.
EM yurui@nbu.edu.cn
CR Anastasiadou E, 2018, NAT REV CANCER, V18, P5, DOI 10.1038/nrc.2017.99
   Cao JY, 2016, CELL MOL LIFE SCI, V73, P2195, DOI 10.1007/s00018-016-2194-1
   Hammond SM, 2015, ADV DRUG DELIVER REV, V87, P3, DOI 10.1016/j.addr.2015.05.001
   Hassannia B, 2019, CANCER CELL, V35, P830, DOI 10.1016/j.ccell.2019.04.002
   Hsiao KY, 2017, EXP BIOL MED, V242, P1136, DOI 10.1177/1535370217708978
   Imai H, 2003, FREE RADICAL BIO MED, V34, P145, DOI 10.1016/S0891-5849(02)01197-8
   Ji F, 2020, MOL THER-NUCL ACIDS, V19, P413, DOI 10.1016/j.omtn.2019.11.032
   Keith RL, 2013, NAT REV CLIN ONCOL, V10, P334, DOI 10.1038/nrclinonc.2013.64
   Liu K, 2018, CANCER MANAG RES, V10, P2997, DOI 10.2147/CMAR.S163432
   Liu ZQ, 2020, CELL DEATH DISCOV, V6, DOI 10.1038/s41420-020-00306-x
   Lu JJ, 2020, LIFE SCI, V260, DOI 10.1016/j.lfs.2020.118305
   Lv T, 2018, CANCER MED-US, V7, P6147, DOI 10.1002/cam4.1613
   Memczak S, 2013, NATURE, V495, P333, DOI 10.1038/nature11928
   Ni JW, 2021, BIOCHEM BIOPH RES CO, V567, P154, DOI 10.1016/j.bbrc.2021.06.051
   Nomura K, 2000, BIOCHEM J, V351, P183, DOI 10.1042/0264-6021:3510183
   Ran QT, 2004, J BIOL CHEM, V279, P55137, DOI 10.1074/jbc.M410387200
   Schwarzenbacher D, 2019, BREAST CANCER RES, V21, DOI 10.1186/s13058-019-1104-5
   Siegel RL, 2019, CA-CANCER J CLIN, V69, P7, DOI 10.3322/caac.21551
   Viswanathan VS, 2017, NATURE, V547, P453, DOI 10.1038/nature23007
   Wang M, 2019, CELL DEATH DIFFER, V26, P2329, DOI 10.1038/s41418-019-0304-y
   Wu W, 2021, INT J MED SCI, V18, P1899, DOI 10.7150/ijms.54860
   Yang WS, 2014, CELL, V156, P317, DOI 10.1016/j.cell.2013.12.010
   Yu R, 2016, J EXP CLIN CANC RES, V35, DOI 10.1186/s13046-016-0312-4
   Zhang HY, 2020, EUR REV MED PHARMACO, V24, P2585, DOI 10.26355/eurrev_202003_20528
NR 24
TC 29
Z9 30
U1 1
U2 8
PU FRONTIERS MEDIA SA
PI LAUSANNE
PA AVENUE DU TRIBUNAL FEDERAL 34, LAUSANNE, CH-1015, SWITZERLAND
EI 1664-8021
J9 FRONT GENET
JI Front. Genet.
PD SEP 21
PY 2021
VL 12
AR 743505
DI 10.3389/fgene.2021.743505
PG 11
WC Genetics & Heredity
WE Science Citation Index Expanded (SCI-EXPANDED)
SC Genetics & Heredity
GA WB3QV
UT WOS:000703491100001
PM 34621297
OA Green Published, gold
DA 2024-02-05
ER

PT J
AU Li, Y
   Yan, HY
   Xu, XM
   Liu, HB
   Wu, C
   Zhao, L
AF Li, Yu
   Yan, Hengyi
   Xu, Xiaoman
   Liu, Hongbo
   Wu, Cen
   Zhao, Li
TI Erastin/sorafenib induces cisplatin-resistant non-small cell lung cancer
   cell ferroptosis through inhibition of the Nrf2/xCT pathway
SO ONCOLOGY LETTERS
LA English
DT Article
DE erastin; sorafenib; cisplatin resistance; non-small cell lung cancer
   cell; ferroptosis; NF-E2 related factor 2 pathway
ID ANTIOXIDANT RESPONSIVE ELEMENT; DEATH; PROLIFERATION; SULFASALAZINE;
   CHEMOTHERAPY; ACTIVATION; MECHANISMS; SORAFENIB; IRON
AB Non-small cell lung cancer (NSCLC) has long been one of the most lethal types of cancer due to its lack of typical clinical symptoms at early stages and high risk of tumour recurrence, even following complete surgical resection. Multicourse chemotherapy based on cisplatin (CDDP) is the standard adjuvant treatment for NSCLC; however, its benefits for the overall survival of patients are limited. In this study, NSCLC cells possessing CDDP-resistant characteristics (N5CP cells), obtained from surgical resection of clinical specimens of patients with NSCLC, were cultured and screened to generate research models. This study aimed to identify the mechanism underlying tumour cell resistance to CDDP and to identify a novel treatment for NSCLC following CDDP failure. CDDP-mediated NF-E2 related factor 2 (Nrf2)/light chain of System x c (xCT) pathway activation was associated with the resistance of cells to CDDP. Therefore, erastin/sorafenib regulation of Nrf2 or xCT expression may alter the sensitivity of tumour cells to CDDP. The small molecules erastin and sorafenib effectively induced N5CP cell ferroptosis, which was mediated by the accumulation of intracellular lipid reactive oxygen species. Additionally, low doses of erastin or sorafenib could be used in association with CDDP to effectively trigger N5CP cell ferroptosis. Furthermore, it was indicated that erastin and sorafenib, alone or in combination with a low dose of CDDP, effectively inhibited the growth of N5CP cells in vivo. Therefore, ferroptosis inducers, including erastin and sorafenib, may be considered a novel treatment regimen for patients with NSCLC, particularly patients with CDDP failure.
C1 [Li, Yu; Yan, Hengyi; Xu, Xiaoman; Liu, Hongbo; Wu, Cen; Zhao, Li] China Med Univ, Shengjing Hosp, Dept Resp Med, 36 Sanhao Rd, Shenyang 110004, Liaoning, Peoples R China.
   [Li, Yu; Yan, Hengyi; Xu, Xiaoman; Liu, Hongbo; Wu, Cen; Zhao, Li] China Med Univ, Shengjing Hosp, Med Intens Care Unit, 36 Sanhao Rd, Shenyang 110004, Liaoning, Peoples R China.
C3 China Medical University; China Medical University
RP Zhao, L (通讯作者)，China Med Univ, Shengjing Hosp, Dept Resp Med, 36 Sanhao Rd, Shenyang 110004, Liaoning, Peoples R China.; Zhao, L (通讯作者)，China Med Univ, Shengjing Hosp, Med Intens Care Unit, 36 Sanhao Rd, Shenyang 110004, Liaoning, Peoples R China.
EM zhaol@sj-hospital.org
CR Angeli JPF, 2014, NAT CELL BIOL, V16, P1180, DOI 10.1038/ncb3064
   [Anonymous], 2016, J HEMATOL ONCOL
   Ansari MA, 2017, BIOMED PHARMACOTHER, V93, P646, DOI 10.1016/j.biopha.2017.06.085
   Batra Atul, 2015, Pediatr Blood Cancer, V62, P2060, DOI 10.1002/pbc.25618
   Casiraghi M, 2017, SEMIN THORAC CARDIOV, V29, P233, DOI 10.1053/j.semtcvs.2017.02.001
   Chang LC, 2018, CANCER LETT, V416, P124, DOI 10.1016/j.canlet.2017.12.025
   Chen D, 2017, ONCOGENE, V36, P5593, DOI 10.1038/onc.2017.146
   Dasari S, 2014, EUR J PHARMACOL, V740, P364, DOI 10.1016/j.ejphar.2014.07.025
   Dixon SJ, 2012, CELL, V149, P1060, DOI 10.1016/j.cell.2012.03.042
   Ferlay J, 2013, EUR J CANCER, V49, P1374, DOI 10.1016/j.ejca.2012.12.027
   Ferlay J, 2015, INT J CANCER, V136, pE359, DOI 10.1002/ijc.29210
   Friedman R, 2016, ONCOTARGET, V7, P11746, DOI 10.18632/oncotarget.7459
   Gao MH, 2016, CELL RES, V26, P1021, DOI 10.1038/cr.2016.95
   Gao MH, 2015, MOL CELL, V59, P298, DOI 10.1016/j.molcel.2015.06.011
   Hamilton G, 2014, WIEN MED WOCHENSCHR, V164, P456, DOI 10.1007/s10354-014-0311-z
   Hayes JD, 2001, CANCER LETT, V174, P103, DOI 10.1016/S0304-3835(01)00695-4
   Homma S, 2009, CLIN CANCER RES, V15, P3423, DOI 10.1158/1078-0432.CCR-08-2822
   Hou XY, 2015, MOL CELLS, V38, P396, DOI 10.14348/molcells.2015.2183
   Houessinon A, 2016, MOL CANCER, V15, DOI 10.1186/s12943-016-0526-2
   Kaminskyy VO, 2012, AUTOPHAGY, V8, P1032, DOI 10.4161/auto.20123
   Kelland L, 2007, NAT REV CANCER, V7, P573, DOI 10.1038/nrc2167
   Lachaier E, 2014, ANTICANCER RES, V34, P6417
   Latunde-Dada GO, 2017, BBA-GEN SUBJECTS, V1861, P1893, DOI 10.1016/j.bbagen.2017.05.019
   Ma MZ, 2015, CANCER LETT, V368, P88, DOI 10.1016/j.canlet.2015.07.031
   Macrez R, 2016, LANCET NEUROL, V15, P1089, DOI 10.1016/S1474-4422(16)30165-X
   Namani A, 2017, ONCOTARGET, V8, P69847, DOI 10.18632/oncotarget.19349
   Nishio M, 2018, CANCER RES TREAT, V50, P691, DOI 10.4143/crt.2017.280
   Pillai MM, 2016, CYTOTECHNOLOGY, V68, P1747, DOI 10.1007/s10616-015-9926-1
   Reck M, 2016, NEW ENGL J MED, V375, P1823, DOI 10.1056/NEJMoa1606774
   Roh JL, 2016, CANCER LETT, V381, P96, DOI 10.1016/j.canlet.2016.07.035
   RUSHMORE TH, 1991, J BIOL CHEM, V266, P11632
   Schmittgen TD, 2008, NAT PROTOC, V3, P1101, DOI 10.1038/nprot.2008.73
   Shitara K, 2017, GASTRIC CANCER, V20, P1004, DOI 10.1007/s10120-017-0720-y
   Siegel R, 2014, CA-CANCER J CLIN, V64, P9, DOI 10.3322/caac.21208
   Stockwell BR, 2017, CELL, V171, P273, DOI 10.1016/j.cell.2017.09.021
   Sun HP, 2017, EXPERT OPIN THER PAT, V27, P763, DOI 10.1080/13543776.2017.1325464
   Sun XF, 2016, HEPATOLOGY, V63, P173, DOI 10.1002/hep.28251
   Tiseo M, 2006, EUR J CANCER, V42, P8, DOI 10.1016/j.ejca.2005.08.031
   Wilhelm SM, 2008, MOL CANCER THER, V7, P3129, DOI 10.1158/1535-7163.MCT-08-0013
   Ye P, 2014, MOL CELL BIOL, V34, P3421, DOI 10.1128/MCB.00221-14
   Zenlea T, 2014, WORLD J GASTROENTERO, V20, P3146, DOI 10.3748/wjg.v20.i12.3146
   Zhang P, 2016, ONCOL LETT, V12, P307, DOI 10.3892/ol.2016.4571
NR 42
TC 97
Z9 105
U1 1
U2 45
PU SPANDIDOS PUBL LTD
PI ATHENS
PA POB 18179, ATHENS, 116 10, GREECE
SN 1792-1074
EI 1792-1082
J9 ONCOL LETT
JI Oncol. Lett.
PD JAN
PY 2020
VL 19
IS 1
BP 323
EP 333
DI 10.3892/ol.2019.11066
PG 11
WC Oncology
WE Science Citation Index Expanded (SCI-EXPANDED)
SC Oncology
GA KE2DS
UT WOS:000508369500036
PM 31897145
OA Green Published, gold
DA 2024-02-05
ER

PT J
AU Shan, GY
   Bi, GS
   Zhao, GY
   Liang, JQ
   Bian, YY
   Zhang, H
   Jin, X
   Hu, ZY
   Yao, GY
   Fan, H
   Zhan, C
AF Shan, Guangyao
   Bi, Guoshu
   Zhao, Guangyin
   Liang, Jiaqi
   Bian, Yunyi
   Zhang, Huan
   Jin, Xing
   Hu, Zhengyang
   Yao, Guangyu
   Fan, Hong
   Zhan, Cheng
TI Inhibition of PKA/CREB1 pathway confers sensitivity to ferroptosis in
   non-small cell lung cancer
SO RESPIRATORY RESEARCH
LA English
DT Article
DE Ferroptosis; Lipid metabolism; Transcription factor; Non-small cell lung
   cancer
ID AMP RESPONSE ELEMENT; PROTEIN-KINASE; PROLIFERATION; MECHANISMS;
   BINDING; DEATH
AB Ferroptosis is a type of regulated cell death characterized by iron accumulation and lipid peroxidation. The molecular mechanisms underlying ferroptosis regulation in non-small cell lung cancer (NSCLC) are poorly understood. In this study, we found that protein kinase A (PKA) inhibition enhanced ferroptosis susceptibility in NSCLC cells, as evidenced by reduced cell viability and increased lipid peroxidation. We further identified cAMP-responsive element protein 1 (CREB1), a transcription factor and a substrate of PKA, as a key regulator of ferroptosis. Knockdown of CREB1 sensitized NSCLC cells to ferroptosis inducers (FINs) and abolished the effects of PKA inhibitor and agonist, revealing the pivotal role of CREB1 in ferroptosis regulation. Using a high-throughput screening approach and subsequent validation by chromatin immunoprecipitation (ChIP) and dual-luciferase assays, we discovered that CREB1 transcriptionally activated stearoyl-CoA desaturase (SCD), an enzyme that catalyzes the conversion of saturated fatty acids to monounsaturated fatty acids. SCD conferred ferroptosis resistance by decreasing the availability of polyunsaturated fatty acids for lipid peroxidation, and its overexpression rescued the effect of CREB1 knockdown on ferroptosis in vitro. Besides, CREB1 knockdown suppressed xenograft tumor growth in the presence of Imidazole Ketone Erastin (IKE), a potent FIN, and this effect was reversed by SCD. Finally, we showed that high expression of CREB1 was associated with poor prognosis in NSCLC patients from public datasets and our institution. Collectively, this study illustrates the effect of PKA/CREB1/SCD axis in regulating ferroptosis of NSCLC, targeting this pathway may provide new strategies for treating NSCLC patients.
C1 [Shan, Guangyao; Bi, Guoshu; Zhao, Guangyin; Liang, Jiaqi; Bian, Yunyi; Jin, Xing; Hu, Zhengyang; Yao, Guangyu; Fan, Hong; Zhan, Cheng] Fudan Univ, Zhongshan Hosp, Dept Thorac Surg, Shanghai, Peoples R China.
   [Zhang, Huan] Univ Elect Sci & Technol China UESTC, Sichuan Canc Hosp & Res Inst, Sch Med, Div Thorac Surg, Chengdu, Peoples R China.
C3 Fudan University; University of Electronic Science & Technology of China
RP Fan, H; Zhan, C (通讯作者)，Fudan Univ, Zhongshan Hosp, Dept Thorac Surg, Shanghai, Peoples R China.
EM fan.hong@zs-hospital.sh.cn; czhan10@fudan.edu.cn
RI Zhan, Cheng/F-3265-2014; Hu, Zhengyang/AAN-3047-2020
OI Zhan, Cheng/0000-0001-8745-9276; 
FU Not applicable.
FX Not applicable.
CR Ahmed MB, 2022, CELLS-BASEL, V11, DOI 10.3390/cells11132020
   BURR GO, 1973, NUTR REV, V31, P248
   Burr GO, 1929, J BIOL CHEM, V82, P345
   Chen X, 2021, NAT REV CLIN ONCOL, V18, P280, DOI 10.1038/s41571-020-00462-0
   Cho EA, 2014, MOL CANCER, V13, DOI 10.1186/1476-4598-13-36
   Cho-Chung YS, 2005, ANN NY ACAD SCI, V1058, P76, DOI 10.1196/annals.1359.014
   Chung JH, 2022, EXP HEMATOL ONCOL, V11, DOI 10.1186/s40164-022-00324-8
   Dixon SJ, 2012, CELL, V149, P1060, DOI 10.1016/j.cell.2012.03.042
   FOLCH J, 1957, J BIOL CHEM, V226, P497
   Fujishita T, 2022, CANCER RES, V82, P4179, DOI 10.1158/0008-5472.CAN-22-1369
   Gao MH, 2019, MOL CELL, V73, P354, DOI 10.1016/j.molcel.2018.10.042
   Igal RA, 2010, CARCINOGENESIS, V31, P1509, DOI 10.1093/carcin/bgq131
   James MA, 2009, CANCER RES, V69, P2108, DOI 10.1158/0008-5472.CAN-08-3495
   Jiang XJ, 2021, NAT REV MOL CELL BIO, V22, P266, DOI 10.1038/s41580-020-00324-8
   Li DS, 2020, SIGNAL TRANSDUCT TAR, V5, DOI 10.1038/s41392-020-00216-5
   Luis G, 2021, REDOX BIOL, V43, DOI 10.1016/j.redox.2021.102006
   Luo H, 2022, ONCOIMMUNOLOGY, V11, DOI 10.1080/2162402X.2022.2101769
   Magtanong L, 2019, CELL CHEM BIOL, V26, P420, DOI 10.1016/j.chembiol.2018.11.016
   Miller KD, 2019, CA-CANCER J CLIN, V69, P363, DOI 10.3322/caac.21565
   MONTMINY MR, 1987, NATURE, V328, P175, DOI 10.1038/328175a0
   Ntambi JM, 2004, PROG LIPID RES, V43, P91, DOI 10.1016/S0163-7827(03)00039-0
   Seo HS, 2008, CANCER RES, V68, P6065, DOI 10.1158/0008-5472.CAN-07-5376
   Shaikh D, 2012, CELL SIGNAL, V24, P2396, DOI 10.1016/j.cellsig.2012.08.007
   Stockwell BR, 2022, CELL, V185, P2401, DOI 10.1016/j.cell.2022.06.003
   Stockwell BR, 2017, CELL, V171, P273, DOI 10.1016/j.cell.2017.09.021
   Sung H, 2021, CA-CANCER J CLIN, V71, P209, DOI 10.3322/caac.21660
   Tesfay L, 2019, CANCER RES, V79, P5355, DOI 10.1158/0008-5472.CAN-19-0369
   Thai AA, 2021, LANCET, V398, P535, DOI 10.1016/S0140-6736(21)00312-3
   Tsoi J, 2018, CANCER CELL, V33, P890, DOI 10.1016/j.ccell.2018.03.017
   Wohlhieter CA, 2020, CELL REP, V33, DOI 10.1016/j.celrep.2020.108444
   Xia YF, 2018, MOL CANCER RES, V16, P825, DOI 10.1158/1541-7786.MCR-17-0576
   Zhang HY, 2020, EXP HEMATOL ONCOL, V9, DOI 10.1186/s40164-020-00191-1
   Zhong HQ, 2015, REDOX BIOL, V4, P193, DOI 10.1016/j.redox.2014.12.011
   Zhou N, 2023, NUCLEIC ACIDS RES, V51, pD571, DOI 10.1093/nar/gkac935
NR 34
TC 0
Z9 0
U1 3
U2 3
PU BMC
PI LONDON
PA CAMPUS, 4 CRINAN ST, LONDON N1 9XW, ENGLAND
EI 1465-993X
J9 RESP RES
JI Respir. Res.
PD NOV 13
PY 2023
VL 24
IS 1
AR 277
DI 10.1186/s12931-023-02567-3
PG 15
WC Respiratory System
WE Science Citation Index Expanded (SCI-EXPANDED)
SC Respiratory System
GA X8HE6
UT WOS:001100785700002
PM 37957645
DA 2024-02-05
ER

PT J
AU Cheng, F
   Dou, JT
   Yang, Y
   Sun, SJ
   Chen, RQ
   Zhang, ZJ
   Wei, HJ
   Li, JH
   Wu, ZH
AF Cheng, Feng
   Dou, Jintao
   Yang, Yi
   Sun, Shaojie
   Chen, Ruiqi
   Zhang, Zhijian
   Wei, Huijun
   Li, Jianhui
   Wu, Zhihao
TI Drug-induced lactate confers ferroptosis resistance via
   p38-SGK1-NEDD4L-dependent upregulation of GPX4 in NSCLC cells
SO CELL DEATH DISCOVERY
LA English
DT Article
ID LUNG-CANCER; PROTEIN
AB Ferroptosis is a newly defined non-apoptotic programmed cell death resulting from the accumulation of lipid peroxides. Whether ferroptosis plays any role in chemotherapy remains to be established. Here, we reported that ferroptosis represents a part of the chemotherapeutic drug etoposide-induced cell death response in Small Cell Lung Cancer (SCLC) cells and adaptive signaling molecule lactate protects Non-Small Cell Lung Cancer (NSCLC) from etoposide-induced ferroptosis. Lactate derived from metabolic reprogramming increases the expression of glutathione peroxidase 4 (GPX4) to promote ferroptosis resistance in NSCLC. Furthermore, we identified E3-ubiquitin ligase NEDD4L as a major regulator of GPX4 stability. Mechanistically, Lactate increases mitochondrial ROS generation and drives activation of the p38-SGK1 pathway, which attenuates the interaction of NEDD4L with GPX4 and subsequent ubiquitination and degradation of GPX4. Our data implicated the role of ferroptosis in chemotherapeutic resistance and identified a novel post-translational regulatory mechanism for the key Ferroptosis mediator GPX4.
C1 [Cheng, Feng; Dou, Jintao; Yang, Yi; Sun, Shaojie; Chen, Ruiqi; Zhang, Zhijian; Wei, Huijun; Li, Jianhui; Wu, Zhihao] Wannan Med Coll, Res Lab Tumor Microenvironm, Wuhu 241001, Peoples R China.
   [Dou, Jintao] Wannan Med Coll, Sch Anesthesiol, Wuhu 241001, Peoples R China.
   [Yang, Yi] Wannan Med Coll, Sch Pharm, Wuhu 241001, Peoples R China.
   [Sun, Shaojie] Wannan Med Coll, Sch Med Imageol, Wuhu 241001, Peoples R China.
   [Chen, Ruiqi; Li, Jianhui] Wannan Med Coll, Sch Stomatol, Wuhu 241001, Peoples R China.
   [Zhang, Zhijian; Wei, Huijun] Wannan Med Coll, Anhui Prov Key Lab Act Biol Macromol Res, Wuhu 241001, Peoples R China.
   [Wei, Huijun; Wu, Zhihao] Wannan Med Coll, Prov Engn Lab Screening & Reevaluat Act Cpds Herba, Wuhu 241001, Peoples R China.
   [Wu, Zhihao] Wannan Med Coll, Key Lab Noncoding RNA Transformat Res Anhui Higher, Wuhu 241001, Peoples R China.
C3 Wannan Medical College; Wannan Medical College; Wannan Medical College;
   Wannan Medical College; Wannan Medical College; Wannan Medical College;
   Wannan Medical College; Wannan Medical College
RP Wu, ZH (通讯作者)，Wannan Med Coll, Res Lab Tumor Microenvironm, Wuhu 241001, Peoples R China.; Wu, ZH (通讯作者)，Wannan Med Coll, Prov Engn Lab Screening & Reevaluat Act Cpds Herba, Wuhu 241001, Peoples R China.; Wu, ZH (通讯作者)，Wannan Med Coll, Key Lab Noncoding RNA Transformat Res Anhui Higher, Wuhu 241001, Peoples R China.
EM zwu2ster@wnmc.edu.cn
RI zhang, zhi/HPH-4905-2023
FU National Natural Science Foundation of China [81872371]; Open Project
   Program of State Key Laboratory of Molecular Oncology [SKL-KF-2019-11];
   Natural Science Foundation of the Higher Education Institutions of Anhui
   Province [KJ2018A0248, KJ2021A0831]; Second Affiliated Hospital of
   Wannan Medical College for Climbing Scientific Peak Project for Talents
   [DFJH2022008]; Young and middle-aged Scientific Research Project of
   Wannan Medical College [WK202023]
FX This work was Supported by National Natural Science Foundation of China
   (81872371 to Zhihao Wu), Open Project Program of State Key Laboratory of
   Molecular Oncology (SKL-KF-2019-11 to ZW), Natural Science Foundation of
   the Higher Education Institutions of Anhui Province (KJ2018A0248 to
   Huijun Wei, KJ2021A0831 to Feng Cheng), The Second Affiliated Hospital
   of Wannan Medical College for Climbing Scientific Peak Project for
   Talents (No. DFJH2022008 to FC) and Young and middle-aged Scientific
   Research Project of Wannan Medical College (WK202023 to ZZ). JD, YY, SS,
   and RC are team members of Precision Medicine Beidou Research Group.
CR Chen YB, 2019, J EXP CLIN CANC RES, V38, DOI 10.1186/s13046-019-1413-7
   Copeland PR, 2000, EMBO J, V19, P306, DOI 10.1093/emboj/19.2.306
   Debonneville C, 2001, EMBO J, V20, P7052, DOI 10.1093/emboj/20.24.7052
   Dixon SJ, 2012, CELL, V149, P1060, DOI 10.1016/j.cell.2012.03.042
   Doll S, 2017, NAT CHEM BIOL, V13, P91, DOI [10.1038/NCHEMBIO.2239, 10.1038/nchembio.2239]
   Dong Q, 2020, CELL COMMUN SIGNAL, V18, DOI 10.1186/s12964-020-00653-3
   Escobedo A, 2014, STRUCTURE, V22, P1446, DOI 10.1016/j.str.2014.08.016
   Faubert B, 2017, CELL, V171, P358, DOI 10.1016/j.cell.2017.09.019
   Feng J, 2017, ONCOGENE, V36, P5829, DOI 10.1038/onc.2017.188
   Goel P, 2015, GENE, V557, P1, DOI 10.1016/j.gene.2014.11.051
   Hirschhorn T, 2019, FREE RADICAL BIO MED, V133, P130, DOI 10.1016/j.freeradbiomed.2018.09.043
   Huang T, 2020, CANCER SCI, V111, P186, DOI 10.1111/cas.14246
   Imai H, 2003, FREE RADICAL BIO MED, V34, P145, DOI 10.1016/S0891-5849(02)01197-8
   Kim ES, 2016, ADV EXP MED BIOL, V893, P189, DOI 10.1007/978-3-319-24223-1_10
   Lang XT, 2019, CANCER DISCOV, V9, P1673, DOI 10.1158/2159-8290.CD-19-0338
   Lawson MH, 2011, CANCER RES, V71, P4877, DOI 10.1158/0008-5472.CAN-11-0080
   Lei G, 2020, CELL RES, V30, P146, DOI 10.1038/s41422-019-0263-3
   Li XR, 2018, J EXP CLIN CANC RES, V37, DOI 10.1186/s13046-018-0701-y
   Martinez-Outschoorn UE, 2017, NAT REV CLIN ONCOL, V14, P11, DOI 10.1038/nrclinonc.2016.60
   Olaussen KA, 2016, ANN ONCOL, V27, P2004, DOI 10.1093/annonc/mdw321
   Pavlova NN, 2016, CELL METAB, V23, P27, DOI 10.1016/j.cmet.2015.12.006
   Sullivan E, 2014, CANCER CHEMOTH PHARM, V73, P417, DOI 10.1007/s00280-013-2366-8
   Wangpaichitr M, 2017, ONCOTARGET, V8, P49275, DOI 10.18632/oncotarget.17568
   Xu T, 2019, J CELL MOL MED, V23, P4900, DOI 10.1111/jcmm.14511
   Yang WS, 2014, CELL, V156, P317, DOI 10.1016/j.cell.2013.12.010
   Ye Z, 2020, CELL PROLIFERAT, V53, DOI 10.1111/cpr.12761
NR 26
TC 4
Z9 4
U1 9
U2 11
PU SPRINGERNATURE
PI LONDON
PA CAMPUS, 4 CRINAN ST, LONDON, N1 9XW, ENGLAND
EI 2058-7716
J9 CELL DEATH DISCOV
JI Cell Death Discov.
PD MAY 15
PY 2023
VL 9
IS 1
AR 165
DI 10.1038/s41420-023-01463-5
PG 9
WC Cell Biology
WE Science Citation Index Expanded (SCI-EXPANDED)
SC Cell Biology
GA G3EP6
UT WOS:000988032800002
PM 37188685
OA gold, Green Published
DA 2024-02-05
ER

PT J
AU Rosell, R
   Gonzalez-Cao, M
   Ito, M
   Santarpia, M
   Aguilar, A
   Codony-Servat, J
AF Rosell, Rafael
   Gonzalez-Cao, Maria
   Ito, Masaoki
   Santarpia, Mariacarmela
   Aguilar, Andres
   Codony-Servat, Jordi
TI The role of biomarkers in stage III non-small cell lung cancer
SO EXPERT REVIEW OF RESPIRATORY MEDICINE
LA English
DT Review
DE Stage III NSCLC; ferroptosis; Durvalumab; DHODH; p53; KEAP1; NRF2;
   chemoradiation
ID FERROPTOSIS; MUTATIONS; ACTIVATION; PATHWAY; NSCLC; P53; IMMUNOTHERAPY;
   CHEMOTHERAPY; DURVALUMAB; APOPTOSIS
AB IntroductionStage III non-small cell lung cancer (NSCLC) is a composite of the regional spread of lung cancer with different levels of potential lymph node involvement and tumor size that often deem the stage at time of diagnosis to be unresectable and suitable for chemoradiation plus consolidation immunotherapy with durvalumab for 12 months. Chemoradiation plus durvalumab consolidation yielded a landmark 49.2% 5-year overall survival in unresectable NSCLC.Areas coveredSub-optimal results lead us to focus on the mechanisms of resistance responsible for intractability in a significant proportion of cases that fail with chemoradiation and immunotherapy. In stage III NSCLC it is opportune to explore the accumulated evidence on ferroptosis resistance that can lead to cancer progression and metastasis. Strong data shows that three anti-ferroptosis pathways are principally involved in resistance to chemotherapy, radiation, and immunotherapy.Expert opinionBecause a large part of stage III NSCLCs is resistant to chemoradiation and durvalumab consolidation, a ferroptosis-based therapeutic approach, combined with standard-of-care therapy, can lead to improved clinical outcomes in patients diagnosed with stage III and possibly stage IV NSCLCs.
C1 [Rosell, Rafael; Gonzalez-Cao, Maria; Aguilar, Andres] Dexeus Univ Hosp, Translat Canc Res Unit, Inst Oncol Dr Rosell, Barcelona, Spain.
   [Rosell, Rafael] Germans Trias I Pujol Hlth Sci Inst & Hosp IGTP, Lab Mol Biol Canc, Badalona, Spain.
   [Rosell, Rafael] Catalan Inst Oncol, Med Oncol Dept, Badalona, Spain.
   [Ito, Masaoki] Hiroshima Univ, Res Inst Radiat Biol & Med, Dept Surg Oncol, Hiroshima, Japan.
   [Santarpia, Mariacarmela] Univ Messina, Dept Human Pathol G Barresi, Med Oncol Unit, Messina, Italy.
   [Codony-Servat, Jordi] Quiron Dexeus Univ Hosp, Lab Oncol, Pangaea Oncol, Barcelona, Spain.
   [Rosell, Rafael] Germans Trias I Pujol Hlth Sci Inst & Hosp IGTP, Lab Mol Biol, Cami Escoles S-N, Badalona 08916, Barcelona, Spain.
C3 Institut Catala d'Oncologia; Hiroshima University; University of Messina
RP Rosell, R (通讯作者)，Germans Trias I Pujol Hlth Sci Inst & Hosp IGTP, Lab Mol Biol, Cami Escoles S-N, Badalona 08916, Barcelona, Spain.
EM rrosell@iconcologia.net
CR Antonia SJ, 2017, NEW ENGL J MED, V377, P1919, DOI 10.1056/NEJMoa1709937
   Aredo JV, 2021, J THORAC ONCOL, V16, P1030, DOI 10.1016/j.jtho.2021.01.1628
   Bersuker K, 2019, NATURE, V575, P688, DOI 10.1038/s41586-019-1705-2
   Cancer Genome Atlas Research Network, 2014, Nature, V511, P543, DOI [10.1038/s41586-018-0228-6, 10.1038/nature13385]
   Carrot-Zhang J, 2021, CANCER DISCOV, V11, P591, DOI 10.1158/2159-8290.CD-20-1165
   Cronin SJF, 2022, SCI TRANSL MED, V14, DOI 10.1126/scitranslmed.abj1531
   Daly ME, 2022, J CLIN ONCOL, V40, P1356, DOI 10.1200/JCO.21.02528
   De Nicola GM, 2011, NATURE, V475, P106, DOI 10.1038/nature10189
   Dixon SJ, 2012, CELL, V149, P1060, DOI 10.1016/j.cell.2012.03.042
   Doll S, 2019, NATURE, V575, P693, DOI 10.1038/s41586-019-1707-0
   Faivre-Finn C, 2021, J THORAC ONCOL, V16, P860, DOI 10.1016/j.jtho.2020.12.015
   Feng H, 2020, CELL REP, V30, P3411, DOI 10.1016/j.celrep.2020.02.049
   Forde PM, 2022, NEW ENGL J MED, V386, P1973, DOI 10.1056/NEJMoa2202170
   Fujita M, 2020, ARTHRITIS RHEUMATOL, V72, P57, DOI 10.1002/art.41060
   Gao SP, 2007, J CLIN INVEST, V117, P3846, DOI 10.1172/JCI31871
   Garassino MC, 2022, J THORAC ONCOL, V17, P1415, DOI 10.1016/j.jtho.2022.07.1148
   Ghosh M, 2021, CANCER CELL, V39, P494, DOI 10.1016/j.ccell.2021.01.003
   Girard N, 2023, J THORAC ONCOL, V18, P181, DOI 10.1016/j.jtho.2022.10.003
   Goldstraw P, 2016, J THORAC ONCOL, V11, P39, DOI 10.1016/j.jtho.2015.09.009
   Govindan R, 2014, CLIN CANCER RES, V20, P4419, DOI 10.1158/1078-0432.CCR-14-0899
   Hadian K, 2020, CELL, V181, P1188, DOI 10.1016/j.cell.2020.04.039
   Hammerman PS, 2012, NATURE, V489, P519, DOI 10.1038/nature11404
   Hangauer MJ, 2017, NATURE, V551, P247, DOI 10.1038/nature24297
   Henricks LM, 2018, BRIT J CLIN PHARMACO, V84, P2761, DOI 10.1111/bcp.13719
   Herbst RS, 2022, J CLIN ONCOL, V40, P3383, DOI 10.1200/JCO.22.00227
   Ji XM, 2018, ONCOGENE, V37, P5007, DOI 10.1038/s41388-018-0307-z
   Jiang L, 2015, NATURE, V520, P57, DOI 10.1038/nature14344
   Kareff SA, 2021, JTO CLIN RES REP, V2, DOI 10.1016/j.jtocrr.2021.100149
   Kim MM, 2007, ONCOGENE, V26, P4209, DOI 10.1038/sj.onc.1210212
   König D, 2022, ESMO OPEN, V7, DOI 10.1016/j.esmoop.2022.100455
   Koundinya M, 2018, CELL CHEM BIOL, V25, P705, DOI 10.1016/j.chembiol.2018.03.005
   Lababede O, 2018, ONCOLOGIST, V23, P844, DOI 10.1634/theoncologist.2017-0659
   Lang XT, 2019, CANCER DISCOV, V9, P1673, DOI 10.1158/2159-8290.CD-19-0338
   Le XN, 2021, J THORAC ONCOL, V16, P583, DOI 10.1016/j.jtho.2020.12.010
   Lei G, 2021, ONCOGENE, V40, P3533, DOI 10.1038/s41388-021-01790-w
   Lemmon CA, 2022, JTO CLIN RES REP, V3, DOI 10.1016/j.jtocrr.2022.100359
   Li HJ, 2023, P NATL ACAD SCI USA, V120, DOI 10.1073/pnas.2212072120
   Li L, 2019, SCI TRANSL MED, V11, DOI 10.1126/scitranslmed.aaw7852
   Li Y, 2023, CANCER RES, V83, P398, DOI 10.1158/0008-5472.CAN-22-2370
   Liao P, 2022, CANCER CELL, V40, P365, DOI 10.1016/j.ccell.2022.02.003
   Lim JKM, 2019, P NATL ACAD SCI USA, V116, P9433, DOI 10.1073/pnas.1821323116
   Liu N, 2020, BRIT J CANCER, V122, P279, DOI 10.1038/s41416-019-0660-x
   Liu T, 2019, CANCER RES, V79, P1913, DOI 10.1158/0008-5472.CAN-18-3037
   Mao C, 2021, NATURE, V593, P586, DOI 10.1038/s41586-021-03539-7
   Mao C, 2018, CANCER RES, V78, P3484, DOI 10.1158/0008-5472.CAN-17-3454
   Marinelli D, 2020, ANN ONCOL, V31, P1746, DOI 10.1016/j.annonc.2020.08.2105
   Mino-Kenudson M, 2022, J THORAC ONCOL, V17, P1335, DOI 10.1016/j.jtho.2022.09.109
   Molina-Vila MA, 2014, CLIN CANCER RES, V20, P4647, DOI 10.1158/1078-0432.CCR-13-2391
   Patel SA, 2023, CLIN CANCER RES, V29, P1292, DOI 10.1158/1078-0432.CCR-22-3379
   Provencio M, 2022, J CLIN ONCOL, V40, P2924, DOI 10.1200/JCO.21.02660
   Provencio M, 2020, LANCET ONCOL, V21, P1413, DOI 10.1016/S1470-2045(20)30453-8
   Raez LE, 2022, FRONT ONCOL, V12, DOI 10.3389/fonc.2022.904800
   Robinson AD, 2020, CANCER LETT, V470, P134, DOI 10.1016/j.canlet.2019.11.013
   Rosell R, 2021, NAT CANCER, V2, P1254, DOI 10.1038/s43018-021-00289-3
   Rosell R, 2016, LANCET, V387, P1354, DOI 10.1016/S0140-6736(15)01125-3
   Rosellt R, 2022, LANCET ONCOL, V23, P186, DOI 10.1016/S1470-2045(21)00698-7
   Rothschild SI, 2021, J CLIN ONCOL, V39, P2872, DOI 10.1200/JCO.21.00276
   Samanta D, 2018, P NATL ACAD SCI USA, V115, pE1239, DOI 10.1073/pnas.1718197115
   Saw SPL, 2021, LANCET ONCOL, V22, pE501, DOI 10.1016/S1470-2045(21)00383-1
   Soula M, 2020, NAT CHEM BIOL, V16, P1351, DOI 10.1038/s41589-020-0613-y
   Spigel DR, 2022, J CLIN ONCOL, V40, P1301, DOI 10.1200/JCO.21.01308
   Spina R, 2022, ONCOGENE, V41, P5361, DOI 10.1038/s41388-022-02517-1
   Su WM, 2020, MOL THER-NUCL ACIDS, V22, P1164, DOI 10.1016/j.omtn.2020.10.025
   Sun XF, 2016, HEPATOLOGY, V63, P173, DOI 10.1002/hep.28251
   Takahashi N, 2020, MOL CELL, V80, DOI 10.1016/j.molcel.2020.10.010
   Tu E, 2022, JCI INSIGHT, V7, DOI 10.1172/jci.insight.142843
   Wang CK, 2023, CANCER RES, V83, P251, DOI 10.1158/0008-5472.CAN-22-1159
   Wang WM, 2019, NATURE, V569, P270, DOI 10.1038/s41586-019-1170-y
   Wang XB, 2021, CANCER RES, V81, P5217, DOI 10.1158/0008-5472.CAN-21-0567
   Wislez M, 2022, J IMMUNOTHER CANCER, V10, DOI 10.1136/jitc-2022-005636
   Wu J, 2019, NATURE, V572, P402, DOI 10.1038/s41586-019-1426-6
   Wu J, 2021, ONCOGENE, V40, P4413, DOI 10.1038/s41388-021-01853-y
   Yan C, 2022, ONCOGENE, V41, P5186, DOI 10.1038/s41388-022-02507-3
   Zeng JC, 2020, J CANCER, V11, P2068, DOI 10.7150/jca.37932
   Zhang WF, 2023, CANCER LETT, V552, DOI 10.1016/j.canlet.2022.215976
   Zhou Q, 2022, LANCET ONCOL, V23, P209, DOI 10.1016/S1470-2045(21)00630-6
   Zhu JJ, 2019, CELL METAB, V30, P865, DOI 10.1016/j.cmet.2019.09.009
NR 77
TC 0
Z9 0
U1 1
U2 1
PU TAYLOR & FRANCIS LTD
PI ABINGDON
PA 2-4 PARK SQUARE, MILTON PARK, ABINGDON OR14 4RN, OXON, ENGLAND
SN 1747-6348
EI 1747-6356
J9 EXPERT REV RESP MED
JI Expert Rev. Respir. Med.
PD JUN 3
PY 2023
VL 17
IS 6
BP 469
EP 480
DI 10.1080/17476348.2023.2223985
EA JUN 2023
PG 12
WC Respiratory System
WE Science Citation Index Expanded (SCI-EXPANDED)
SC Respiratory System
GA L9LN9
UT WOS:001006412400001
PM 37317885
DA 2024-02-05
ER

PT J
AU Liu, TS
   Luo, HL
   Zhang, JY
   Hu, XS
   Zhang, J
AF Liu, Taisheng
   Luo, Honglian
   Zhang, Jinye
   Hu, Xiaoshan
   Zhang, Jian
TI Molecular identification of an immunity- and Ferroptosis-related gene
   signature in non-small cell lung Cancer
SO BMC CANCER
LA English
DT Article
DE Lung cancer; Ferroptosis; Immunity; Overall survival; Gene signature
ID LEUKEMIA; SUPPRESSION; ACTIVATION; EXPRESSION; PROTECTS
AB Background Lung cancer is one of the dominant causes of cancer-related deaths worldwide. Ferroptosis, an iron-dependent form of programmed cell death, plays a key role in cancer immunotherapy. However, the role of immunity- and ferroptosis-related gene signatures in non-small cell lung cancer (NSCLC) remain unclear. Methods RNA-seq data and clinical information pertaining to NSCLC were collected from The Cancer Genome Atlas dataset. Univariate and multivariate Cox regression analyses were performed to identify ferroptosis-related genes. A receiver operating characteristic (ROC) model was established for sensitivity and specificity evaluation. Gene ontology enrichment and Kyoto Encyclopedia of Genes and Genomes pathway analyses were performed to explore the function roles of differentially expressed genes. Results A signature composed of five ferroptosis-related genes was established to stratify patients into high- and low-risk subgroups. In comparison with patients in the low-risk group, those in the high-risk one showed significantly poor overall survival in the training and validation cohorts (P < 0.05). Multivariate Cox regression analysis indicated risk score to be an independent predictor of overall survival (P < 0.01). Further, the 1-, 2-, and 3-year ROCs were 0.623 vs. 0.792 vs. 0.635, 0.644 vs. 0.792 vs. 0.634, and 0.631 vs. 0.641 vs. 0.666 in one training and two validation cohorts, respectively. Functional analysis revealed that immune-related pathways were enriched and associated with abnormal activation of immune cells. Conclusions We identified five immunity- and ferroptosis-related genes that may be involved in NSCLC progression and prognosis. Targeting ferroptosis-related genes seems to be an alternative to clinical therapy for NSCLC.
C1 [Liu, Taisheng; Zhang, Jinye] Guangzhou Med Univ, Dept Thorac Surg, Affiliated Canc Hosp & Inst, Guangzhou 510095, Peoples R China.
   [Luo, Honglian] Guangxi Med Univ, Coll Oncol, Nanning 530021, Peoples R China.
   [Hu, Xiaoshan] Guangzhou Med Univ, Affiliated Canc Hosp & Inst, Internal Med Oncol, Guangzhou 510095, Peoples R China.
   [Zhang, Jian] Guangzhou Med Univ, Guangzhou Inst Resp Dis, Dept Radiat Oncol, State Key Lab Resp Dis,Affiliated Canc Hosp & Ins, Guangzhou 510095, Peoples R China.
C3 Guangzhou Medical University; Guangxi Medical University; Guangzhou
   Medical University; State Key Laboratory of Respiratory Disease;
   Guangzhou Medical University
RP Zhang, J (通讯作者)，Guangzhou Med Univ, Guangzhou Inst Resp Dis, Dept Radiat Oncol, State Key Lab Resp Dis,Affiliated Canc Hosp & Ins, Guangzhou 510095, Peoples R China.
EM zhangjian@gzhmu.edu.cn
FU National Natural Science Foundation of China [82003212]; Guangzhou Key
   Medical Discipline Construction Project Fund [02-412-B205002-1004042];
   Guangzhou Medical University [06-410-2107181]
FX This study was supported by grants from the National Natural Science
   Foundation of China (82003212), the Guangzhou Key Medical Discipline
   Construction Project Fund (02-412-B205002-1004042), and the Discipline
   Construction Project of Guangzhou Medical University During the 14th
   Five-Year Plan (06-410-2107181). The funding bodies played no role in
   the design of the study and collection, analysis, and interpretation of
   data and in writing the manuscript.
CR Alvarez SW, 2017, NATURE, V551, P639, DOI 10.1038/nature24637
   Angeli JPF, 2019, NAT REV CANCER, V19, P405, DOI 10.1038/s41568-019-0149-1
   Angeli JPF, 2014, NAT CELL BIOL, V16, P1180, DOI 10.1038/ncb3064
   Bebber CM, 2020, CANCERS, V12, DOI 10.3390/cancers12010164
   Bersuker K, 2019, NATURE, V575, P688, DOI 10.1038/s41586-019-1705-2
   Borghaei H, 2015, NEW ENGL J MED, V373, P1627, DOI 10.1056/NEJMoa1507643
   Chen MS, 2017, ONCOTARGET, V8, P114588, DOI 10.18632/oncotarget.23055
   Dixon SJ, 2017, IMMUNOL REV, V277, P150, DOI 10.1111/imr.12533
   Dixon SJ, 2014, ELIFE, V3, DOI 10.7554/eLife.02523
   Dixon SJ, 2012, CELL, V149, P1060, DOI 10.1016/j.cell.2012.03.042
   Doll S, 2019, NATURE, V575, P693, DOI 10.1038/s41586-019-1707-0
   El Hajj H, 2021, HAEMATOLOGICA, V106, P1443, DOI 10.3324/haematol.2020.264523
   Eling Nils, 2015, Oncoscience, V2, P517
   Fathima S, 2021, CANCERS, V13, DOI 10.3390/cancers13040851
   Fuchs Y, 2011, CELL, V147, P742, DOI 10.1016/j.cell.2011.10.033
   Giam Chou-Zen, 2021, Recent Results Cancer Res, V217, P209, DOI 10.1007/978-3-030-57362-1_10
   Hao SH, 2017, NEOPLASIA, V19, P1022, DOI 10.1016/j.neo.2017.10.005
   Hassannia B, 2019, CANCER CELL, V35, P830, DOI 10.1016/j.ccell.2019.04.002
   He YL, 2021, P NATL ACAD SCI USA, V118, DOI 10.1073/pnas.2005568118
   Hirschhorn T, 2019, FREE RADICAL BIO MED, V133, P130, DOI 10.1016/j.freeradbiomed.2018.09.043
   Kang YP, 2021, CELL METAB, V33, P174, DOI 10.1016/j.cmet.2020.12.007
   Karube K, 2004, BRIT J HAEMATOL, V126, P81, DOI 10.1111/j.1365-2141.2004.04999.x
   Kim MJ, 2021, BIOLOGY-BASEL, V10, DOI 10.3390/biology10020083
   Li J, 2020, CELL DEATH DIS, V11, DOI 10.1038/s41419-020-2298-2
   Liang C, 2019, ADV MATER, V31, DOI 10.1002/adma.201904197
   Liu Y, 2020, MED SCI MONITOR, V26, DOI 10.12659/MSM.921947
   Louandre C, 2015, CANCER LETT, V356, P971, DOI 10.1016/j.canlet.2014.11.014
   Nosaka K, 2021, CANCER SCI, V112, P1688, DOI 10.1111/cas.14869
   Ou Y, 2016, P NATL ACAD SCI USA, V113, pE6806, DOI 10.1073/pnas.1607152113
   Seiler A, 2008, CELL METAB, V8, P237, DOI 10.1016/j.cmet.2008.07.005
   Sharma P, 2020, CARCINOGENESIS, V41, P1385, DOI 10.1093/carcin/bgaa090
   Stockwell BR, 2019, CELL METAB, V30, P14, DOI 10.1016/j.cmet.2019.06.012
   Stockwell BR, 2017, CELL, V171, P273, DOI 10.1016/j.cell.2017.09.021
   Sung H., 2021, CA-CANCER J CLIN, V71, P209, DOI [DOI 10.3322/caac.21660, 10.3322/caac.21660]
   THOMPSON CB, 1995, SCIENCE, V267, P1456, DOI 10.1126/science.7878464
   Wang L, 2019, BIOMED PHARMACOTHER, V117, DOI 10.1016/j.biopha.2019.109199
   Wu GZ, 2020, AGING-US, V12, P14933, DOI 10.18632/aging.103553
   Yasunaga J, 2001, BLOOD, V97, P3177, DOI 10.1182/blood.V97.10.3177
   Yoshie O, 2002, BLOOD, V99, P1505, DOI 10.1182/blood.V99.5.1505
   Zhang YH, 2020, J ENDOCRINOL, V246, P247, DOI 10.1530/JOE-20-0155
NR 40
TC 11
Z9 11
U1 0
U2 4
PU BMC
PI LONDON
PA CAMPUS, 4 CRINAN ST, LONDON N1 9XW, ENGLAND
EI 1471-2407
J9 BMC CANCER
JI BMC Cancer
PD JUL 6
PY 2021
VL 21
IS 1
AR 783
DI 10.1186/s12885-021-08541-w
PG 9
WC Oncology
WE Science Citation Index Expanded (SCI-EXPANDED)
SC Oncology
GA TI0QI
UT WOS:000672486400004
PM 34229636
OA gold, Green Published, Green Submitted
DA 2024-02-05
ER

PT J
AU Zhou, C
   Yu, T
   Zhu, R
   Lu, JJ
   Ouyang, XH
   Zhang, ZL
   Chen, QY
   Li, JY
   Cui, J
   Jiang, F
   Jin, KY
   Sarapultsev, A
   Li, FF
   Zhang, G
   Luo, SS
   Hu, DS
AF Zhou, Cong
   Yu, Ting
   Zhu, Rui
   Lu, Junjie
   Ouyang, Xiaohu
   Zhang, Zili
   Chen, Qianyun
   Li, Junyi
   Cui, Jing
   Jiang, Feng
   Jin, Kim Yun
   Sarapultsev, Alexey
   Li, Fangfei
   Zhang, Ge
   Luo, Shanshan
   Hu, Desheng
TI Timosaponin AIII promotes non-small-cell lung cancer ferroptosis through
   targeting and facilitating HSP90 mediated GPX4 ubiquitination and
   degradation
SO INTERNATIONAL JOURNAL OF BIOLOGICAL SCIENCES
LA English
DT Article
DE Timosaponin AIII; heat shock protein 90; glutathione peroxidase 4;
   ferroptosis; non-small cell lung cancer
ID AUTOPHAGY; APOPTOSIS; DEATH; FORM
AB Timosaponin AIII (Tim-AIII), a steroid saponin, exhibits strong anticancer activity in a variety of cancers, especially breast cancer and liver cancer. However, the underlying mechanism of the effects of Tim-AIII-mediated anti-lung cancer effects remain obscure. In this study, we showed that Tim-AIII suppressed cell proliferation and migration, induced G2/M phase arrest and ultimately triggered cell death of non-small cell lung cancer (NSCLC) cell lines accompanied by the release of reactive oxygen species (ROS) and iron accumulation, malondialdehyde (MDA) production, and glutathione (GSH) depletion. Interestingly, we found that Tim-AIII-mediated cell death was reversed by ferroptosis inhibitor ferrostatin-1 (Fer-1). Meanwhile, the heat shock protein 90 (HSP90) was predicted and verified as the direct binding target of Tim-AIII by SwissTargetPrediction (STP) and surface plasmon resonance (SPR) assay. Further study showed that Tim-AIII promoted HSP90 expression and Tim-AIII induced cell death was blocked by the HSP90 inhibitor tanespimycin, indicating that HSP90 was the main target of Tim-AIII to further trigger intracellular events. Mechanical analysis revealed that the Tim-AIII-HSP90 complex further targeted and degraded glutathione peroxidase 4 (GPX4), and promoted the ubiquitination of GPX4, as shown by an immunoprecipitation, degradation and in vitro ubiquitination assay. In addition, Tim-AIII inhibited cell proliferation, induced cell death, led to ROS and iron accumulation, MDA production, GSH depletion, as well as GPX4 ubiquitination and degradation, were markedly abrogated when HSP90 was knockdown by HSP90-shRNA transfection. Importantly, Tim-AIII also showed a strong capacity of preventing tumor growth by promoting ferroptosis in a subcutaneous xenograft tumor model, whether C57BL/6J or BALB/c-nu/nu nude mice. Together, HSP90 was identified as a new target of Tim-AIII. Tim-AIII, by binding and forming a complex with HSP90, further targeted and degraded GPX4, ultimately induced ferroptosis in NSCLC. These findings provided solid evidence that Tim-AIII can serve as a potential candidate for NSCLC treatment.
C1 [Zhou, Cong; Yu, Ting; Zhu, Rui; Lu, Junjie; Ouyang, Xiaohu; Zhang, Zili; Chen, Qianyun; Li, Junyi; Hu, Desheng] Huazhong Univ Sci & Technol, Union Hosp, Dept Integrated Tradit Chinese & Western Med, Tongji Med Coll, Wuhan, Peoples R China.
   [Cui, Jing] Hubei Prov Hosp Integrated & Chinese Western Med, Hlth Management Ctr, Wuhan, Peoples R China.
   [Jiang, Feng] Tianjin Univ Tradit Chinese Med, Coll Int Educ, Tianjin, Peoples R China.
   [Jin, Kim Yun] Xiamen Univ Malaysia, Sch Tradit Chinese Med, Sepang 43900, Selangor, Malaysia.
   [Sarapultsev, Alexey] South Ural State Univ, Russian Chinese Educ & Res Ctr Syst Pathol, Chelyabinsk 454080, Russia.
   [Sarapultsev, Alexey] Russian Acad Sci, Inst Immunol & Physiol, Ural Branch, Ekaterinburg 620049, Russia.
   [Li, Fangfei] Hong Kong Baptist Univ, Sch Chinese Med, Shum Yiu Foon Sum Bik Chuen Mem Ctr Canc & Inflam, SAR, Hong Kong 999077, Peoples R China.
   [Zhang, Ge] Hong Kong Baptist Univ, Inst Integrated Bioinfomed & Translat Sci, Sch Chinese Med, SAR, Hong Kong, Peoples R China.
   [Luo, Shanshan] Huazhong Univ Sci & Technol, Inst Hematol, Union Hosp, Tongji Med Coll, Wuhan, Peoples R China.
   [Hu, Desheng] Minist Educ, Key Lab Biol Targeted Therapy, Wuhan, Peoples R China.
   [Hu, Desheng] Clin Res Ctr Canc Immunotherapy, Wuhan, Peoples R China.
C3 Huazhong University of Science & Technology; Tianjin University of
   Traditional Chinese Medicine; Xiamen University Malaysia Campus; South
   Ural State University; Institute of Immunology & Physiology UB RAS;
   Russian Academy of Sciences; Hong Kong Baptist University; Hong Kong
   Baptist University; Huazhong University of Science & Technology
RP Hu, DS (通讯作者)，Huazhong Univ Sci & Technol, Union Hosp, Dept Integrated Tradit Chinese & Western Med, Tongji Med Coll, Wuhan, Peoples R China.; Hu, DS (通讯作者)，Minist Educ, Key Lab Biol Targeted Therapy, Wuhan, Peoples R China.; Hu, DS (通讯作者)，Clin Res Ctr Canc Immunotherapy, Wuhan, Peoples R China.
EM desheng.hu@hust.edu.cn
OI lu, jun jie/0009-0009-2779-3833
FU National Natural Science Foundation of China [81974249, 82070136,
   82274317, 82104488, 82161138017]; Natural Science Foundation of Hubei
   Province [2020BHB016]
FX This work was financially supported by grants from the National Natural
   Science Foundation of China (No.81974249, 82070136, 82274317, 82104488,
   82161138017), and the Natural Science Foundation of Hubei Province (No.
   2020BHB016). The mechanism diagram was created with BioRender.com.
CR Angeli JPF, 2019, NAT REV CANCER, V19, P405, DOI 10.1038/s41568-019-0149-1
   Angeli JPF, 2014, NAT CELL BIOL, V16, P1180, DOI 10.1038/ncb3064
   [Anonymous], GLOBAL CANC OBSERVAT
   Arbour KC, 2019, JAMA-J AM MED ASSOC, V322, P764, DOI 10.1001/jama.2019.11058
   Barton MK, 2017, CA-CANCER J CLIN, V67, P349, DOI 10.3322/caac.21375
   Birbo B, 2021, INT J MOL SCI, V22, DOI 10.3390/ijms221910317
   Bradley JD, 2020, J CLIN ONCOL, V38, P706, DOI 10.1200/JCO.19.01162
   Cao JY, 2016, CELL MOL LIFE SCI, V73, P2195, DOI 10.1007/s00018-016-2194-1
   Cong Y, 2016, SCI REP-UK, V6, DOI 10.1038/srep38757
   Dixon SJ, 2012, CELL, V149, P1060, DOI 10.1016/j.cell.2012.03.042
   Donohoe C, 2019, BBA-REV CANCER, V1872, DOI 10.1016/j.bbcan.2019.07.003
   Gao MH, 2019, MOL CELL, V73, P354, DOI 10.1016/j.molcel.2018.10.042
   Gong YT, 2019, MOL CANCER, V18, DOI 10.1186/s12943-019-1029-8
   Hirschhorn T, 2019, FREE RADICAL BIO MED, V133, P130, DOI 10.1016/j.freeradbiomed.2018.09.043
   Hoter A, 2018, INT J MOL SCI, V19, DOI 10.3390/ijms19092560
   Hou YZ, 2018, IMMUNITY, V49, P490, DOI 10.1016/j.immuni.2018.07.008
   Huang Tianzhi, 2018, Critical Reviews in Oncogenesis, V23, P247, DOI 10.1615/CritRevOncog.2018027913
   Jennis M, 2016, GENE DEV, V30, P918, DOI 10.1101/gad.275891.115
   Jiang L, 2015, NATURE, V520, P57, DOI 10.1038/nature14344
   Jung O, 2016, BIOORG MED CHEM LETT, V26, P3963, DOI 10.1016/j.bmcl.2016.07.004
   King FW, 2009, PLOS ONE, V4, DOI 10.1371/journal.pone.0007283
   Koren E, 2021, CANCER DISCOV, V11, P245, DOI 10.1158/2159-8290.CD-20-0789
   Li J, 2020, CELL DEATH DIS, V11, DOI 10.1038/s41419-020-2298-2
   Lim SM, 2015, INT IMMUNOPHARMACOL, V25, P493, DOI 10.1016/j.intimp.2015.02.016
   Liu JJ, 2020, LIFE SCI, V257, DOI 10.1016/j.lfs.2020.118040
   Liu T, 2019, CANCER RES, V79, P1913, DOI 10.1158/0008-5472.CAN-18-3037
   Luo YH, 2019, LANCET ONCOL, V20, P1098, DOI 10.1016/S1470-2045(19)30329-8
   Mou YH, 2019, J HEMATOL ONCOL, V12, DOI 10.1186/s13045-019-0720-y
   Nho KJ, 2016, ENVIRON TOXICOL PHAR, V45, P295, DOI 10.1016/j.etap.2016.06.012
   Sakaguchi S, 2008, CELL, V133, P775, DOI 10.1016/j.cell.2008.05.009
   Schopf FH, 2017, NAT REV MOL CELL BIO, V18, P345, DOI 10.1038/nrm.2017.20
   Seibt TM, 2019, FREE RADICAL BIO MED, V133, P144, DOI 10.1016/j.freeradbiomed.2018.09.014
   Shen ZY, 2018, ADV MATER, V30, DOI 10.1002/adma.201704007
   Smith RA, 2019, CA-CANCER J CLIN, V69, P184, DOI 10.3322/caac.21557
   Song XY, 2019, STEROIDS, V146, P57, DOI 10.1016/j.steroids.2019.03.009
   Sy LK, 2008, CANCER RES, V68, P10229, DOI 10.1158/0008-5472.CAN-08-1983
   Vanden Berghe T, 2014, NAT REV MOL CELL BIO, V15, P134, DOI 10.1038/nrm3737
   Wan C, 2020, SCI ADV, V6, DOI 10.1126/sciadv.aay9789
   Wang N, 2013, BBA-MOL CELL RES, V1833, P2890, DOI 10.1016/j.bbamcr.2013.07.018
   Wang YL, 2014, J ETHNOPHARMACOL, V153, P42, DOI 10.1016/j.jep.2014.02.013
   Webers A, 2020, IMMUNOL CELL BIOL, V98, P28, DOI 10.1111/imcb.12301
   White E, 2015, CLIN CANCER RES, V21, P5037, DOI 10.1158/1078-0432.CCR-15-0490
   Wong RSY, 2011, J EXP CLIN CANC RES, V30, DOI 10.1186/1756-9966-30-87
   Yang WS, 2014, CELL, V156, P317, DOI 10.1016/j.cell.2013.12.010
   Yu HT, 2017, J CELL MOL MED, V21, P648, DOI 10.1111/jcmm.13008
   Zhang YL, 2018, NAT CELL BIOL, V20, P1181, DOI 10.1038/s41556-018-0178-0
   Zhou BR, 2020, SEMIN CANCER BIOL, V66, P89, DOI 10.1016/j.semcancer.2019.03.002
NR 47
TC 10
Z9 10
U1 4
U2 4
PU IVYSPRING INT PUBL
PI LAKE HAVEN
PA PO BOX 4546, LAKE HAVEN, NSW 2263, AUSTRALIA
SN 1449-2288
J9 INT J BIOL SCI
JI Int. J. Biol. Sci.
PY 2023
VL 19
IS 5
BP 1471
EP 1489
DI 10.7150/ijbs.77979
PG 19
WC Biochemistry & Molecular Biology; Biology
WE Science Citation Index Expanded (SCI-EXPANDED)
SC Biochemistry & Molecular Biology; Life Sciences & Biomedicine - Other
   Topics
GA U3JS2
UT WOS:001083800500006
PM 37056925
OA Green Published, gold
DA 2024-02-05
ER

PT J
AU Zheng, SZ
   Mo, J
   Zhang, J
   Chen, Y
AF Zheng, Senzhong
   Mo, Ji
   Zhang, Jing
   Chen, Yang
TI HIF-1α inhibits ferroptosis and promotes malignant progression in
   non-small cell lung cancer by activating the Hippo-YAP signalling
   pathway
SO ONCOLOGY LETTERS
LA English
DT Article
DE non-small cell lung cancer; hypoxia-inducible factor 1 alpha;
   ferroptosis; oxidative stress; Hippo-YAP pathway
ID VEGF EXPRESSION; HYPOXIA; DEATH; MIGRATION
AB Ferroptosis and hypoxia-inducible factor 1 alpha (HIF-1 alpha) have critical roles in human tumors. The aim of the present study was to investigate the associations between ferroptosis, HIF-1 alpha and cell growth in non-small cell lung cancer (NSCLC) cells. The lung cancer cell lines SW900 and A549 were evaluated using reverse transcription-quantitative polymerase chain reaction (RT-qPCR) to detect the expression of HIF-1 alpha. Cell Counting Kit-8, flow cytometry and Transwell migration assays were used to measure cell viability, apoptosis and invasion, respectively. The production of reactive oxygen species (ROS) and levels of malondialdehyde (MDA), glutathione (GSH) and ferrous ion (Fe2+) were determined using detection kits. The expression levels of glutathione peroxidase 4 (GPX4) and Yes-associated protein 1 (YAP1) were detected using RT-qPCR and western blotting. The results showed that the expression of HIF-1 alpha was significantly upregulated in NSCLC cells compared with normal human bronchial epithelial cells. Small interfering RNA specific to HIF-1 alpha (si-HIF-1 alpha) significantly decreased the proliferation and invasion of NSCLC cells and increased their apoptosis. si-HIF-1 alpha also increased the levels of ROS, MDA and Fe2+ but decreased GSH and GPX4 levels in A549 cells. Additionally, si-HIF-1 alpha increased phosphorylated (p-)YAP1 levels, suppressed GPX4 and YAP1 expression, and attenuated the YAP1 overexpression-induced changes in YAP1, p-YAP1 and GPX4 levels and cell viability. The ferroptosis antagonist ferrostatin-1 partially attenuated the effects of si-HIF-1 alpha on the NSCLC cells, while the ferroptosis agonist erastin further inhibited NSCLC growth by blocking HIF-1 alpha expression. In conclusion, the silencing of HIF-1 alpha induces ferroptosis by suppressing Hippo-YAP pathway activation in NSCLC cells. The present study provides novel insights into the malignant progression of NSCLC and suggests that HIF-1 alpha is an effective target for the treatment of NSCLC.
C1 [Zheng, Senzhong; Chen, Yang] Taizhou First Peoples Hosp, Dept Cardiothorac Surg, Taizhou 318020, Zhejiang, Peoples R China.
   [Mo, Ji] Taizhou First Peoples Hosp, Dept Resp Med, Taizhou 318020, Zhejiang, Peoples R China.
   [Zhang, Jing] Taizhou Vocat & Tech Coll, Sch Med & Pharmaceut Engn, Taizhou 318000, Zhejiang, Peoples R China.
   [Chen, Yang] Taizhou First Peoples Hosp, Dept Cardiothorac Surg, 218 Hengjie Rd, Taizhou 318020, Zhejiang, Peoples R China.
RP Chen, Y (通讯作者)，Taizhou First Peoples Hosp, Dept Cardiothorac Surg, 218 Hengjie Rd, Taizhou 318020, Zhejiang, Peoples R China.
EM yangchenchzj@163.com
FU Project of Taizhou Science and Technology Bureau [21ywb51]
FX This study was supported by the Project of Taizhou Science and
   Technology Bureau (grant no. 21ywb51).
CR Cao XL, 2022, PLOS ONE, V17, DOI 10.1371/journal.pone.0261370
   Coelho MA, 2017, IMMUNITY, V47, P1083, DOI 10.1016/j.immuni.2017.11.016
   Dixon SJ, 2012, CELL, V149, P1060, DOI 10.1016/j.cell.2012.03.042
   Eling Nils, 2015, Oncoscience, V2, P517
   Fan ZY, 2021, J CELL MOL MED, V25, P10197, DOI 10.1111/jcmm.16957
   Fashoyin-Aje LA, 2018, J CLIN ONCOL, V36, DOI 10.1200/JCO.2018.36.15_suppl.9088
   Forcina GC, 2019, PROTEOMICS, V19, DOI 10.1002/pmic.201800311
   Gong Y, 2019, DNA CELL BIOL, V38, P725, DOI 10.1089/dna.2018.4541
   Goodgame B, 2009, J THORAC ONCOL, V4, P1370, DOI 10.1097/JTO.0b013e3181b6bc1b
   Hao SH, 2017, NEOPLASIA, V19, P1022, DOI 10.1016/j.neo.2017.10.005
   Imai H, 2017, CURR TOP MICROBIOL, V403, P143, DOI 10.1007/82_2016_508
   Jensen RL, 2006, J NEURO-ONCOL, V78, P233, DOI 10.1007/s11060-005-9103-z
   Kim DH, 2015, INT J ONCOL, V47, P2226, DOI 10.3892/ijo.2015.3200
   Li CL, 2017, NAT CELL BIOL, V19, P106, DOI 10.1038/ncb3464
   Li HY, 2019, PHARMAZIE, V74, P3, DOI 10.1691/ph.2019.8674
   Li Y, 2020, ONCOL LETT, V19, P323, DOI 10.3892/ol.2019.11066
   Li ZJ, 2021, ACTA PHARMACOL SIN, V42, P301, DOI 10.1038/s41401-020-0478-3
   Liang C, 2019, ADV MATER, V31, DOI 10.1002/adma.201904197
   Lin ZH, 2022, REDOX BIOL, V52, DOI 10.1016/j.redox.2022.102312
   Livak KJ, 2001, METHODS, V25, P402, DOI 10.1006/meth.2001.1262
   Ma ZW, 2022, SEMIN CANCER BIOL, V80, P379, DOI 10.1016/j.semcancer.2020.09.011
   Marhuenda E, 2019, AM J RESP CELL MOL, V61, P540, DOI 10.1165/rcmb.2018-0412LE
   Nie JH, 2018, J CANCER RES CLIN, V144, P2329, DOI 10.1007/s00432-018-2740-3
   Park SY, 2007, CANCER LETT, V258, P63, DOI 10.1016/j.canlet.2007.08.011
   Pawlus MR, 2013, CELL SIGNAL, V25, P1895, DOI 10.1016/j.cellsig.2013.05.018
   Pezzuto A, 2018, CURR MOL MED, V18, P343, DOI 10.2174/1566524018666181109121849
   Qin Y, 2018, EBIOMEDICINE, V38, P25, DOI 10.1016/j.ebiom.2018.10.069
   Salgia R, 2021, CELL REP MED, V2, DOI 10.1016/j.xcrm.2020.100186
   Shen ZY, 2018, ADV MATER, V30, DOI 10.1002/adma.201704007
   Shin D, 2018, FREE RADICAL BIO MED, V129, P454, DOI 10.1016/j.freeradbiomed.2018.10.426
   Siegel RL, 2020, CA-CANCER J CLIN, V70, P7, DOI 10.3322/caac.21590
   Stockwell BR, 2017, CELL, V171, P273, DOI 10.1016/j.cell.2017.09.021
   Tang TT, 2018, FASEB J, V32, P6965, DOI 10.1096/fj.201801013R
   Tang X, 2021, THORAC CANCER, V12, P1219, DOI 10.1111/1759-7714.13904
   Wang RC, 2022, TRANSL CANCER RES, V11, P262, DOI 10.21037/tcr-21-1843
   Wang XY, 2021, J NANOBIOTECHNOL, V19, DOI 10.1186/s12951-021-00952-y
   Wang Y, 2021, FRONT CELL DEV BIOL, V9, DOI 10.3389/fcell.2021.643515
   Wu YH, 2022, J HAZARD MATER, V426, DOI 10.1016/j.jhazmat.2021.127807
   Xia XJ, 2019, CURR GENE THER, V19, P117, DOI 10.2174/1566523219666190628152137
   Yamamura S, 2020, DEV BIOL, V468, P14, DOI 10.1016/j.ydbio.2020.09.004
   Yang LQ, 2018, CANCER LETT, V414, P44, DOI 10.1016/j.canlet.2017.11.007
   Yang WS, 2014, CELL, V156, P317, DOI 10.1016/j.cell.2013.12.010
   Yang WH, 2019, CELL REP, V28, P2501, DOI 10.1016/j.celrep.2019.07.107
   Yang YX, 2022, TRANSL ONCOL, V18, DOI 10.1016/j.tranon.2022.101360
   Ye SZ, 2021, J CELL MOL MED, V25, P3300, DOI 10.1111/jcmm.16400
   Yu MX, 2018, CELL DEATH DIS, V9, DOI 10.1038/s41419-018-0515-z
   Zhang GCX, 2021, BIOMED PHARMACOTHER, V138, DOI 10.1016/j.biopha.2021.111506
   Zhang XD, 2018, J EXP CLIN CANC RES, V37, DOI 10.1186/s13046-018-0892-2
   Zhao JL, 2022, J INVEST SURG, V35, P1660, DOI 10.1080/08941939.2022.2090034
   Zhou Yaqing, 2019, Nan Fang Yi Ke Da Xue Xue Bao, V39, P286, DOI 10.12122/j.issn.1673-4254.2019.03.05
   Zhu GQ, 2021, CELL DEATH DISCOV, V7, DOI 10.1038/s41420-021-00468-2
NR 51
TC 2
Z9 2
U1 2
U2 8
PU SPANDIDOS PUBL LTD
PI ATHENS
PA POB 18179, ATHENS, 116 10, GREECE
SN 1792-1074
EI 1792-1082
J9 ONCOL LETT
JI Oncol. Lett.
PD MAR
PY 2023
VL 25
IS 3
AR 90
DI 10.3892/ol.2023.13676
PG 9
WC Oncology
WE Science Citation Index Expanded (SCI-EXPANDED)
SC Oncology
GA 9P4SU
UT WOS:000944276600001
PM 36817050
OA Green Published, gold
DA 2024-02-05
ER

PT J
AU Xia, XJ
   Fan, XP
   Zhao, MY
   Zhu, P
AF Xia, Xiaojun
   Fan, Xiaoping
   Zhao, Mingyi
   Zhu, Ping
TI The Relationship between Ferroptosis and Tumors: A Novel Landscape for
   Therapeutic Approach
SO CURRENT GENE THERAPY
LA English
DT Review
DE Ferroptosis; iron metabolism; ROS; cancer; chemotherapeutic drug
   resistance; therapeutic approach
ID DEPENDENT CELL-DEATH; CYSTINE/GLUTAMATE ANTIPORTER; CISPLATIN
   RESISTANCE; PROMOTES FERROPTOSIS; LYMPHOMA GROWTH; SYSTEM X(C)(-);
   CANCER-CELLS; RECEPTOR 1; IN-VITRO; IRON
AB Background: Ferroptosis is a newly discovered form of iron-dependent oxidative cell death characterized by lethal accumulation of lipid-based reactive oxygen species (ROS). It is distinct from other forms of cell death including apoptosis, necrosis, and autophagy in terms of morphology, biochemistry and genetics.
   Discussion: Ferroptosis can be induced by system xc- inhibitors or glutathione peroxidase 4 (GPx4) inhibitors, as well as drugs such as sorafenib, sulfasalazine (SAS), and artesunate (ART). Ferroptosis has been recently shown to be critical in regulating growth of tumors, such as hepatocellular cardnoma (HCC), renal cell carcinoma (RCC), non-small cell lung cancer (NSCLC), ovarian cancer, pancreatic carcinoma, and diffuse large B cell lymphoma (DLBCL). Ferroptosis is also associated with resistance to chemotherapeutic drugs and the anti-tumor efficacy of immunotherapy.
   Conclusion: This review summarizes the mechanism of ferroptosis and its relationship with different types of tumors, to advance our understanding of cell death and to find a novel approach for clinical cancer management.
C1 [Xia, Xiaojun; Fan, Xiaoping; Zhu, Ping] Guangdong Acad Med Sci, Guangdong Prov Peoples Hosp, Guangdong Cardiovasc Inst, Guangzhou 510100, Guangdong, Peoples R China.
   [Zhao, Mingyi] Cent S Univ, Xiangya Hosp 3, Dept Pediat, Changsha 410006, Hunan, Peoples R China.
   [Xia, Xiaojun] Guangzhou Med Univ, Affiliated Hosp 1, Dept Thorac Surg, Guangzhou 510120, Guangdong, Peoples R China.
   [Xia, Xiaojun] State Key Lab Resp Dis, Guangzhou 510120, Guangdong, Peoples R China.
   [Xia, Xiaojun] Natl Clin Res Ctr Resp Dis, Guangzhou 510120, Guangdong, Peoples R China.
C3 Guangdong Academy of Medical Sciences & Guangdong General Hospital;
   Southern Medical University - China; Central South University; Guangzhou
   Medical University; State Key Laboratory of Respiratory Disease
RP Fan, XP (通讯作者)，Guangdong Acad Med Sci, Guangdong Prov Peoples Hosp, Guangdong Cardiovasc Inst, Guangzhou 510100, Guangdong, Peoples R China.; Zhao, MY (通讯作者)，Cent S Univ, Xiangya Hosp 3, Dept Pediat, Changsha 410006, Hunan, Peoples R China.
EM tanganqier@163.com; 36163773@qq.com
RI Fan, xiao/AEF-7654-2022; Fan, Xiaoping/N-7412-2019
OI Fan, xiao/0000-0001-5147-6701; Fan, Xiaoping/0000-0003-0172-4070; xia,
   xiaojun/0000-0002-4488-8406; Zhao, Mingyi/0000-0002-2884-0736
FU New Xiangya Talent Project of the Third Xiangya Hospital of Central
   South University [JY201524]
FX This work was supported by research grants from the New Xiangya Talent
   Project of the Third Xiangya Hospital of Central South University
   (JY201524).
CR Andolfo I, 2010, HAEMATOL-HEMATOL J, V95, P1244, DOI 10.3324/haematol.2009.020685
   Angeli JPF, 2014, NAT CELL BIOL, V16, P1180, DOI 10.1038/ncb3064
   Babu KR, 2016, J MOL MED, V94, P347, DOI 10.1007/s00109-015-1362-3
   Bai T, 2017, BIOCHEM BIOPH RES CO, V491, P919, DOI 10.1016/j.bbrc.2017.07.136
   Bridges RJ, 2012, BRIT J PHARMACOL, V165, P20, DOI 10.1111/j.1476-5381.2011.01480.x
   Brigelius-Flohé R, 2013, BBA-GEN SUBJECTS, V1830, P3289, DOI 10.1016/j.bbagen.2012.11.020
   Buccarelli M, 2018, CELL DEATH DIS, V9, DOI 10.1038/s41419-018-0864-7
   Cao JY, 2016, CELL MOL LIFE SCI, V73, P2195, DOI 10.1007/s00018-016-2194-1
   Chen LY, 2015, ONCOL REP, V33, P1465, DOI 10.3892/or.2015.3712
   Conrad M, 2012, AMINO ACIDS, V42, P231, DOI 10.1007/s00726-011-0867-5
   Cramer SL, 2017, NAT MED, V23, P120, DOI 10.1038/nm.4232
   Dixon SJ, 2014, ELIFE, V3, DOI 10.7554/eLife.02523
   Dixon SJ, 2012, CELL, V149, P1060, DOI 10.1016/j.cell.2012.03.042
   Dolma S, 2003, CANCER CELL, V3, P285, DOI 10.1016/S1535-6108(03)00050-3
   Drayton RM, 2014, CLIN CANCER RES, V20, P1990, DOI 10.1158/1078-0432.CCR-13-2805
   Eling Nils, 2015, Oncoscience, V2, P517
   Gao MH, 2015, ONCOTARGET, V6, P35145, DOI 10.18632/oncotarget.5671
   Gao MH, 2015, MOL CELL, V59, P298, DOI 10.1016/j.molcel.2015.06.011
   Gout PW, 2003, ANTI-CANCER DRUG, V14, P21, DOI 10.1097/00001813-200301000-00004
   Gout PW, 2001, LEUKEMIA, V15, P1633, DOI 10.1038/sj.leu.2402238
   Greenshields AL, 2017, MOL CARCINOGEN, V56, P75, DOI 10.1002/mc.22474
   Hao SH, 2017, NEOPLASIA, V19, P1022, DOI 10.1016/j.neo.2017.10.005
   Hass C, 2016, BIOCHEM PHARMACOL, V105, P14, DOI 10.1016/j.bcp.2016.01.004
   Houessinon A, 2016, MOL CANCER, V15, DOI 10.1186/s12943-016-0526-2
   Imai H, 2003, FREE RADICAL BIO MED, V34, P145, DOI 10.1016/S0891-5849(02)01197-8
   ISHII T, 1981, J BIOL CHEM, V256, P2387
   Jiang L, 2015, NATURE, V520, P57, DOI 10.1038/nature14344
   Kabaria S, 2015, FREE RADICAL BIO MED, V89, P548, DOI 10.1016/j.freeradbiomed.2015.09.010
   Kim SE, 2016, NAT NANOTECHNOL, V11, P977, DOI 10.1038/nnano.2016.164
   Kindrat I, 2016, ONCOTARGET, V7, P1276, DOI 10.18632/oncotarget.6004
   Kyrychenko S, 2015, CARDIOVASC RES, V108, P324, DOI 10.1093/cvr/cvv238
   Lachaier E, 2014, ANTICANCER RES, V34, P6417
   Lewerenz J, 2013, ANTIOXID REDOX SIGN, V18, P522, DOI 10.1089/ars.2011.4391
   Liu DS, 2017, NAT COMMUN, V8, DOI 10.1038/ncomms14844
   Liu XX, 2011, FEBS LETT, V585, P1363, DOI 10.1016/j.febslet.2011.04.018
   Louandre C, 2015, CANCER LETT, V356, P971, DOI 10.1016/j.canlet.2014.11.014
   Louandre C, 2013, INT J CANCER, V133, P1732, DOI 10.1002/ijc.28159
   Ma SM, 2017, PLOS ONE, V12, DOI 10.1371/journal.pone.0182921
   Manz DH, 2016, ANN NY ACAD SCI, V1368, P149, DOI 10.1111/nyas.13008
   Mao C, 2018, CANCER RES, V78, P3484, DOI 10.1158/0008-5472.CAN-17-3454
   Mehta A, 2013, EUR J PHARMACOL, V698, P6, DOI 10.1016/j.ejphar.2012.10.032
   Ohman KA, 2016, ONCOTARGET, V7, P33529, DOI 10.18632/oncotarget.9551
   Ooko E, 2015, PHYTOMEDICINE, V22, P1045, DOI 10.1016/j.phymed.2015.08.002
   Roh JL, 2016, CANCER LETT, V381, P96, DOI 10.1016/j.canlet.2016.07.035
   Sato H, 1999, J BIOL CHEM, V274, P11455, DOI 10.1074/jbc.274.17.11455
   Schott C, 2015, FRONT ONCOL, V5, DOI 10.3389/fonc.2015.00131
   Shaw AT, 2011, P NATL ACAD SCI USA, V108, P8773, DOI 10.1073/pnas.1105941108
   Shen ZY, 2018, ADV MATER, V30, DOI 10.1002/adma.201704007
   Shintoku R, 2017, CANCER SCI, V108, P2187, DOI 10.1111/cas.13380
   Shpyleva SI, 2011, BREAST CANCER RES TR, V126, P63, DOI 10.1007/s10549-010-0849-4
   Sun X, 2015, ONCOGENE, V34, P5617, DOI 10.1038/onc.2015.32
   Sun XF, 2016, HEPATOLOGY, V64, P488, DOI 10.1002/hep.28574
   Sun XF, 2016, HEPATOLOGY, V63, P173, DOI 10.1002/hep.28251
   Tan Shirlee, 2001, Current Topics in Medicinal Chemistry, V1, P497, DOI 10.2174/1568026013394741
   Torti SV, 2013, NAT REV CANCER, V13, P342, DOI 10.1038/nrc3495
   Toyokuni S, 2017, FREE RADICAL BIO MED, V108, P610, DOI 10.1016/j.freeradbiomed.2017.04.024
   Wang M, 2019, CELL DEATH DIFFER, V26, P2329, DOI 10.1038/s41418-019-0304-y
   Wang SJ, 2016, CELL REP, V17, P366, DOI 10.1016/j.celrep.2016.09.022
   Wang SF, 2016, ONCOTARGET, V7, P74132, DOI 10.18632/oncotarget.12356
   Wang WM, 2019, NATURE, V569, P270, DOI 10.1038/s41586-019-1170-y
   Wolpaw AJ, 2011, P NATL ACAD SCI USA, V108, pE771, DOI 10.1073/pnas.1106149108
   Wu XJ, 2018, INT J MOL MED, V41, P1992, DOI 10.3892/ijmm.2018.3427
   Wu YD, 2017, CANCER MED-US, V6, P1686, DOI 10.1002/cam4.1110
   Xie YC, 2016, BIOCHEM BIOPH RES CO, V473, P775, DOI 10.1016/j.bbrc.2016.03.052
   Yagoda N, 2007, NATURE, V447, P864, DOI 10.1038/nature05859
   Yamaguchi H, 2013, CLIN CANCER RES, V19, P845, DOI 10.1158/1078-0432.CCR-12-2621
   Yang WS, 2008, CHEM BIOL, V15, P234, DOI 10.1016/j.chembiol.2008.02.010
   Yang WS, 2014, CELL, V156, P317, DOI 10.1016/j.cell.2013.12.010
   Yoshioka Y, 2012, J BIOL CHEM, V287, P34110, DOI 10.1074/jbc.M112.356717
   Yu Y, 2015, MOL CELL ONCOL, V2, DOI 10.1080/23723556.2015.1054549
   Zhang KX, 2018, MOL CARCINOGEN, V57, P1566, DOI 10.1002/mc.22878
   Zhang Y, 2015, PLOS ONE, V10, DOI [10.1371/journal.pone.0131597, 10.1371/journal.pone.0142555]
   Zheng DW, 2017, NANO LETT, V17, P284, DOI 10.1021/acs.nanolett.6b04060
NR 73
TC 87
Z9 93
U1 7
U2 105
PU BENTHAM SCIENCE PUBL LTD
PI SHARJAH
PA EXECUTIVE STE Y-2, PO BOX 7917, SAIF ZONE, 1200 BR SHARJAH, U ARAB
   EMIRATES
SN 1566-5232
EI 1875-5631
J9 CURR GENE THER
JI Curr. Gene Ther.
PY 2019
VL 19
IS 2
BP 117
EP 124
DI 10.2174/1566523219666190628152137
PG 8
WC Genetics & Heredity
WE Science Citation Index Expanded (SCI-EXPANDED)
SC Genetics & Heredity
GA IS4EM
UT WOS:000482106300007
PM 31264548
OA Green Published
DA 2024-02-05
ER

PT J
AU Tang, X
   Ding, H
   Liang, ML
   Chen, X
   Yan, YX
   Wan, NS
   Chen, QQ
   Zhang, J
   Cao, J
AF Tang, Xin
   Ding, Hui
   Liang, Maoli
   Chen, Xing
   Yan, Yuxia
   Wan, Nansheng
   Chen, Qianqian
   Zhang, Jing
   Cao, Jie
TI Curcumin induces ferroptosis in non-small-cell lung cancer via
   activating autophagy
SO THORACIC CANCER
LA English
DT Article
DE Autophagy; curcumin; ferroptosis; non&#8208; small&#8208; cell lung
   cancer
ID IRON; BIOLOGY
AB Background Emerging studies showed curcumin can inhibit glioblastoma and breast cancer cells via regulating ferroptosis. However, the role of ferroptosis in the inhibitory effect of curcumin on non-small-cell lung cancer (NSCLC) remains unclear.
   Methods Cell counting kit-8 (CCK-8) assay was used to measure the viability of A549 and H1299 cells under different conditions. Cell proliferation was examined by Ki67 immunofluorescence. The morphological changes of cells and tumor tissues were observed by optical microscope and hematoxylin and eosin (H&E) staining. Intracellular reactive oxygen species (ROS), malondialdehyde (MDA), superoxide dismutase (SOD), glutathione (GSH), and iron contents were determined by corresponding assay kit. The related protein expression levels were detected by western blot and immunohistochemistry. Transmission electron microscope was used to observe ultrastructure changes of A549 and H1299 cells.
   Results Curcumin inhibited tumor growth and cell proliferation, but promoted cell death. Characteristic changes of ferroptosis were observed in curcumin group, including iron overload, GSH depletion and lipid peroxidation. Meanwhile, the protein level of ACSL4 was higher and the levels of SLC7A11 and GPX4 were lower in curcumin group than that in control group. Incubation of ferroptosis inhibitors ferrostatin-1 (Fer-1) or knockdown of iron-responsive element-binding protein 2 (IREB2) notably weakened curcumin-induced anti-tumor effect and ferroptosis in A549 and H1299 cells. Further investigation suggested that curcumin induced mitochondrial membrane rupture and mitochondrial cristae decrease, increased autolysosome, increased the level of Beclin1 and LC3, and decreased the level of P62. Curcumin-induced autophagy and subsequent ferroptosis were both alleviated with autophagy inhibitor chloroquine (CQ) or siBeclin1.
   Conclusion Curcumin induced ferroptosis via activating autophagy in NSCLC, which enhanced the therapeutic effect of NSCLC.
C1 [Tang, Xin; Ding, Hui; Liang, Maoli; Chen, Xing; Yan, Yuxia; Wan, Nansheng; Chen, Qianqian; Zhang, Jing; Cao, Jie] Tianjin Med Univ, Gen Hosp, Dept Resp & Crit Care Med, 154 Anshan Rd, Tianjin 300052, Peoples R China.
C3 Tianjin Medical University
RP Cao, J (通讯作者)，Tianjin Med Univ, Gen Hosp, Dept Resp & Crit Care Med, 154 Anshan Rd, Tianjin 300052, Peoples R China.
EM tjcaojie@163.com
RI Cao, jie/JXR-6551-2024
OI Tang, Xin/0000-0002-0372-478X
FU National key research and development program of China [2016YFC1304502];
   National Natural Science Foundation of China [81670084, 81970084];
   Tianjin Key Research and Development Program [20YFZCSY00390]
FX National key research and development program of China, Grant/Award
   Number: 2016YFC1304502; National Natural Science Foundation of China,
   Grant/Award Numbers: 81670084, 81970084; Tianjin Key Research and
   Development Program, Grant/Award Number: 20YFZCSY00390
CR Chen P, 2020, SIGNAL TRANSDUCT TAR, V5, DOI 10.1038/s41392-020-0149-3
   Chen TC, 2020, REDOX BIOL, V30, DOI 10.1016/j.redox.2019.101413
   Dixon SJ, 2012, CELL, V149, P1060, DOI 10.1016/j.cell.2012.03.042
   Feng T, 2017, INT J NANOMED, V12, P6027, DOI 10.2147/IJN.S132434
   Guerrero-Hue M, 2019, FASEB J, V33, P8961, DOI 10.1096/fj.201900077R
   Guo JP, 2018, CANCER RES TREAT, V50, P445, DOI 10.4143/crt.2016.572
   Hirsch FR, 2017, LANCET, V389, P299, DOI 10.1016/S0140-6736(16)30958-8
   Hou W, 2016, AUTOPHAGY, V12, P1425, DOI 10.1080/15548627.2016.1187366
   Jemal A, 2011, CA-CANCER J CLIN, V61, P134, DOI [10.3322/caac.20115, 10.3322/caac.21492, 10.3322/caac.20107]
   Kang R, 2017, CURR PATHOBIOL REP, V5, P153, DOI 10.1007/s40139-017-0139-5
   Latunde-Dada GO., 1861, BIOCH BIOPHYS ACTA G, V2017
   Li RH, 2020, OXID MED CELL LONGEV, V2020, DOI 10.1155/2020/3469840
   Liang M., 2021, TECHNOL HLTH CARE, P1
   Ma S, 2016, CELL DEATH DIS, V7, DOI 10.1038/cddis.2016.208
   Mehta HJ, 2014, TARGET ONCOL, V9, P295, DOI 10.1007/s11523-014-0321-1
   Onorati AV, 2018, CANCER-AM CANCER SOC, V124, P3307, DOI 10.1002/cncr.31335
   Park E, 2019, CELL DEATH DIS, V10, DOI 10.1038/s41419-019-2064-5
   Rosas G, 2019, CRIT REV ONCOL HEMAT, V136, P48, DOI 10.1016/j.critrevonc.2019.02.006
   Sharifi S, 2020, PHYTOTHER RES, V34, P1926, DOI 10.1002/ptr.6658
   Stockwell BR, 2017, CELL, V171, P273, DOI 10.1016/j.cell.2017.09.021
   Tomeh MA, 2019, INT J MOL SCI, V20, DOI 10.3390/ijms20051033
   Torii S, 2016, BIOCHEM J, V473, P769, DOI 10.1042/BJ20150658
   Wei S, 2020, J HAZARD MATER, V384, DOI 10.1016/j.jhazmat.2019.121390
   Xia XJ, 2019, CURR GENE THER, V19, P117, DOI 10.2174/1566523219666190628152137
   Yagoda N, 2007, NATURE, V447, P864, DOI 10.1038/nature05859
   Zhou BR, 2020, SEMIN CANCER BIOL, V66, P89, DOI 10.1016/j.semcancer.2019.03.002
   Zou Y, 2019, NAT COMMUN, V10, DOI 10.1038/s41467-019-09277-9
NR 27
TC 88
Z9 94
U1 14
U2 89
PU WILEY
PI HOBOKEN
PA 111 RIVER ST, HOBOKEN 07030-5774, NJ USA
SN 1759-7706
EI 1759-7714
J9 THORAC CANCER
JI Thorac. Cancer
PD APR
PY 2021
VL 12
IS 8
BP 1219
EP 1230
DI 10.1111/1759-7714.13904
EA MAR 2021
PG 12
WC Oncology; Respiratory System
WE Science Citation Index Expanded (SCI-EXPANDED)
SC Oncology; Respiratory System
GA RM9PD
UT WOS:000624623600001
PM 33656766
OA Green Published, gold
HC Y
HP N
DA 2024-02-05
ER

PT J
AU Guo, H
   Ren, H
   Han, K
   Li, JY
   Dong, Y
   Zhao, X
   Li, CQ
AF Guo, Hua
   Ren, Hui
   Han, Kun
   Li, Jianying
   Dong, Yu
   Zhao, Xuan
   Li, Chunqi
TI Knockdown of HDAC10 inhibits POLE2-mediated DNA damage repair in NSCLC
   cells by increasing SP1 acetylation levels
SO PULMONARY PHARMACOLOGY & THERAPEUTICS
LA English
DT Article
DE HDAC10; Non-small cell lung cancer; Ferroptosis; Acetylation; DNA damage
ID LUNG; DEACETYLATION; EXPRESSION
AB HDAC10 has been reported to be associated with poor prognosis in patients with non-small cell lung cancer (NSCLC), however, the regulatory role and mechanisms of HDAC10 in NSCLC have not been investigated. In this study, we found that HDAC10 was increased in NSCLC patients and cell lines. And high expression of HDAC10 is linked to poor survival in NSCLC patients. The results showed that knockdown of HDAC10 triggered DNA damage, S-phase arrest, and proliferation inhibition in A549 and H1299 cells. In addition, knockdown of HDAC10 promoted cell ferroptosis by enhancing ROS, MDA and Fe2+ levels. Mechanistically, HDAC10 knock-down reduced SP1 expression and elevated the acetylation level of SP1, which inhibited the binding of SP1 to the promoter of POLE2, resulting in reduced POLE2 expression. Overexpression of SP1 or POLE2 partially reversed the effects of HDAC10 deletion on NSCLC cell proliferation and ferroptosis. In conclusion, knockdown of HDAC10 inhibited the proliferation of NSCLC cells and promoted their ferroptosis by regulating the SP1/POLE2 axis. HDAC10 might be a promising target for the treatment of NSCLC.
C1 [Guo, Hua; Li, Jianying; Dong, Yu; Zhao, Xuan] Xi An Jiao Tong Univ, Coll Med, Affiliated Hosp, Dept Resp & Crit Care Med,Xian Cent Hosp, Xian 710004, Shaanxi, Peoples R China.
   [Ren, Hui] Xi An Jiao Tong Univ, Dept Resp & Crit Care Med, Affiliated Hosp 1, Xian 710048, Shaanxi, Peoples R China.
   [Ren, Hui] Xi An Jiao Tong Univ, Bioinspired Engn & Biomech Ctr, Xian 710048, Shaanxi, Peoples R China.
   [Han, Kun] Xi An Jiao Tong Univ, Xian Cent Hosp, Affiliated Hosp, Coll Med,Dept Gastroenterol, Xian 710004, Shaanxi, Peoples R China.
   [Li, Chunqi] Xian Int Studies Univ Hosp, Internal Med, Xian 710061, Shaanxi, Peoples R China.
   [Li, Chunqi] Hosp Xian Int Studies Univ, Internal Med, 437,South Changan Rd, Xian 710061, Shaanxi, Peoples R China.
C3 Xi'an Jiaotong University; Xi'an Jiaotong University; Xi'an Jiaotong
   University; Xi'an Jiaotong University
RP Li, CQ (通讯作者)，Hosp Xian Int Studies Univ, Internal Med, 437,South Changan Rd, Xian 710061, Shaanxi, Peoples R China.
EM moniorhe@163.com
FU general items: Shaanxi Province Key Research and Development Project
   [2021SF-255]; Xi'an Science amp; Technology Plan [2019114613YX001SF034]
FX This work was supported by the general items: Shaanxi Province Key
   Research and Development Project (No. 2021SF-255) and Xi'an Science &
   Technology Plan (No. 2019114613YX001SF034) .
CR Alexander M, 2020, LUNG, V198, P897, DOI 10.1007/s00408-020-00407-5
   Burgers PMJ, 1998, CHROMOSOMA, V107, P218, DOI 10.1007/s004120050300
   Carusillo A, 2020, CELLS-BASEL, V9, DOI 10.3390/cells9071665
   Chatterjee N, 2017, ENVIRON MOL MUTAGEN, V58, P235, DOI 10.1002/em.22087
   Chen JD, 2016, CSH PERSPECT MED, V6, DOI 10.1101/cshperspect.a026104
   Chiou JT, 2021, BIOCHEM PHARMACOL, V188, DOI 10.1016/j.bcp.2021.114544
   El-Naggar AM, 2019, EMBO REP, V20, DOI 10.15252/embr.201948375
   Fan FS, 2021, CANCER RES, V81, P6233, DOI 10.1158/0008-5472.CAN-21-1547
   Gu YY, 2022, J ONCOL, V2022, DOI 10.1155/2022/8092751
   Herbst RS, 2018, NATURE, V553, P446, DOI 10.1038/nature25183
   Hosoya N, 2014, CANCER SCI, V105, P370, DOI 10.1111/cas.12366
   Hsu TI, 2012, ONCOGENE, V31, P3973, DOI 10.1038/onc.2011.568
   Huang D, 2001, NUCLEIC ACIDS RES, V29, P2810, DOI 10.1093/nar/29.13.2810
   Islam MM, 2017, GYNECOL ONCOL, V144, P613, DOI 10.1016/j.ygyno.2017.01.009
   Jiang XJ, 2021, NAT REV MOL CELL BIO, V22, P266, DOI 10.1038/s41580-020-00324-8
   Li JY, 2018, ONCOL REP, V40, P2477, DOI 10.3892/or.2018.6659
   Li J, 2020, CELL DEATH DIS, V11, DOI 10.1038/s41419-020-2298-2
   Li XH, 2019, CANCER MED-US, V8, P5750, DOI 10.1002/cam4.2448
   Li YX, 2020, CANCER RES, V80, P3265, DOI 10.1158/0008-5472.CAN-19-3613
   Li YX, 2016, CSH PERSPECT MED, V6, DOI 10.1101/cshperspect.a026831
   Liu XM, 2020, FRONT ONCOL, V10, DOI 10.3389/fonc.2020.00485
   Lord CJ, 2012, NATURE, V481, P287, DOI 10.1038/nature10760
   Oehme I, 2013, P NATL ACAD SCI USA, V110, pE2592, DOI 10.1073/pnas.1300113110
   Oliveira T, 2021, REDOX BIOL, V47, DOI 10.1016/j.redox.2021.102149
   Osada H, 2004, INT J CANCER, V112, P26, DOI 10.1002/ijc.20395
   Planchard D, 2019, ANN ONCOL, V30, P863, DOI 10.1093/annonc/mdy474
   Qi JN, 2023, PHYTOTHER RES, V37, P295, DOI 10.1002/ptr.7613
   Radhakrishnan R, 2015, J BIOL CHEM, V290, P22795, DOI 10.1074/jbc.M114.612945
   Ramaiah MJ, 2021, LIFE SCI, V277, DOI 10.1016/j.lfs.2021.119504
   Rogers RF, 2020, CANCER RES, V80, P1735, DOI 10.1158/0008-5472.CAN-19-1372
   Ropero S, 2007, MOL ONCOL, V1, P19, DOI 10.1016/j.molonc.2007.01.001
   Safe S, 2018, CANCER PREV RES, V11, P371, DOI 10.1158/1940-6207.CAPR-17-0407
   Smith CEP, 2021, AM FAM PHYSICIAN, V103, P155
   Steimbach RR, 2022, J AM CHEM SOC, V144, P18861, DOI 10.1021/jacs.2c05030
   Stewart TM, 2022, J BIOL CHEM, V298, DOI 10.1016/j.jbc.2022.102407
   Su LJ, 2019, OXID MED CELL LONGEV, V2019, DOI 10.1155/2019/5080843
   Sun ZH, 2022, APPL BIOCHEM BIOTECH, V194, P1621, DOI 10.1007/s12010-021-03757-9
   Sung H, 2021, CA-CANCER J CLIN, V71, P209, DOI 10.3322/caac.21660
   Wu Z, 2020, MED SCI MONITOR, V26, DOI 10.12659/MSM.921430
   Xu DX, 2019, INT J MOL SCI, V20, DOI 10.3390/ijms20184423
   Yang WB, 2020, NEURO-ONCOLOGY, V22, P1439, DOI 10.1093/neuonc/noaa103
   Young MJ, 2022, J BIOMED SCI, V29, DOI 10.1186/s12929-022-00787-1
   Zhang QJ, 2021, LIFE SCI, V278, DOI 10.1016/j.lfs.2021.119529
   Zhu Jinming, 2021, IUBMB Life, DOI 10.1002/iub.2448
   Zou JY, 2021, INT J MOL SCI, V22, DOI 10.3390/ijms222413335
NR 45
TC 0
Z9 0
U1 4
U2 4
PU ACADEMIC PRESS LTD- ELSEVIER SCIENCE LTD
PI LONDON
PA 24-28 OVAL RD, LONDON NW1 7DX, ENGLAND
SN 1094-5539
J9 PULM PHARMACOL THER
JI Pulm. Pharmacol. Ther.
PD DEC
PY 2023
VL 83
AR 102250
DI 10.1016/j.pupt.2023.102250
EA SEP 2023
PG 9
WC Pharmacology & Pharmacy; Respiratory System
WE Science Citation Index Expanded (SCI-EXPANDED)
SC Pharmacology & Pharmacy; Respiratory System
GA S7KB3
UT WOS:001072910900001
PM 37657752
DA 2024-02-05
ER

PT J
AU Yan, TH
   Tian, XC
   Liu, F
   Liu, QB
   Sheng, Q
   Wu, JL
   Jiang, SL
AF Yan, Tinghao
   Tian, Xinchen
   Liu, Fen
   Liu, Qingbin
   Sheng, Qing
   Wu, Jianlin
   Jiang, Shulong
TI The emerging role of circular RNAs in drug resistance of non-small cell
   lung cancer
SO FRONTIERS IN ONCOLOGY
LA English
DT Review
[truncated: 4,253,230 more chars]
