# Supplementary material for: Bibliometric analysis of ferroptosis: a comprehensive evaluation of its contribution to lung cancer
Source: Front Genet. 2025 Jan 29;15:1449491. doi: 10.3389/fgene.2024.1449491 (PMC11814228; doi:10.3389/fgene.2024.1449491)
Supplement: Supplementary file 2 [file DataSheet1.zip › download_501-606.txt]

FN Clarivate Analytics Web of Science
VR 1.0
PT J
AU Yee, PP
   Li, W
AF Yee, Patricia P.
   Li, Wei
TI Tumor necrosis: A synergistic consequence of metabolic stress and
   inflammation
SO BIOESSAYS
LA English
DT Article
DE ferroptosis; hypoxia; immunosuppression; inflammation; metabolic stress;
   neutrophil; tumor necrosis
ID COLONY-STIMULATING FACTOR; DENDRITIC CELL ACTIVATION; HEAT-SHOCK
   PROTEINS; BONE-MARROW; G-CSF; NEUTROPHIL RECRUITMENT; SUPPRESSOR-CELLS;
   LUNG-CANCER; IN-VIVO; T-CELLS
AB Tumor necrosis is a common histological feature and poor prognostic predictor in various cancers. Despite its significant clinical implications, the mechanism underlying tumor necrosis remains largely unclear due to lack of appropriate pre-clinical modeling. We propose that tumor necrosis is a synergistic consequence of metabolic stress and inflammation, which lead to oxidative stress-induced cell death, such as ferroptosis. As a natural consequence of tumor expansion, tumor cells are inevitably stripped of vascular supply, resulting in deprivation of oxygen and nutrients. The resulting metabolic stress has commonly been considered the cause of tumor necrosis. Recent studies found that immune cells, such as neutrophils, when recruited to tumors, can directly trigger ferroptosis in tumor cells, suggesting that immune cells can be involved in amplifying tumor necrosis. This article will discuss potential mechanisms underlying tumor necrosis development and its impact on tumor progression as well as the immune response to tumors.
C1 [Yee, Patricia P.; Li, Wei] Penn State Coll Med, Dept Pediat, Div Hematol & Oncol, Hershey, PA USA.
   [Yee, Patricia P.] Penn State Coll Med, Med Scientist Training Program, Hershey, PA USA.
   [Li, Wei] Penn State Coll Med, Dept Biochem & Mol Biol, Hershey, PA USA.
C3 Pennsylvania Commonwealth System of Higher Education (PCSHE);
   Pennsylvania State University; Penn State Health; Pennsylvania
   Commonwealth System of Higher Education (PCSHE); Pennsylvania State
   University; Penn State Health; Pennsylvania Commonwealth System of
   Higher Education (PCSHE); Pennsylvania State University; Penn State
   Health
RP Li, W (通讯作者)，Penn State Hershey Coll Med, Dept Pediat, 500 Univ Dr,POB 850,MC H085, Hershey, PA 17033 USA.
EM weili@pennstatehealth.psu.edu
OI Li, Wei/0000-0001-5696-4309; Yee, Patricia/0000-0002-3141-2062
FU National Institute ofGeneral Medical Sciences [5T32GM118294]; National
   Institute ofNeurological Disorders and Stroke [NS109147, NS119547]
FX National Institute ofGeneral Medical Sciences, Grant/Award Number:
   5T32GM118294; National Institute ofNeurological Disorders and Stroke,
   Grant/Award Numbers: NS109147, NS119547
CR Aaes TL, 2016, CELL REP, V15, P274, DOI 10.1016/j.celrep.2016.03.037
   Angeli JPF, 2019, NAT REV CANCER, V19, P405, DOI 10.1038/s41568-019-0149-1
   Angelini G, 2002, P NATL ACAD SCI USA, V99, P1491, DOI 10.1073/pnas.022630299
   Asea A, 2000, NAT MED, V6, P435, DOI 10.1038/74697
   Basu S, 2000, INT IMMUNOL, V12, P1539, DOI 10.1093/intimm/12.11.1539
   Bell EL, 2007, J CELL BIOL, V177, P1029, DOI 10.1083/jcb.200609074
   BEUTLER B, 1988, BIOCHEMISTRY-US, V27, P7575, DOI 10.1021/bi00420a001
   Bezu L, 2015, FRONT IMMUNOL, V6, DOI 10.3389/fimmu.2015.00187
   Bhat KPL, 2011, GENE DEV, V25, P2594, DOI 10.1101/gad.176800.111
   Binder RJ, 2000, J IMMUNOL, V165, P6029, DOI 10.4049/jimmunol.165.11.6029
   Blaisdell A, 2015, CANCER CELL, V28, P785, DOI 10.1016/j.ccell.2015.11.005
   Boulé MW, 2004, J EXP MED, V199, P1631, DOI 10.1084/jem.20031942
   Bredholt G, 2015, ONCOTARGET, V6, P39676, DOI 10.18632/oncotarget.5344
   Bristow RG, 2008, NAT REV CANCER, V8, P180, DOI 10.1038/nrc2344
   Bunt SK, 2006, J IMMUNOL, V176, P284, DOI 10.4049/jimmunol.176.1.284
   Campbell EL, 2014, IMMUNITY, V40, P66, DOI 10.1016/j.immuni.2013.11.020
   Carneiro A, 2011, CANCER-AM CANCER SOC, V117, P1279, DOI 10.1002/cncr.25621
   Casbon AJ, 2015, P NATL ACAD SCI USA, V112, pE566, DOI 10.1073/pnas.1424927112
   Cekic C, 2016, NAT REV IMMUNOL, V16, P177, DOI 10.1038/nri.2016.4
   Chen XF, 2016, OXID MED CELL LONGEV, V2016, DOI 10.1155/2016/1580967
   Cheville JC, 2003, AM J SURG PATHOL, V27, P612, DOI 10.1097/00000478-200305000-00005
   CLARK RA, 1979, J IMMUNOL, V122, P2605
   CLARK RA, 1975, J EXP MED, V141, P1442, DOI 10.1084/jem.141.6.1442
   CLARK RA, 1981, J IMMUNOL, V126, P1295
   Coffelt SB, 2016, NAT REV CANCER, V16, P431, DOI 10.1038/nrc.2016.52
   Coffelt SB, 2015, NATURE, V522, P345, DOI 10.1038/nature14282
   Cortez-Retamozo V, 2012, P NATL ACAD SCI USA, V109, P2491, DOI 10.1073/pnas.1113744109
   Decker P, 2005, J IMMUNOL, V174, P3326, DOI 10.4049/jimmunol.174.6.3326
   Decker P, 2003, EUR J IMMUNOL, V33, P1978, DOI 10.1002/eji.200323703
   Demers M, 2012, P NATL ACAD SCI USA, V109, P13076, DOI 10.1073/pnas.1200419109
   Dixon SJ, 2012, CELL, V149, P1060, DOI 10.1016/j.cell.2012.03.042
   Dolma S, 2003, CANCER CELL, V3, P285, DOI 10.1016/S1535-6108(03)00050-3
   Eash KJ, 2010, J CLIN INVEST, V120, P2423, DOI 10.1172/JCI41649
   Eash KJ, 2009, BLOOD, V113, P4711, DOI 10.1182/blood-2008-09-177287
   Edwards JG, 2003, CHEST, V124, P1916, DOI 10.1378/chest.124.5.1916
   Feng WM, 2018, CELL MOL BIOL LETT, V23, DOI 10.1186/s11658-018-0077-1
   Fischer K, 2007, BLOOD, V109, P3812, DOI 10.1182/blood-2006-07-035972
   FISHER ER, 1993, CANCER, V71, P2507, DOI 10.1002/1097-0142(19930415)71:8<2507::AID-CNCR2820710813>3.0.CO;2-0
   Forlow SB, 2001, BLOOD, V98, P3309, DOI 10.1182/blood.V98.12.3309
   Gabay C, 1999, NEW ENGL J MED, V340, P448, DOI 10.1056/NEJM199902113400607
   Gabrilovich DI, 2017, CANCER IMMUNOL RES, V5, P3, DOI 10.1158/2326-6066.CIR-16-0297
   Galluzzi L, 2017, NAT REV IMMUNOL, V17, P97, DOI 10.1038/nri.2016.107
   Gatenby RA, 2004, NAT REV CANCER, V4, P891, DOI 10.1038/nrc1478
   Gershkovitz M, 2019, CANCER IMMUNOL IMMUN, V68, P33, DOI 10.1007/s00262-018-2249-2
   Gershkovitz M, 2018, CANCER RES, V78, P5050, DOI 10.1158/0008-5472.CAN-18-0540
   Gershkovitz M, 2018, CANCER RES, V78, P2680, DOI 10.1158/0008-5472.CAN-17-3614
   Golstein P, 2007, TRENDS BIOCHEM SCI, V32, P37, DOI 10.1016/j.tibs.2006.11.001
   GORDON TP, 1985, CLIN EXP RHEUMATOL, V3, P291
   Granot Z, 2011, CANCER CELL, V20, P300, DOI 10.1016/j.ccr.2011.08.012
   Gustafson P, 2003, EUR J CANCER, V39, P1568, DOI 10.1016/S0959-8049(03)00369-1
   Hammoud MA, 1996, J NEURO-ONCOL, V27, P65, DOI 10.1007/BF00146086
   Hangai S, 2016, P NATL ACAD SCI USA, V113, P3844, DOI 10.1073/pnas.1602023113
   Hao GY, 2018, RSC ADV, V8, P22182, DOI 10.1039/c8ra02095g
   Hoenderdos K, 2016, THORAX, V71, P1030, DOI 10.1136/thoraxjnl-2015-207604
   Hofmann MA, 1999, CELL, V97, P889, DOI 10.1111/j.1365-2222.2011.03714.x
   Huebener P, 2015, J CLIN INVEST, V125, P539, DOI 10.1172/JCI76887
   Hussain SP, 2007, INT J CANCER, V121, P2373, DOI 10.1002/ijc.23173
   Ishii KJ, 2001, J IMMUNOL, V167, P2602, DOI 10.4049/jimmunol.167.5.2602
   Jin S, 2007, J CELL SCI, V120, P379, DOI 10.1242/jcs.03349
   Kalogeris T, 2012, INT REV CEL MOL BIO, V298, P229, DOI 10.1016/B978-0-12-394309-5.00006-7
   Karsch-Bluman A, 2019, ONCOGENE, V38, P1920, DOI 10.1038/s41388-018-0555-y
   Kim CH, 2007, J CELL PHYSIOL, V211, P371, DOI 10.1002/jcp.20941
   Kim HK, 2006, BLOOD, V108, P812, DOI 10.1182/blood-2005-10-4162
   Kim JS, 2003, BIOCHEM BIOPH RES CO, V304, P463, DOI 10.1016/S0006-291X(03)00618-1
   Köhler A, 2011, BLOOD, V117, P4349, DOI 10.1182/blood-2010-09-308387
   Koga Y, 2004, CANCER RES, V64, P1037, DOI 10.1158/0008-5472.CAN-03-1808
   Kolaczkowska E, 2013, NAT REV IMMUNOL, V13, P159, DOI 10.1038/nri3399
   Kowanetz M, 2010, P NATL ACAD SCI USA, V107, P21248, DOI 10.1073/pnas.1015855107
   Leadbetter EA, 2002, NATURE, V416, P603, DOI 10.1038/416603a
   Leek RD, 1999, BRIT J CANCER, V79, P991, DOI 10.1038/sj.bjc.6690158
   Lenting K, 2017, ACTA NEUROPATHOL, V133, P263, DOI 10.1007/s00401-017-1671-4
   Levesque JP, 2004, BLOOD, V104, P65, DOI 10.1182/blood-2003-05-1589
   Li XF, 2007, CANCER RES, V67, P7646, DOI 10.1158/0008-5472.CAN-06-4353
   Liou GY, 2010, FREE RADICAL RES, V44, P479, DOI 10.3109/10715761003667554
   Liu FL, 1996, IMMUNITY, V5, P491, DOI 10.1016/S1074-7613(00)80504-X
   LLOMBARTBOSCH A, 1986, VIRCHOWS ARCH A, V409, P627, DOI 10.1007/BF00713429
   Ma Q, 1999, IMMUNITY, V10, P463, DOI 10.1016/S1074-7613(00)80046-1
   Mahiddine K, 2020, J CLIN INVEST, V130, P389, DOI 10.1172/JCI130952
   Martin C, 2003, IMMUNITY, V19, P583, DOI 10.1016/S1074-7613(03)00263-2
   Martinon F, 2006, NATURE, V440, P237, DOI 10.1038/nature04516
   McGovern NN, 2011, J IMMUNOL, V186, P453, DOI 10.4049/jimmunol.1002213
   Melcher A, 1998, NAT MED, V4, P581, DOI 10.1038/nm0598-581
   Mittal D, 2014, CURR OPIN IMMUNOL, V27, P16, DOI 10.1016/j.coi.2014.01.004
   MOLINEUX G, 1991, BLOOD, V78, P961
   Muro-Cacho CA, 2000, ANN CLIN LAB SCI, V30, P239
   Nikoletopoulou V, 2013, BBA-MOL CELL RES, V1833, P3448, DOI 10.1016/j.bbamcr.2013.06.001
   Noch E, 2009, CANCER BIOL THER, V8, P1791, DOI 10.4161/cbt.8.19.9762
   Panjwani NN, 2002, J IMMUNOL, V168, P2997, DOI 10.4049/jimmunol.168.6.2997
   Panopoulos AD, 2006, BLOOD, V108, P3682, DOI 10.1182/blood-2006-02-003012
   Petit I, 2002, NAT IMMUNOL, V3, P687, DOI 10.1038/ni813
   Petty JM, 2009, J IMMUNOL, V182, P604, DOI 10.4049/jimmunol.182.1.604
   Pruenster M, 2009, NAT IMMUNOL, V10, P101, DOI 10.1038/ni.1675
   Raza SA, 2002, NEUROSURGERY, V51, P2, DOI 10.1097/00006123-200207000-00002
   Rönnefarth VM, 2006, J IMMUNOL, V177, P7740, DOI 10.4049/jimmunol.177.11.7740
   Rovere-Querini P, 2004, EMBO REP, V5, P825, DOI 10.1038/sj.embor.7400205
   SAITO H, 1992, INT J CANCER, V51, P124, DOI 10.1002/ijc.2910510122
   Scaffidi P, 2002, NATURE, V418, P191, DOI 10.1038/nature00858
   Schwarzenberger P, 2000, J IMMUNOL, V164, P4783, DOI 10.4049/jimmunol.164.9.4783
   Semerad CL, 2002, IMMUNITY, V17, P413, DOI 10.1016/S1074-7613(02)00424-7
   Sengupta S, 2005, CANCER-AM CANCER SOC, V104, P511, DOI 10.1002/cncr.21206
   Shah AH, 2013, J NEURO-ONCOL, V112, P141, DOI 10.1007/s11060-013-1059-9
   Shaul ME, 2019, NAT REV CLIN ONCOL, V16, P601, DOI 10.1038/s41571-019-0222-4
   Shi Y, 2003, NATURE, V425, P516, DOI 10.1038/nature01991
   Sionov RV, 2019, ONCOIMMUNOLOGY, V8, DOI 10.1080/2162402X.2019.1624129
   SLIVKA A, 1980, BLOOD, V55, P347
   Song XP, 2005, J IMMUNOL, V175, P8200, DOI 10.4049/jimmunol.175.12.8200
   Summers C, 2010, TRENDS IMMUNOL, V31, P318, DOI 10.1016/j.it.2010.05.006
   Suratt BT, 2004, BLOOD, V104, P565, DOI 10.1182/blood-2003-10-3638
   Swinson DEB, 2002, LUNG CANCER, V37, P235, DOI 10.1016/S0169-5002(02)00172-1
   Teijeira A, 2021, CLIN CANCER RES, V27, P2383, DOI 10.1158/1078-0432.CCR-20-1319
   Tlsty TD, 2019, SCIENCE, V365, P122, DOI 10.1126/science.aaw2368
   Tomes L, 2003, BREAST CANCER RES TR, V81, P61, DOI 10.1023/A:1025476722493
   Tonnus W, 2017, IMMUNOL REV, V277, P128, DOI 10.1111/imr.12551
   Tsung A, 2005, J EXP MED, V201, P1135, DOI 10.1084/jem.20042614
   Tu S, 2008, CANCER CELL, V14, P408, DOI 10.1016/j.ccr.2008.10.011
   Vanden Berghe T, 2014, NAT REV MOL CELL BIO, V15, P134, DOI 10.1038/nrm3737
   Völs S, 2017, CURR PHARM DESIGN, V23, P4862, DOI 10.2174/1381612823666170704125420
   Waight JD, 2011, PLOS ONE, V6, DOI 10.1371/journal.pone.0027690
   Walmsley SR, 2005, J EXP MED, V201, P105, DOI 10.1084/jem.20040624
   Wang HC, 1999, SCIENCE, V285, P248, DOI 10.1126/science.285.5425.248
   WEISS SJ, 1982, J CLIN INVEST, V69, P255, DOI 10.1172/JCI110447
   Williams MR, 2011, TRENDS IMMUNOL, V32, P461, DOI 10.1016/j.it.2011.06.009
   Wilson WR, 2011, NAT REV CANCER, V11, P393, DOI 10.1038/nrc3064
   Yagoda N, 2007, NATURE, V447, P864, DOI 10.1038/nature05859
   Yang WS, 2014, CELL, V156, P317, DOI 10.1016/j.cell.2013.12.010
   Yang WH, 2019, CELL REP, V28, P2501, DOI 10.1016/j.celrep.2019.07.107
   Yatim N, 2015, SCIENCE, V350, P328, DOI 10.1126/science.aad0395
   Yee PP, 2020, NAT COMMUN, V11, DOI 10.1038/s41467-020-19193-y
   Zhang Y, 2016, FRONT IMMUNOL, V7, P1, DOI 10.3389/fimmu.2016.00032
   Zong WX, 2006, GENE DEV, V20, P1, DOI 10.1101/gad.1376506
NR 130
TC 19
Z9 22
U1 1
U2 11
PU WILEY
PI HOBOKEN
PA 111 RIVER ST, HOBOKEN 07030-5774, NJ USA
SN 0265-9247
EI 1521-1878
J9 BIOESSAYS
JI Bioessays
PD JUL
PY 2021
VL 43
IS 7
AR e2100029
DI 10.1002/bies.202100029
EA MAY 2021
PG 12
WC Biochemistry & Molecular Biology; Biology
WE Science Citation Index Expanded (SCI-EXPANDED)
SC Biochemistry & Molecular Biology; Life Sciences & Biomedicine - Other
   Topics
GA SU7KU
UT WOS:000651039000001
PM 33998010
OA Green Accepted
DA 2024-02-05
ER

PT J
AU Deshpande, R
   Zou, CB
AF Deshpande, Rushikesh
   Zou, Chunbin
TI <i>Pseudomonas Aeruginosa</i>Induced Cell Death in Acute Lung Injury and
   Acute Respiratory Distress Syndrome
SO INTERNATIONAL JOURNAL OF MOLECULAR SCIENCES
LA English
DT Review
DE Pseudomonas aeruginosa; cell death; apoptosis; ferroptosis; acute lung
   injury; acute respiratory distress syndrome; lung infection
ID EPITHELIAL-CELLS; NATURAL-KILLER; APOPTOSIS; INTERLEUKIN-15; CANCER;
   INFECTION; IL-15; FERROPTOSIS; GENERATION; PATHWAYS
AB Pseudomonas aeruginosais an important opportunistic pathogen responsible for the cause of acute lung injury and acute respiratory distress syndrome.P. aeruginosaisthe leading species isolated from patients with nosocomial infection and is detected in almost all the patients with long term ventilation in critical care units.P. aeruginosainfection is also the leading cause of deleterious chronic lung infections in patients suffering from cystic fibrosis as well as the major reason for morbidity in people with chronic obstructive pulmonary disease.P. aeruginosainfections are linked to diseases with high mortality rates and are challenging for treatment, for which no effective remedies have been developed. Massive lung epithelial cell death is a hallmark of severe acute lung injury and acute respiratory distress syndrome caused byP. aeruginosainfection. Lung epithelial cell death poses serious challenges to air barrier and structural integrity that may lead to edema, cytokine secretion, inflammatory infiltration, and hypoxia. Here we review different types of cell death caused byP. aeruginosaserving as a starting point for the diseases it is responsible for causing. We also review the different mechanisms of cell death and potential therapeutics in countering the serious challenges presented by this deadly bacterium.
C1 [Deshpande, Rushikesh] Univ Pittsburgh, Grad Sch Publ Hlth, Dept Environm & Occupat Hlth, Pittsburgh, PA 15213 USA.
   [Zou, Chunbin] Univ Pittsburgh, Div Pulm Allergy & Crit Care Med, Pittsburgh, PA 15213 USA.
C3 Pennsylvania Commonwealth System of Higher Education (PCSHE); University
   of Pittsburgh; Pennsylvania Commonwealth System of Higher Education
   (PCSHE); University of Pittsburgh
RP Zou, CB (通讯作者)，Univ Pittsburgh, Div Pulm Allergy & Crit Care Med, Pittsburgh, PA 15213 USA.
EM rhd10@pitt.edu; zouc@upmc.edu
OI Zou, Chunbin/0000-0003-1355-4726
FU National Institute of Health at The United States [HL125435, HL142997]
FX This work is supported, in part, with R01 grants (HL125435 and HL142997)
   from National Institute of Health at The United States to C.Z.
CR Aballay A, 2001, P NATL ACAD SCI USA, V98, P2735, DOI 10.1073/pnas.041613098
   Bain W, 2019, BLOOD ADV, V3, P432, DOI 10.1182/bloodadvances.2018026286
   Balasubramanian D, 2013, NUCLEIC ACIDS RES, V41, P1, DOI 10.1093/nar/gks1039
   Bergsbaken T, 2009, NAT REV MICROBIOL, V7, P99, DOI 10.1038/nrmicro2070
   Brigelius-Flohé R, 2013, BBA-GEN SUBJECTS, V1830, P3289, DOI 10.1016/j.bbagen.2012.11.020
   Bucior I, 2012, PLOS PATHOG, V8, DOI 10.1371/journal.ppat.1002616
   Burrows LL, 2012, ANNU REV MICROBIOL, V66, P493, DOI 10.1146/annurev-micro-092611-150055
   Chemani C, 2009, INFECT IMMUN, V77, P2065, DOI 10.1128/IAI.01204-08
   Chen NS, 2020, LANCET, V395, P507, DOI 10.1016/S0140-6736(20)30211-7
   Dar HH, 2018, J CLIN INVEST, V128, P4639, DOI [10.1172/JCI99490, 10.1172/jci99490]
   Dixon SJ, 2015, ACS CHEM BIOL, V10, P1604, DOI 10.1021/acschembio.5b00245
   Doll S, 2017, NAT CHEM BIOL, V13, P91, DOI [10.1038/NCHEMBIO.2239, 10.1038/nchembio.2239]
   Fehniger TA, 2001, BLOOD, V97, P14, DOI 10.1182/blood.V97.1.14
   Galluzzi L, 2012, CELL DEATH DIFFER, V19, P107, DOI 10.1038/cdd.2011.96
   Gong WH, 2020, IMMUNOBIOLOGY, V225, DOI 10.1016/j.imbio.2019.11.019
   González-Navajas JM, 2012, NAT REV IMMUNOL, V12, P125, DOI 10.1038/nri3133
   Grassmé H, 2001, APOPTOSIS, V6, P441, DOI 10.1023/A:1012485506972
   Grassmé H, 2000, SCIENCE, V290, P527, DOI 10.1126/science.290.5491.527
   Green DR, 2015, CSH PERSPECT BIOL, V7, DOI 10.1101/cshperspect.a006080
   GUPTA SK, 1994, INFECT IMMUN, V62, P4572, DOI 10.1128/IAI.62.10.4572-4579.1994
   Hayashi N, 2015, FEBS LETT, V589, P890, DOI 10.1016/j.febslet.2015.02.031
   Hiromatsu T, 2003, J INFECT DIS, V187, P1442, DOI 10.1086/374643
   Hoiby N., 2000, CYSTIC FIBROSIS, P83
   Inoue S, 2010, J IMMUNOL, V184, P1401, DOI 10.4049/jimmunol.0902307
   IRVIN RT, 1989, INFECT IMMUN, V57, P3720, DOI 10.1128/IAI.57.12.3720-3726.1989
   Jorch SK, 2017, NAT MED, V23, P279, DOI 10.1038/nm.4294
   Kagan VE, 2017, NAT CHEM BIOL, V13, P81, DOI [10.1038/nchembio.2238, 10.1038/NCHEMBIO.2238]
   Kennedy MK, 2000, J EXP MED, V191, P771, DOI 10.1084/jem.191.5.771
   KERR JFR, 1972, BRIT J CANCER, V26, P239, DOI 10.1038/bjc.1972.33
   Khan MA, 2018, FRONT MED-LAUSANNE, V5, DOI 10.3389/fmed.2018.00019
   Lei PX, 2019, FRONT PHYSIOL, V10, DOI 10.3389/fphys.2019.00139
   Li XC, 2001, NAT MED, V7, P114, DOI 10.1038/83253
   Losa D, 2014, J IMMUNOL, V192, P4804, DOI 10.4049/jimmunol.1301294
   Lucas M, 2007, IMMUNITY, V26, P503, DOI 10.1016/j.immuni.2007.03.006
   Ma A, 2000, J EXP MED, V191, P753, DOI 10.1084/jem.191.5.753
   Ma A, 2006, ANNU REV IMMUNOL, V24, P657, DOI 10.1146/annurev.immunol.24.021605.090727
   Maeurer MJ, 2000, INFECT IMMUN, V68, P2962, DOI 10.1128/IAI.68.5.2962-2970.2000
   Maurice NM, 2019, SCI REP-UK, V9, DOI 10.1038/s41598-019-47457-1
   Motegi A, 2008, J LEUKOCYTE BIOL, V84, P1047, DOI 10.1189/jlb.0807530
   Murphy TF, 2009, CURR OPIN PULM MED, V15, P138, DOI 10.1097/MCP.0b013e328321861a
   Nirmala JG, 2020, CELL BIOL TOXICOL, V36, P145, DOI 10.1007/s10565-019-09496-2
   Pan YP, 2009, MICROB PATHOGENESIS, V46, P73, DOI 10.1016/j.micpath.2008.10.012
   Paoli P, 2013, BBA-MOL CELL RES, V1833, P3481, DOI 10.1016/j.bbamcr.2013.06.026
   Parker D, 2012, AM J RESP CELL MOL, V46, P6, DOI 10.1165/rcmb.2011-0080OC
   Platnich JM, 2019, ARCH BIOCHEM BIOPHYS, V670, P4, DOI 10.1016/j.abb.2019.02.008
   Pylaeva E, 2019, FRONT IMMUNOL, V10, DOI 10.3389/fimmu.2019.02190
   Pylaeva E, 2016, FRONT IMMUNOL, V7, DOI 10.3389/fimmu.2016.00629
   Rashid MH, 2000, P NATL ACAD SCI USA, V97, P4885, DOI 10.1073/pnas.060030097
   Reinhart AA, 2016, GENES-BASEL, V7, DOI 10.3390/genes7120126
   Ryu JC, 2017, MUCOSAL IMMUNOL, V10, P757, DOI 10.1038/mi.2016.73
   Scannapieco F A, 2001, Ann Periodontol, V6, P78, DOI 10.1902/annals.2001.6.1.78
   Shafikhani SH, 2008, CELL MICROBIOL, V10, P994, DOI 10.1111/j.1462-5822.2007.01102.x
   Shah R, 2018, ACS CENTRAL SCI, V4, P387, DOI 10.1021/acscentsci.7b00589
   Shi XL, 2018, ONCOL LETT, V15, P9609, DOI 10.3892/ol.2018.8554
   Shintoku R, 2017, CANCER SCI, V108, P2187, DOI 10.1111/cas.13380
   Song DK, 2019, NAT MICROBIOL, V4, P97, DOI 10.1038/s41564-018-0290-8
   Torres IM, 2017, AM J PHYSIOL-LUNG C, V313, pL126, DOI 10.1152/ajplung.00524.2016
   Toyokuni S, 2017, FREE RADICAL BIO MED, V108, P610, DOI 10.1016/j.freeradbiomed.2017.04.024
   Valente E, 2000, MICROB PATHOGENESIS, V29, P345, DOI 10.1006/mpat.2000.0400
   Vallet I, 2001, P NATL ACAD SCI USA, V98, P6911, DOI 10.1073/pnas.111551898
   Vincent JL, 2009, JAMA-J AM MED ASSOC, V302, P2323, DOI 10.1001/jama.2009.1754
   Waldmann TA, 2006, NAT REV IMMUNOL, V6, P595, DOI 10.1038/nri1901
   Wenzel SE, 2017, CELL, V171, P628, DOI 10.1016/j.cell.2017.09.044
   Wood S, 2015, PLOS PATHOG, V11, DOI 10.1371/journal.ppat.1004934
   Wood SJ, 2015, J BIOL CHEM, V290, P29063, DOI 10.1074/jbc.M115.689950
   Wu CM, 2020, JAMA INTERN MED, V180, P934, DOI 10.1001/jamainternmed.2020.0994
   Yang WS, 2016, P NATL ACAD SCI USA, V113, pE4966, DOI 10.1073/pnas.1603244113
   Yang WS, 2014, CELL, V156, P317, DOI 10.1016/j.cell.2013.12.010
   Zou CB, 2015, SCI TRANSL MED, V7, DOI 10.1126/scitranslmed.aac7793
NR 69
TC 31
Z9 35
U1 2
U2 17
PU MDPI
PI BASEL
PA ST ALBAN-ANLAGE 66, CH-4052 BASEL, SWITZERLAND
EI 1422-0067
J9 INT J MOL SCI
JI Int. J. Mol. Sci.
PD AUG
PY 2020
VL 21
IS 15
AR 5356
DI 10.3390/ijms21155356
PG 17
WC Biochemistry & Molecular Biology; Chemistry, Multidisciplinary
WE Science Citation Index Expanded (SCI-EXPANDED)
SC Biochemistry & Molecular Biology; Chemistry
GA MZ4BT
UT WOS:000559067400001
PM 32731491
OA Green Published, gold
DA 2024-02-05
ER

PT J
AU Liu, ZK
   Cai, JY
   Jiang, GY
   Wang, M
   Wu, C
   Su, KN
   Hu, WW
   Huang, YX
   Yu, CH
   Huang, XC
   Cao, GX
   Wang, HS
AF Liu, Zhikun
   Cai, Jinyuan
   Jiang, Guiyang
   Wang, Meng
   Wu, Chuang
   Su, Kangning
   Hu, Weiwei
   Huang, Yaxian
   Yu, Chunhao
   Huang, Xiaochao
   Cao, Guoxiu
   Wang, Hengshan
TI Novel Platinum(IV) complexes intervene oxaliplatin resistance in colon
   cancer via inducing ferroptosis and apoptosis
SO EUROPEAN JOURNAL OF MEDICINAL CHEMISTRY
LA English
DT Article
DE Platinum(IV) complexes; Ferroptosis inducer; Overcoming oxaliplatin
   resistance; Multi-functional antineoplastic
ID IN-VITRO; CISPLATIN; CELLS; AGENTS; DERIVATIVES; PRODRUGS; HYBRIDS
AB Platinum-based chemotherapeutics are widely used for cancer treatment but are frequently limited because of dosage-dependent side effects and drug resistance. To attenuate these drawbacks, a series of novel platinum(IV) prodrugs (15a-18c) were synthesized and evaluated for anti-cancer activity. Among them, 17a demonstrated superior anti-proliferative activity compared with oxaliplatin (OXA) in the cisplatin-resistant lung cancer cell line A549/CDDP and OXA-resistant colon cancer cell line HCT-116/OXA but showed a lower cytotoxic effect toward human normal cell lines HUVEC and L02. Mechanistic investigations suggested that 17a efficiently enhanced intracellular platinum accumulation, induced DNA damage, disturbed the homeostasis of intracellular reactive oxygen molecules and mitochondrial membrane potential, and thereby activated the mitochondrion-dependent apoptosis pathway. Moreover, 17a significantly induced ferroptosis in HCT-116/OXA via triggering the accumulation of lipid peroxides, disrupting iron homeostasis, and inhibiting solute carrier family 7 member 11 and glutathione peroxidase 4 axial pathway transduction by inhibiting the expression of the phosphorylated signal transducer and activator of transcription 3 and nuclear factor erythroid 2-related factor 2. Moreover, 17a exerted remarkable in vivo antitumor efficacy in the HCT-116/OXA xenograft models but showed attenuated toxicity. These results indicated that these novel platinum(IV) complexes provided an alternative strategy to develop novel platinum-based antineoplastic agents for cancer treatment.
C1 [Liu, Zhikun; Cai, Jinyuan; Jiang, Guiyang; Wang, Meng; Wu, Chuang; Su, Kangning; Hu, Weiwei; Huang, Yaxian; Yu, Chunhao; Huang, Xiaochao; Cao, Guoxiu] Huaiyin Inst Technol, Natl & Local Joint Engn Res Ctr Mineral Salt Deep, Green Chem & Proc Enhancement Technol, Huaian 223003, Peoples R China.
   [Wang, Meng; Huang, Xiaochao; Wang, Hengshan] Guangxi Normal Univ, State Key Lab Chem & Mol Engn Med Resources, Collaborat Innovat Ctr Guangxi Ethn Med, Sch Chem & Pharmaceut Sci, Guilin 541004, Peoples R China.
C3 Huaiyin Institute of Technology; Guangxi Normal University
RP Huang, XC; Cao, GX (通讯作者)，Huaiyin Inst Technol, Natl & Local Joint Engn Res Ctr Mineral Salt Deep, Green Chem & Proc Enhancement Technol, Huaian 223003, Peoples R China.; Huang, XC; Wang, HS (通讯作者)，Guangxi Normal Univ, State Key Lab Chem & Mol Engn Med Resources, Collaborat Innovat Ctr Guangxi Ethn Med, Sch Chem & Pharmaceut Sci, Guilin 541004, Peoples R China.
EM viphuangxc@126.com; CaoGuoxiu@126.com; whengshan@163.com
FU National Natural Science Foundation of China [22201091]; Natural Science
   Foundation of the Jiangsu Higher Education Institutions of China
   [22KJB350004]; Research Start-up Fund of Huaiyin Institute of Technology
   [Z301B2152, Z301B19541]; Open Project Program of the National & Local
   Joint Engineering Research Center for Mineral Salt Deep Utilization
   [SF202208]
FX The authors wanted to show thanks for the financial support from
   National Natural Science Foundation of China (Grant Nos. 22201091) ,
   Natural Science Foundation of the Jiangsu Higher Education Institutions
   of China (Grant No. 22KJB350004) and the Research Start-up Fund of
   Huaiyin Institute of Technology (Z301B2152; Z301B19541) . The authors
   want to shows thanks for the excellent technical assistance of China
   Pharmaceutical University for the in vivo antitumor efficacy assays.
   Finally, the authors wanted to show thanks for the financial support
   from Open Project Program of the National & Local Joint Engineering
   Research Center for Mineral Salt Deep Utilization (SF202208) .
CR Ai Y, 2016, J MED CHEM, V59, P1747, DOI 10.1021/acs.jmedchem.5b01203
   Bharathiraja P, 2023, DRUG RESIST UPDATE, V71, DOI 10.1016/j.drup.2023.101004
   Cheng QQ, 2014, CHEM COMMUN, V50, P7427, DOI 10.1039/c4cc00419a
   Du J, 2021, CELL DEATH DIS, V12, DOI 10.1038/s41419-021-03996-y
   Du J, 2020, REDOX BIOL, V32, DOI 10.1016/j.redox.2020.101483
   du Terrail JO, 2023, NAT MED, DOI 10.1038/s41591-022-02155-w
   Fronik P, 2021, J MED CHEM, V64, P12132, DOI 10.1021/acs.jmedchem.1c00770
   Hindson J, 2023, NAT REV GASTRO HEPAT, V20, P131, DOI 10.1038/s41575-023-00753-8
   Hong T, 2021, REDOX BIOL, V42, DOI 10.1016/j.redox.2021.101928
   Huang XC, 2018, EUR J MED CHEM, V148, P1, DOI 10.1016/j.ejmech.2018.02.012
   Kostrhunova H, 2023, J MED CHEM, DOI 10.1021/acs.jmedchem.3c00269
   Kremer DM, 2021, NAT COMMUN, V12, DOI 10.1038/s41467-021-24859-2
   Lei G, 2021, PROTEIN CELL, V12, P836, DOI 10.1007/s13238-021-00841-y
   Li R., 2023, EGFRWT human lung cancer, V135
   Liang C, 2019, ADV MATER, V31, DOI 10.1002/adma.201904197
   Liu W, 2023, J MED CHEM, DOI 10.1021/acs.jmedchem.3c00396
   Liu XM, 2023, J MED CHEM, DOI 10.1021/acs.jmedchem.2c01660
   Liu YJ, 2023, DRUG RESIST UPDATE, V68, DOI 10.1016/j.drup.2023.100939
   Liu ZF, 2021, DALTON T, V50, P362, DOI 10.1039/d0dt03194a
   Liu ZK, 2023, J MED CHEM, V66, P4868, DOI 10.1021/acs.jmedchem.2c02036
   Liu ZK, 2020, EUR J MED CHEM, V194, DOI 10.1016/j.ejmech.2020.112269
   Ma J, 2017, EUR J MED CHEM, V128, P45, DOI 10.1016/j.ejmech.2017.01.032
   Moy B, 2023, J CLIN ONCOL, V41, P1318, DOI 10.1200/JCO.22.02807
   Pan ZY, 2022, J MED CHEM, V65, P14692, DOI 10.1021/acs.jmedchem.2c01224
   Petruzzella E, 2018, CHEM SCI, V9, P4299, DOI 10.1039/c8sc00428e
   Qiao X, 2021, EUR J MED CHEM, V223, DOI 10.1016/j.ejmech.2021.113730
   Roh JL, 2017, REDOX BIOL, V11, P254, DOI 10.1016/j.redox.2016.12.010
   Savino S, 2016, INT J MOL SCI, V17, DOI 10.3390/ijms17071010
   Shin D, 2018, FREE RADICAL BIO MED, V129, P454, DOI 10.1016/j.freeradbiomed.2018.10.426
   Siegel RL, 2023, CA-CANCER J CLIN, V73, P17, DOI 10.3322/caac.21763
   Song XQ, 2019, EUR J MED CHEM, V167, P377, DOI 10.1016/j.ejmech.2019.02.041
   Stordal B, 2007, CANCER TREAT REV, V33, P347, DOI 10.1016/j.ctrv.2007.01.009
   Sun Y, 2021, REDOX BIOL, V43, DOI 10.1016/j.redox.2021.101977
   Szakács G, 2014, CHEM REV, V114, P5753, DOI 10.1021/cr4006236
   Viswanathan VS, 2017, NATURE, V547, P453, DOI 10.1038/nature23007
   Wang H, 2021, FRONT CELL DEV BIOL, V09, DOI 10.3389/fcell.2021.629150
   Wang M, 2021, BIOORG CHEM, V110, DOI 10.1016/j.bioorg.2021.104741
   Wang N, 2023, SIGNAL TRANSDUCT TAR, V8, DOI 10.1038/s41392-023-01341-7
   Wang QJ, 2021, CELL DEATH DIS, V12, DOI 10.1038/s41419-021-03718-4
   Wang XH, 2019, CHEM REV, V119, P1138, DOI 10.1021/acs.chemrev.8b00209
   Wang XY, 2022, J MED CHEM, V65, P7933, DOI 10.1021/acs.jmedchem.2c00472
   Wheate NJ, 2010, DALTON T, V39, P8113, DOI 10.1039/c0dt00292e
   Wohlhieter CA, 2020, CELL REP, V33, DOI 10.1016/j.celrep.2020.108444
   Xiao K, 2022, NAT COMMUN, V13, DOI 10.1038/s41467-022-32474-y
   Xiao QW, 2023, FREE RADICAL BIO MED, V202, P35, DOI 10.1016/j.freeradbiomed.2023.03.020
   Yang HL, 2021, EUR J MED CHEM, V210, DOI 10.1016/j.ejmech.2020.113080
   Zhang R, 2019, J MED CHEM, V62, P4543, DOI 10.1021/acs.jmedchem.9b00128
   Zhang SR, 2020, CHEM SCI, V11, P3829, DOI 10.1039/d0sc00197j
   Zhao J, 2017, J INORG BIOCHEM, V176, P175, DOI 10.1016/j.jinorgbio.2017.08.017
   Zhou JW, 2022, J MED CHEM, V65, P4687, DOI 10.1021/acs.jmedchem.1c01775
   Zou JM, 2018, EUR J MED CHEM, V147, P150, DOI 10.1016/j.ejmech.2018.01.097
NR 51
TC 0
Z9 0
U1 10
U2 10
PU ELSEVIER FRANCE-EDITIONS SCIENTIFIQUES MEDICALES ELSEVIER
PI ISSY-LES-MOULINEAUX
PA 65 RUE CAMILLE DESMOULINS, CS50083, 92442 ISSY-LES-MOULINEAUX, FRANCE
SN 0223-5234
EI 1768-3254
J9 EUR J MED CHEM
JI Eur. J. Med. Chem.
PD JAN 5
PY 2024
VL 263
AR 115968
DI 10.1016/j.ejmech.2023.115968
PG 22
WC Chemistry, Medicinal
WE Science Citation Index Expanded (SCI-EXPANDED); Index Chemicus (IC)
SC Pharmacology & Pharmacy
GA CM6S8
UT WOS:001125712900001
PM 37995563
DA 2024-02-05
ER

PT J
AU Samarin, J
   Fabrowski, P
   Kurilov, R
   Nuskova, H
   Hummel-Eisenbeiss, J
   Pink, H
   Li, N
   Weru, V
   Alborzinia, H
   Yildiz, U
   Grob, L
   Taubert, M
   Czech, M
   Morgen, M
   Brandstädter, C
   Becker, K
   Mao, LH
   Jayavelu, AK
   Goncalves, A
   Uhrig, U
   Seiler, J
   Lyu, Y
   Diederichs, S
   Klingmüller, U
   Muckenthaler, M
   Kopp-Schneider, A
   Teleman, A
   Miller, AK
   Gunkel, N
AF Samarin, Jana
   Fabrowski, Piotr
   Kurilov, Roman
   Nuskova, Hana
   Hummel-Eisenbeiss, Johanna
   Pink, Hannelore
   Li, Nan
   Weru, Vivienn
   Alborzinia, Hamed
   Yildiz, Umut
   Grob, Laura
   Taubert, Minerva
   Czech, Marie
   Morgen, Michael
   Brandstaedter, Christina
   Becker, Katja
   Mao, Lianghao
   Jayavelu, Ashok Kumar
   Goncalves, Angela
   Uhrig, Ulrike
   Seiler, Jeanette
   Lyu, Yanhong
   Diederichs, Sven
   Klingmueller, Ursula
   Muckenthaler, Martina
   Kopp-Schneider, Annette
   Teleman, Aurelio
   Miller, Aubry K.
   Gunkel, Nikolas
TI Low level of antioxidant capacity biomarkers but not target
   overexpression predicts vulnerability to ROS-inducing drugs
SO REDOX BIOLOGY
LA English
DT Article
DE Biomarker; TXNRD1 inhibitor; Nitric oxide; Ferroptosis; NRF2
ID NITRIC-OXIDE PROTECTS; NF-KAPPA-B; OXIDATIVE STRESS; CANCER; MOLECULE;
   SENSITIVITY; INHIBITORS; GROWTH; ACTIVATION; GENERATION
AB Despite a strong rationale for why cancer cells are susceptible to redox-targeting drugs, such drugs often face tumor resistance or dose-limiting toxicity in preclinical and clinical studies. An important reason is the lack of specific biomarkers to better select susceptible cancer entities and stratify patients. Using a large panel of lung cancer cell lines, we identified a set of "antioxidant-capacity" biomarkers (ACB), which were tightly repressed, partly by STAT3 and STAT5A/B in sensitive cells, rendering them susceptible to multiple redox-targeting and ferroptosis-inducing drugs. Contrary to expectation, constitutively low ACB expression was not associated with an increased steady state level of reactive oxygen species (ROS) but a high level of nitric oxide, which is required to sustain high replication rates. Using ACBs, we identified cancer entities with a high percentage of patients with favorable ACB expression pattern, making it likely that more responders to ROS-inducing drugs could be stratified for clinical trials.
C1 [Samarin, Jana; Fabrowski, Piotr; Nuskova, Hana; Hummel-Eisenbeiss, Johanna; Pink, Hannelore; Grob, Laura; Taubert, Minerva; Czech, Marie; Morgen, Michael; Miller, Aubry K.; Gunkel, Nikolas] German Canc Res Ctr, Canc Drug Dev, Heidelberg, Germany.
   [Kurilov, Roman] German Canc Res Ctr, Appl Bioinformat, Heidelberg, Germany.
   [Li, Nan; Goncalves, Angela] German Canc Res Ctr, Somat Evolut & Early Detect, Heidelberg, Germany.
   [Weru, Vivienn; Kopp-Schneider, Annette] German Canc Res Ctr, Div Biostat, Heidelberg, Germany.
   [Alborzinia, Hamed; Yildiz, Umut] German Canc Res Ctr, Heidelberg Inst Stem Cell Technol & Expt Med, Heidelberg, Germany.
   [Brandstaedter, Christina; Becker, Katja] Justus Liebig Univ, Interdisciplinary Res Ctr, Biochem & Mol Biol, Giessen, Germany.
   [Mao, Lianghao; Jayavelu, Ashok Kumar] German Canc Res Ctr, Prote & Canc Cell Signaling Grp, CCU Pediat Leukemia, Heidelberg, Germany.
   [Uhrig, Ulrike] EMBL, Chem Biol Core Facil, Heidelberg, Germany.
   [Seiler, Jeanette; Lyu, Yanhong; Diederichs, Sven] German Canc Res Ctr, Div RNA Biol & Canc, Heidelberg, Germany.
   [Lyu, Yanhong; Diederichs, Sven] Univ Freiburg, Med Ctr Univ Freiburg, Fac Med,Dept Thorac Surg,Div Canc Res, German Canc Consortium DKTK Partner Site Freiburg, Freiburg, Germany.
   [Klingmueller, Ursula] German Canc Res Ctr, Div Syst Biol Signal Transduct, Heidelberg, Germany.
   [Klingmueller, Ursula] German Ctr Lung Res DZL, Translat Lung Res Ctr Heidelberg TLRC, Heidelberg, Germany.
   [Muckenthaler, Martina] Heidelberg Univ, Dept Pediat Hematol Oncol & Immunol, Heidelberg, Germany.
   [Nuskova, Hana; Teleman, Aurelio] German Canc Res Ctr, Div Signal Transduct Canc & Metab, Heidelberg, Germany.
   [Miller, Aubry K.; Gunkel, Nikolas] German Canc Consortium DKTK, Heidelberg, Germany.
C3 Helmholtz Association; German Cancer Research Center (DKFZ); Helmholtz
   Association; German Cancer Research Center (DKFZ); Helmholtz
   Association; German Cancer Research Center (DKFZ); Helmholtz
   Association; German Cancer Research Center (DKFZ); Helmholtz
   Association; German Cancer Research Center (DKFZ); Justus Liebig
   University Giessen; Helmholtz Association; German Cancer Research Center
   (DKFZ); European Molecular Biology Laboratory (EMBL); Helmholtz
   Association; German Cancer Research Center (DKFZ); University of
   Freiburg; Helmholtz Association; German Cancer Research Center (DKFZ);
   Ruprecht Karls University Heidelberg; Helmholtz Association; German
   Cancer Research Center (DKFZ); Helmholtz Association; German Cancer
   Research Center (DKFZ)
RP Gunkel, N (通讯作者)，German Canc Res Ctr, Canc Drug Dev, Heidelberg, Germany.
EM n.gunkel@dkfz.de
RI ; Klingmuller, Ursula/G-8477-2013
OI Taeubert, Minerva Jazmin/0000-0002-8442-3929; Miller,
   Aubry/0000-0002-1761-4143; Muckenthaler, Martina/0000-0002-3778-510X;
   Czech, Marie/0009-0007-3763-7290; Yildiz, Umut/0000-0002-7175-362X;
   Gunkel, Nikolas/0000-0001-8116-2690; Klingmuller,
   Ursula/0000-0001-9845-3099
FU DKFZ Genomics and Proteomics Core Facility; Helmholtz Validation Fund
   [70113349]; German Cancer Aid (Deutsche Krebshilfe) [GRK2727]; Deutsche
   Forschungsgemeinschaft [SPP2306, Fer-rOs-FOR5146];  [HVF-0069]
FX The authors would like to thank the DKFZ Genomics and Proteomics Core
   Facility for support, expert advice and RNA sequencing and the DKFZ
   HUSAR server platform for providing the storage space and computing
   capacity to execute this project. We thank the Champions Oncology Team
   and Sebastian Brabetz (Champions Oncology, USA) for running the ex vivo
   PDX experiment, providing the PDX RNA sequencing data, and critical
   review of the manuscript. We thank the Helmholtz Validation Fund (Grant
   Number HVF-0069) for supporting this work as part of the HOPE project
   and the German Cancer Aid (Deutsche Krebshilfe, Grant Number 70113349) .
   M. Muckenthaler acknowledges support from the Deutsche
   Forschungsgemeinschaft (Fer-rOs-FOR5146; GRK2727; SPP2306) .
CR Amann J, 2005, CANCER RES, V65, P226
   Berners-Price SJ, 2011, METALLOMICS, V3, P863, DOI 10.1039/c1mt00062d
   Bourgeais J, 2017, ONCOTARGET, V8, P41876, DOI 10.18632/oncotarget.11480
   CARLBERG I, 1985, METHOD ENZYMOL, V113, P484
   Chang L, 2021, CANCER CELL, V39, P466, DOI 10.1016/j.ccell.2020.12.008
   Chen X, 2021, NAT REV CLIN ONCOL, V18, P280, DOI 10.1038/s41571-020-00462-0
   Chen Y, 2020, BIOMED RES INT-UK, V2020, DOI 10.1155/2020/8359860
   ClinicalTrials, Irofulven in AR-targeted and docetaxel-pretreated mCRPC patients with drug response predictor (DRP®)
   Cox J, 2014, MOL CELL PROTEOMICS, V13, P2513, DOI 10.1074/mcp.M113.031591
   Cox J, 2008, NAT BIOTECHNOL, V26, P1367, DOI 10.1038/nbt.1511
   de la Vega MR, 2018, CANCER CELL, V34, P21, DOI 10.1016/j.ccell.2018.03.022
   Doll S, 2019, NATURE, V575, P693, DOI 10.1038/s41586-019-1707-0
   Ezerina D, 2018, CELL CHEM BIOL, V25, P447, DOI 10.1016/j.chembiol.2018.01.011
   Falchetti M, 2023, COMPUT BIOL MED, V152, DOI 10.1016/j.compbiomed.2022.106347
   Ferrer-Sueta G, 2018, CHEM REV, V118, P462, DOI 10.1021/acs.chemrev.7b00568
   Fujimori S, 2004, INT J ONCOL, V25, P413
   Fuloria S, 2021, ANTIOXIDANTS-BASEL, V10, DOI 10.3390/antiox10010128
   Garcia-Alonso L, 2019, GENOME RES, V29, P1363, DOI 10.1101/gr.240663.118
   Ghandi M, 2019, NATURE, V569, P503, DOI 10.1038/s41586-019-1186-3
   Gorrini C, 2013, NAT REV DRUG DISCOV, V12, P931, DOI 10.1038/nrd4002
   Gu ZG, 2016, BIOINFORMATICS, V32, P2847, DOI 10.1093/bioinformatics/btw313
   Gutsche M, 2009, J BIOL CHEM, V284, P31532, DOI 10.1074/jbc.M109.059246
   Hafner M, 2016, NAT METHODS, V13, P521, DOI [10.1038/NMETH.3853, 10.1038/nmeth.3853]
   Hangauer MJ, 2017, NATURE, V551, P247, DOI 10.1038/nature24297
   Hayes JD, 2020, CANCER CELL, V38, P167, DOI 10.1016/j.ccell.2020.06.001
   Homma T, 2021, NITRIC OXIDE-BIOL CH, V115, P34, DOI 10.1016/j.niox.2021.07.003
   Itoh Y, 2000, ANAL BIOCHEM, V287, P203, DOI 10.1006/abio.2000.4859
   Izumchenko E, 2017, ANN ONCOL, V28, P2595, DOI 10.1093/annonc/mdx416
   Jayavelu AK, 2020, NATURE, V588, P157, DOI 10.1038/s41586-020-2968-3
   Ji YB, 2003, MOL PHARMACOL, V63, P136, DOI 10.1124/mol.63.1.136
   Jiang ZY, 2014, J MED CHEM, V57, P2736, DOI 10.1021/jm5000529
   Kannappan V, 2021, FRONT MOL BIOSCI, V8, DOI 10.3389/fmolb.2021.741316
   Kathad U, 2021, BMC BIOINFORMATICS, V22, DOI 10.1186/s12859-021-04040-8
   Kirkpatrick DL, 2017, ANTIOXID REDOX SIGN, V26, P264, DOI 10.1089/ars.2016.6633
   Larraufie MH, 2015, BIOORG MED CHEM LETT, V25, P4787, DOI 10.1016/j.bmcl.2015.07.018
   Lehtiö J, 2021, NAT CANCER, V2, P1224, DOI 10.1038/s43018-021-00259-9
   Lewandowski M, 2017, INT J MOL SCI, V18, DOI 10.3390/ijms18112490
   Li HX, 2019, NAT MED, V25, P850, DOI 10.1038/s41591-019-0404-8
   Linher-Melville K, 2015, MOL CELL BIOCHEM, V405, P205, DOI 10.1007/s11010-015-2412-4
   Liu NN, 2019, EUR J PHARMACOL, V846, P1, DOI 10.1016/j.ejphar.2019.01.004
   Luo Z, 2017, ANAL BIOCHEM, V520, P44, DOI 10.1016/j.ab.2017.01.001
   Magtanong L, 2019, CELL CHEM BIOL, V26, P420, DOI 10.1016/j.chembiol.2018.11.016
   Morgan MJ, 2011, CELL RES, V21, P103, DOI 10.1038/cr.2010.178
   Morgen M, 2021, CHEM-EUR J, V27, P12156, DOI 10.1002/chem.202101366
   Nan J, 2014, MOL CANCER THER, V13, P617, DOI 10.1158/1535-7163.MCT-13-0464
   Nappi AJ, 1998, BBA-GEN SUBJECTS, V1380, P55, DOI 10.1016/S0304-4165(97)00125-6
   Nusinow DP, 2020, CELL, V180, P387, DOI 10.1016/j.cell.2019.12.023
   Perillo B, 2020, EXP MOL MED, V52, P192, DOI 10.1038/s12276-020-0384-2
   Pierce JW, 1997, J BIOL CHEM, V272, P21096, DOI 10.1074/jbc.272.34.21096
   Pritzker KPH, 2015, EXPERT REV MOL DIAGN, V15, P971, DOI 10.1586/14737159.2015.1063421
   Radi R, 2018, P NATL ACAD SCI USA, V115, P5839, DOI 10.1073/pnas.1804932115
   Raha D, 2014, CANCER RES, V74, P3579, DOI 10.1158/0008-5472.CAN-13-3456
   Randall LM, 2014, J BIOL CHEM, V289, P15536, DOI 10.1074/jbc.M113.539213
   Redell MS, 2011, BLOOD, V117, P5701, DOI 10.1182/blood-2010-04-280123
   Roberts JR, 1998, BIOCHEM PHARMACOL, V55, P1291, DOI 10.1016/S0006-2952(97)00634-5
   Roberts JR, 1996, INORG CHEM, V35, P424, DOI 10.1021/ic9414280
   Seashore-Ludlow B, 2015, CANCER DISCOV, V5, P1210, DOI 10.1158/2159-8290.CD-15-0235
   Sies H, 2017, REDOX BIOL, V11, P613, DOI 10.1016/j.redox.2016.12.035
   Smirnov P, 2016, BIOINFORMATICS, V32, P1244, DOI 10.1093/bioinformatics/btv723
   Somwar R, 2011, P NATL ACAD SCI USA, V108, P16375, DOI 10.1073/pnas.1113554108
   Tang DL, 2021, CELL RES, V31, P107, DOI 10.1038/s41422-020-00441-1
   Teppo HR, 2017, OXID MED CELL LONGEV, V2017, DOI 10.1155/2017/1485283
   Thompson JE, 2002, BIOORG MED CHEM LETT, V12, P1219, DOI 10.1016/S0960-894X(02)00106-3
   Tonelli C, 2018, ANTIOXID REDOX SIGN, V29, P1727, DOI 10.1089/ars.2017.7342
   Tyanova S, 2016, NAT METHODS, V13, P731, DOI [10.1038/NMETH.3901, 10.1038/nmeth.3901]
   Urig S, 2006, FEBS LETT, V580, P3595, DOI 10.1016/j.febslet.2006.05.038
   Van Der Steen N, 2020, CANCERS, V12, DOI 10.3390/cancers12051091
   Wei TT, 2022, FEBS J, V289, P1968, DOI 10.1111/febs.16272
   WINK DA, 1993, P NATL ACAD SCI USA, V90, P9813, DOI 10.1073/pnas.90.21.9813
   Wood ZA, 2003, TRENDS BIOCHEM SCI, V28, P32, DOI 10.1016/S0968-0004(02)00003-8
   Xing FL, 2022, FRONT ONCOL, V12, DOI 10.3389/fonc.2022.862743
   Yan X, 2019, CANCER RES, V79, P125, DOI 10.1158/0008-5472.CAN-18-1938
   Zeng BZ, 2020, BIOMED PHARMACOTHER, V121, DOI 10.1016/j.biopha.2019.109562
   Zhang JM, 2017, TRENDS PHARMACOL SCI, V38, P794, DOI 10.1016/j.tips.2017.06.001
   Zhang LW, 2014, J AM CHEM SOC, V136, P226, DOI 10.1021/ja408792k
   Zhou DH, 2021, FRONT PHARMACOL, V12, DOI 10.3389/fphar.2021.741219
NR 76
TC 2
Z9 2
U1 4
U2 5
PU ELSEVIER
PI AMSTERDAM
PA RADARWEG 29, 1043 NX AMSTERDAM, NETHERLANDS
SN 2213-2317
J9 REDOX BIOL
JI Redox Biol.
PD JUN
PY 2023
VL 62
AR 102639
DI 10.1016/j.redox.2023.102639
EA MAR 2023
PG 19
WC Biochemistry & Molecular Biology
WE Science Citation Index Expanded (SCI-EXPANDED)
SC Biochemistry & Molecular Biology
GA Q6CV2
UT WOS:001058391000001
PM 36958250
OA gold, Green Published, Green Submitted
DA 2024-02-05
ER

PT J
AU Cheng, T
   Shan, GY
   Yang, HQ
   Gu, J
   Lu, CL
   Xu, FK
   Ge, D
AF Cheng, Tao
   Shan, Guangyao
   Yang, Huiqin
   Gu, Jie
   Lu, Chunlai
   Xu, Fengkai
   Ge, Di
TI Development of a ferroptosis-based model to predict prognosis, tumor
   microenvironment, and drug response for lung adenocarcinoma with
   weighted genes co-expression network analysis
SO FRONTIERS IN PHARMACOLOGY
LA English
DT Article
DE ferroptosis; WGCNA; lung adenocarcinoma; bioinformatics analysis;
   prognosis; immune microenvironment; drugs sensitivity
ID INHIBITOR PROTEIN EXPRESSION; TERTIARY LYMPHOID STRUCTURES; CELL
   INFILTRATION; CANCER-CELLS; B-CELLS; T-CELL; SUPPRESSION;
   CHEMORESISTANCE; METASTASIS; REVEALS
AB Objective: The goal of this study was to create a risk model based on the ferroptosis gene set that affects lung adenocarcinoma (LUAD) patients' prognosis and to investigate the potential underlying mechanisms. Material and Methods: A cohort of 482 LUAD patients from the TCGA database was used to develop the prognostic model. We picked the module genes from the ferroptosis gene set using weighted genes co-expression network analysis (WGCNA). The least absolute shrinkage and selection operator (LASSO) and univariate cox regression were used to screen the hub genes. Finally, the multivariate Cox analysis constructed a risk prediction score model. Three other cohorts of LUAD patients from the GEO database were included to validate the prediction ability of our model. Furthermore, the differentially expressed genes (DEG), immune infiltration, and drug sensitivity were analyzed. Results: An eight-gene-based prognostic model, including PIR, PEBP1, PPP1R13L, CA9, GLS2, DECR1, OTUB1, and YWHAE, was built. The patients from the TCGA database were classified into the high-RS and low-RS groups. The high-RS group was characterized by poor overall survival (OS) and less immune infiltration. Based on clinical traits, we separated the patients into various subgroups, and RS had remarkable prediction performance in each subgroup. The RS distribution analysis demonstrated that the RS was significantly associated with the stage of the LUAD patients. According to the study of immune cell infiltration in both groups, patients in the high-RS group had a lower abundance of immune cells, and less infiltration was associated with worse survival. Besides, we discovered that the high-RS group might not respond well to immune checkpoint inhibitors when we analyzed the gene expression of immune checkpoints. However, drug sensitivity analysis suggested that high-RS groups were more sensitive to common LUAD agents such as Afatinib, Erlotinib, Gefitinib, and Osimertinib. Conclusion: We constructed a novel and reliable ferroptosis-related model for LUAD patients, which was associated with prognosis, immune cell infiltration, and drug sensitivity, aiming to shed new light on the cancer biology and precision medicine.
C1 [Cheng, Tao; Shan, Guangyao; Yang, Huiqin; Gu, Jie; Lu, Chunlai; Xu, Fengkai; Ge, Di] Fudan Univ, Zhongshan Hosp, Dept Thorac Surg, Shanghai, Peoples R China.
C3 Fudan University
RP Xu, FK; Ge, D (通讯作者)，Fudan Univ, Zhongshan Hosp, Dept Thorac Surg, Shanghai, Peoples R China.
EM xu.fengkai@zs-hospital.sh.cn; ge.di@zs-hospital.sh.cn
OI Shan, Guangyao/0000-0002-2993-5817
FU National Nature Science Foundation; Youth Project of Zhongshan Hospital
   Foundation;  [81872291];  [82003280];  [2020ZSQN15]
FX Funding This work was supported by the National Nature Science
   Foundation (81872291 and 82003280) and the Youth Project of Zhongshan
   Hospital Foundation (2020ZSQN15).
CR Baietti MF, 2016, EMBO MOL MED, V8, P288, DOI 10.15252/emmm.201505972
   Bi GS, 2020, CANCER IMMUNOL IMMUN, V69, P1293, DOI 10.1007/s00262-020-02546-3
   Blomme A, 2020, NAT COMMUN, V11, DOI 10.1038/s41467-020-16126-7
   Borodovsky A, 2002, CHEM BIOL, V9, P1149, DOI 10.1016/S1074-5521(02)00248-X
   Cai SL, 2021, FRONT GENET, V12, DOI 10.3389/fgene.2021.657051
   Chen SL, 2019, PEERJ, V7, DOI 10.7717/peerj.7873
   Chen X, 2021, AUTOPHAGY, V17, P2054, DOI 10.1080/15548627.2020.1810918
   Chen ZC, 2021, CLIN TRANSL MED, V11, DOI 10.1002/ctm2.350
   Dieu-Nosjean MC, 2014, TRENDS IMMUNOL, V35, P571, DOI 10.1016/j.it.2014.09.006
   Fu JX, 2020, GENOME MED, V12, DOI 10.1186/s13073-020-0721-z
   Fu Z, 2003, J NATL CANCER I, V95, P878, DOI 10.1093/jnci/95.12.878
   Gaudreau PO, 2021, J THORAC ONCOL, V16, P127, DOI 10.1016/j.jtho.2020.09.027
   Germain C, 2014, AM J RESP CRIT CARE, V189, P832, DOI 10.1164/rccm.201309-1611OC
   Giatromanolaki A, 2020, BRIT J CANCER, V122, P1205, DOI 10.1038/s41416-020-0756-3
   Gou Q, 2020, CELL DEATH DIS, V11, DOI 10.1038/s41419-020-03140-2
   Grant EJ, 2017, CURR OPIN VIROL, V22, P77, DOI 10.1016/j.coviro.2016.12.001
   Hagan S, 2005, CLIN CANCER RES, V11, P7392, DOI 10.1158/1078-0432.CCR-05-0283
   Hangauer MJ, 2017, NATURE, V551, P247, DOI 10.1038/nature24297
   Hu NJ, 2021, BIOCHEM BIOPH RES CO, V536, P100, DOI 10.1016/j.bbrc.2020.12.066
   Inamura K, 2018, INT J MOL SCI, V19, DOI 10.3390/ijms19041259
   Kinoshita T, 2016, ANN ONCOL, V27, P2117, DOI 10.1093/annonc/mdw319
   Kotsakis A, 2016, SCI REP-UK, V6, DOI 10.1038/srep39247
   Langfelder P, 2008, BMC BIOINFORMATICS, V9, DOI 10.1186/1471-2105-9-559
   Laska MJ, 2009, MOL CARCINOGEN, V48, P832, DOI 10.1002/mc.20528
   Li HY, 2020, J BIOL CHEM, V295, P4049, DOI 10.1074/jbc.RA119.011411
   Li J, 2020, CELL DEATH DIS, V11, DOI 10.1038/s41419-020-2298-2
   Liang JQ, 2022, CANCER MED-US, V11, P2244, DOI 10.1002/cam4.4547
   Liang JQ, 2020, TRANSL LUNG CANCER R, V9, P1302, DOI 10.21037/tlcr-20-192
   Liu J, 2014, ONCOTARGET, V5, P2635, DOI 10.18632/oncotarget.1862
   Liu SZ, 2021, FRONT ONCOL, V11, DOI 10.3389/fonc.2021.654684
   Lohr M, 2013, CANCER LETT, V333, P222, DOI 10.1016/j.canlet.2013.01.036
   Lu T, 2022, CANCER IMMUNOL IMMUN, V71, P1733, DOI 10.1007/s00262-021-03116-x
   Nangraj AS, 2020, FRONT PHARMACOL, V11, DOI 10.3389/fphar.2020.00881
   Nasim F, 2019, MED CLIN N AM, V103, P463, DOI 10.1016/j.mcna.2018.12.006
   Nassar  ZD, 2020, ELIFE, V9, DOI 10.7554/eLife.54166
   Ni ZL, 2021, IMMUNOL RES, V69, P43, DOI 10.1007/s12026-020-09167-z
   Nielsen JS, 2012, ONCOIMMUNOLOGY, V1, P1623, DOI 10.4161/onci.21650
   Niemira M, 2020, CANCERS, V12, DOI 10.3390/cancers12010037
   Ning ZC, 2021, FRONT IMMUNOL, V12, DOI 10.3389/fimmu.2021.654960
   Park A, 2022, BIOINFORMATICS, V38, P2810, DOI 10.1093/bioinformatics/btac177
   Ruiz-Serrano A, 2021, FASEB J, V35, DOI 10.1096/fj.202100346R
   Seo Danbi, 2020, Genomics & Informatics, V18, pe36, DOI 10.5808/GI.2020.18.4.e36
   Shannon P, 2003, GENOME RES, V13, P2498, DOI 10.1101/gr.1239303
   Shin HJ, 2011, J CELL SCI, V124, P1077, DOI 10.1242/jcs.072207
   Song JJ, 2020, FRONT MOL BIOSCI, V7, DOI 10.3389/fmolb.2020.00148
   Sung H., 2021, CA-CANCER J CLIN, V71, P209, DOI [DOI 10.3322/caac.21660, 10.3322/caac.21660]
   Supuran CT, 2008, NAT REV DRUG DISCOV, V7, P168, DOI 10.1038/nrd2467
   Supuran CT, 2018, METABOLITES, V8, DOI 10.3390/metabo8020025
   Suzuki S, 2010, P NATL ACAD SCI USA, V107, P7461, DOI 10.1073/pnas.1002459107
   Swayampakula M, 2017, ONCOGENE, V36, P6244, DOI 10.1038/onc.2017.219
   Szklarczyk D, 2021, NUCLEIC ACIDS RES, V49, pD605, DOI 10.1093/nar/gkaa1074
   Tang DL, 2021, CELL RES, V31, P107, DOI 10.1038/s41422-020-00441-1
   Tsoi J, 2018, CANCER CELL, V33, P890, DOI 10.1016/j.ccell.2018.03.017
   Viswanathan VS, 2017, NATURE, V547, P453, DOI 10.1038/nature23007
   Wang J, 2021, CANCER BIOL MED, V18, P1134, DOI 10.20892/j.issn.2095-3941.2021.0023
   Wang WM, 2019, NATURE, V569, P270, DOI 10.1038/s41586-019-1170-y
   Wei J, 2019, ONCOL RES, V27, P849, DOI 10.3727/096504018X15447833065047
   Wendler WMF, 1997, J BIOL CHEM, V272, P8482, DOI 10.1074/jbc.272.13.8482
   Yan YL, 2018, MOL PHARMACEUT, V15, P4843, DOI 10.1021/acs.molpharmaceut.8b00489
   Yang KG, 2018, INT J CANCER, V142, P2323, DOI 10.1002/ijc.31248
   Yang WJ, 2013, NUCLEIC ACIDS RES, V41, pD955, DOI 10.1093/nar/gks1111
   Yang YF, 2019, KAOHSIUNG J MED SCI, V35, P408, DOI 10.1002/kjm2.12075
   Yeung K, 2000, MOL CELL BIOL, V20, P3079, DOI 10.1128/MCB.20.9.3079-3085.2000
   Yoshihara K, 2013, NAT COMMUN, V4, DOI 10.1038/ncomms3612
   Zhou N, 2020, DATABASE-OXFORD, DOI 10.1093/database/baaa021
   Zuo SG, 2020, FRONT IMMUNOL, V11, DOI 10.3389/fimmu.2020.01218
NR 66
TC 1
Z9 1
U1 2
U2 10
PU FRONTIERS MEDIA SA
PI LAUSANNE
PA AVENUE DU TRIBUNAL FEDERAL 34, LAUSANNE, CH-1015, SWITZERLAND
EI 1663-9812
J9 FRONT PHARMACOL
JI Front. Pharmacol.
PD NOV 17
PY 2022
VL 13
AR 1072589
DI 10.3389/fphar.2022.1072589
PG 17
WC Pharmacology & Pharmacy
WE Science Citation Index Expanded (SCI-EXPANDED)
SC Pharmacology & Pharmacy
GA 6S1LV
UT WOS:000892757600001
PM 36467089
OA Green Published, gold
DA 2024-02-05
ER

PT J
AU Zhang, F
   Liu, T
   Huang, HC
   Zhao, YY
   He, M
   Yuan, W
   Li, L
   Li, J
   Wu, DM
   Xu, Y
AF Zhang, Feng
   Liu, Teng
   Huang, Hua-cui
   Zhao, Yang-yang
   He, Miao
   Yuan, Wei
   Li, Li
   Li, Jin
   Wu, Dong-ming
   Xu, Ying
TI Activation of pyroptosis and ferroptosis is involved in
   radiation-induced intestinal injury in mice
SO BIOCHEMICAL AND BIOPHYSICAL RESEARCH COMMUNICATIONS
LA English
DT Article
DE Pyroptosis; Ferroptosis; Radiotherapy; Radiation-induced intestinal
   injury; NF-kB
ID INDUCED LUNG INFLAMMATION; NLRP3 INFLAMMASOMES; MECHANISMS
AB Radiation-induced intestinal injury (RIII) is one of the most common abdominal and pelvic radiation therapy complications. RIII seriously affects the treatment and prognosis of cancer patients, and there are no effective interventions. Radiation can cause intestinal tissue damage, inflammatory cell infiltration, and pro-inflammatory cytokine release. We established an RIII mouse model by subjecting C57BL/6 mice to abdominal irradiation. Our results show that both pyroptosis and ferroptosis play a key role in RIII. VX-765 and Ferrostatin-1 (Fer-1) can inhibit these two types of programmed cell death and ameliorate RIII, respectively. Activation of the nuclear factor-kB (NF-kB) signaling pathway exacerbates the chemotaxis of inflammatory cells. In the present study, we hypothesized that the activation of NF-kB signaling pathway plays an important role in intestinal inflammatory injury. We demonstrated that the nuclear expression levels of the NF-kB subunit p65 increased after irradiation treatment. Reduced release of inflammatory factors and intestinal tissue damage was observed after pretreatment with pyrrolidinedithiocarbamate ammonium (PDTC). Moreover, after PDTC treatment, the indicators related to pyroptosis and ferroptosis were reversed. Collectively, these results suggest that the activation of the intestinal NF-kB signaling pathway may be associated with pyroptosis, ferroptosis, and subsequent intestinal injury after irradiation.(c) 2022 Elsevier Inc. All rights reserved.
C1 [Zhang, Feng; Liu, Teng; Zhao, Yang-yang; He, Miao; Yuan, Wei; Li, Li; Li, Jin; Wu, Dong-ming; Xu, Ying] Chengdu Med Coll, Sichuan, Peoples R China.
   [Zhang, Feng; Liu, Teng; He, Miao; Yuan, Wei; Wu, Dong-ming; Xu, Ying] Chengdu Med Coll, Affiliated Hosp 1, Sichuan, Peoples R China.
   [Huang, Hua-cui] Xindu Dist Peoples Hosp Chengdu, Sichuan, Peoples R China.
C3 Chengdu Medical College; Chengdu Medical College
RP Wu, DM; Xu, Y (通讯作者)，Chengdu Med Coll, Sichuan, Peoples R China.
EM harvey1989@126.com; yingxu825@126.com
RI zhang, yimeng/JLL-7337-2023
FU National Natural Science Foundation of China [81972977, 81802955];
   Foundation of Science and Technology Innovation Talent Project of
   Sichuan Province [2021038]; Foundation of Health Commission of Sichuan
   Province [20ZD016]; Foundation of Health Commission of Chengdu
   [2021001]; Foundation of Chengdu Science and Technology Bureau
   [2021-YF05-00291-SN]; Foundation of Sichuan Science and Technology
   Agency [2019YJ0589]; Foundation of the First Affiliated Hospital of
   Chengdu Medical College [CYFY202LNZD01, CYFY2020YB05, CYFY2019ZD06];
   Foundation of Collaborative Innovation Center of Sichuan for Elderly
   Care and Health, Chengdu Medical College [19Z01]; Disciplinary
   Construction Innovation Team Foundation of Chengdu Medical College
   [CMC-XK-2103]
FX This study was funded by the National Natural Science Foundation of
   China (81972977 and 81802955) , the Foundation of Science and Technology
   Innovation Talent Project of Sichuan Province (2021038) , the Foundation
   of Health Commission of Sichuan Province (20ZD016) , the Foundation of
   Health Commission of Chengdu (2021001) , the Foundation of Chengdu
   Science and Technology Bureau (2021-YF05-00291-SN) , the Foundation of
   Sichuan Science and Technology Agency (2019YJ0589) , the Foundation of
   the First Affiliated Hospital of Chengdu Medical College (CYFY202LNZD01,
   CYFY2020YB05, CYFY2019ZD06) , and the Foundation of Collaborative
   Innovation Center of Sichuan for Elderly Care and Health, Chengdu
   Medical College (19Z01) , Disciplinary Construction Innovation Team
   Foundation of Chengdu Medical College: CMC-XK-2103.
CR Achudhan D, 2021, FRONT IMMUNOL, V12, DOI 10.3389/fimmu.2021.790925
   Asano J, 2017, CELL REP, V20, P1050, DOI 10.1016/j.celrep.2017.07.019
   Cau SBA, 2015, BASIC CLIN PHARMACOL, V117, P234, DOI 10.1111/bcpt.12400
   Chen ZY, 2022, ANTIOXIDANTS-BASEL, V11, DOI 10.3390/antiox11010065
   Duewell P, 2010, NATURE, V464, P1357, DOI 10.1038/nature08938
   Galluzzi L, 2018, CELL DEATH DIFFER, V25, P486, DOI 10.1038/s41418-017-0012-4
   Gao J, 2019, CELL DEATH DIS, V10, DOI 10.1038/s41419-019-2195-8
   Han Rong, 2017, Xi Bao Yu Fen Zi Mian Yi Xue Za Zhi, V33, P1206
   Han W, 2013, J IMMUNOL, V190, P4786, DOI 10.4049/jimmunol.1201809
   Huang SS, 2022, OXID MED CELL LONGEV, V2022, DOI 10.1155/2022/2586305
   Karki R, 2015, CELL HOST MICROBE, V17, P357, DOI 10.1016/j.chom.2015.01.006
   Kothari G, 2017, CHIN CLIN ONCOL, V6, DOI 10.21037/cco.2017.06.30
   Kovacs SB, 2017, TRENDS CELL BIOL, V27, P673, DOI 10.1016/j.tcb.2017.05.005
   Li SB, 2021, OXID MED CELL LONGEV, V2021, DOI 10.1155/2021/2915019
   Liu CP, 2022, FRONT IMMUNOL, V13, DOI 10.3389/fimmu.2022.839460
   Miccio JA, 2020, UROL CLIN N AM, V47, P399, DOI 10.1016/j.ucl.2020.04.011
   Peng S, 2016, ONCOTARGET, V7, P80262, DOI 10.18632/oncotarget.12918
   Podder TK, 2019, ADV EXP MED BIOL, V1126, P31, DOI 10.1007/978-3-319-99286-0_2
   Rathinam VAK, 2016, CELL, V165, P792, DOI 10.1016/j.cell.2016.03.046
   Sies H, 2017, ANNU REV BIOCHEM, V86, P715, DOI 10.1146/annurev-biochem-061516-045037
   Sipaviciute A, 2020, INT J COLORECTAL DIS, V35, P977, DOI 10.1007/s00384-020-03595-x
   Sohn SH, 2015, ENVIRON TOXICOL PHAR, V39, P917, DOI 10.1016/j.etap.2015.02.019
   Tang BF, 2020, FRONT IMMUNOL, V11, DOI 10.3389/fimmu.2020.592084
   Tang DL, 2021, CELL RES, V31, P107, DOI 10.1038/s41422-020-00441-1
   Tang SA, 2022, SCI SIGNAL, V15, DOI 10.1126/scisignal.abm6265
   Tian YR, 2022, CANCER LETT, V541, DOI 10.1016/j.canlet.2022.215719
   Vaidya JS, 2018, LANCET, V391, P26, DOI 10.1016/S0140-6736(17)33316-0
   Wei JL, 2019, BIOMED PHARMACOTHER, V118, DOI 10.1016/j.biopha.2019.109217
   Yang Q, 2021, STEM CELLS INT, V2021, DOI 10.1155/2021/2168595
   Zhang XR, 2023, EUR J SPORT SCI, V23, P355, DOI 10.1080/17461391.2022.2054362
   Zheng Y, 2022, CELL MOL LIFE SCI, V79, DOI 10.1007/s00018-022-04331-0
NR 31
TC 5
Z9 6
U1 4
U2 26
PU ACADEMIC PRESS INC ELSEVIER SCIENCE
PI SAN DIEGO
PA 525 B ST, STE 1900, SAN DIEGO, CA 92101-4495 USA
SN 0006-291X
EI 1090-2104
J9 BIOCHEM BIOPH RES CO
JI Biochem. Biophys. Res. Commun.
PD NOV 26
PY 2022
VL 631
BP 102
EP 109
DI 10.1016/j.bbrc.2022.09.073
EA SEP 2022
PG 8
WC Biochemistry & Molecular Biology; Biophysics
WE Science Citation Index Expanded (SCI-EXPANDED)
SC Biochemistry & Molecular Biology; Biophysics
GA 5J4LF
UT WOS:000869013400014
PM 36183550
DA 2024-02-05
ER

PT J
AU Otsuki, Y
   Yamasaki, J
   Suina, K
   Okazaki, S
   Koike, N
   Saya, H
   Nagano, O
AF Otsuki, Yuji
   Yamasaki, Juntaro
   Suina, Kentaro
   Okazaki, Shogo
   Koike, Naoyoshi
   Saya, Hideyuki
   Nagano, Osamu
TI Vasodilator oxyfedrine inhibits aldehyde metabolism and thereby
   sensitizes cancer cells to xCT-targeted therapy
SO CANCER SCIENCE
LA English
DT Article
DE aldehyde dehydrogenase (ALDH); drug repurposing; ferroptosis;
   glutathione (GSH); xCT
ID LIPID-PEROXIDATION; LUNG-CANCER; END-PRODUCT; REDOX; FERROPTOSIS;
   SULFASALAZINE; ACTIVATION; CISPLATIN; INDUCER; GROWTH
AB The major cellular antioxidant glutathione (GSH) protects cancer cells from oxidative damage that can lead to the induction of ferroptosis, an iron-dependent form of cell death triggered by the aberrant accumulation of lipid peroxides. Inhibitors of the cystine-glutamate antiporter subunit xCT, which mediates the uptake of extracellular cystine and thereby promotes GSH synthesis, are thus potential anticancer agents. However, the efficacy of xCT-targeted therapy has been found to be diminished by metabolic reprogramming that affects redox status in cancer cells. Identification of drugs for combination with xCT inhibitors that are able to overcome resistance to xCT-targeted therapy might thus provide the basis for effective cancer treatment. We have now identified the vasodilator oxyfedrine (OXY) as a sensitizer of cancer cells to GSH-depleting agents including the xCT inhibitor sulfasalazine (SSZ). Oxyfedrine contains a structural motif required for covalent inhibition of aldehyde dehydrogenase (ALDH) enzymes, and combined treatment with OXY and SSZ was found to induce accumulation of the cytotoxic aldehyde 4-hydroxynonenal and cell death in SSZ-resistant cancer cells both in vitro and in vivo. Microarray analysis of tumor xenograft tissue showed cyclooxygenase-2 expression as a potential biomarker for the efficacy of such combination therapy. Furthermore, OXY-mediated ALDH inhibition was found to sensitize cancer cells to GSH depletion induced by radiation therapy in vitro. Our findings thus establish a rationale for repurposing of OXY as a sensitizing drug for cancer treatment with agents that induce GSH depletion.
C1 [Otsuki, Yuji; Yamasaki, Juntaro; Suina, Kentaro; Saya, Hideyuki; Nagano, Osamu] Keio Univ, Sch Med, Inst Adv Med Res, Div Gene Regulat, Tokyo 1608582, Japan.
   [Okazaki, Shogo] Tokyo Univ Sci, Res Inst Biomed Sci, Div Dev & Aging, Noda, Chiba, Japan.
   [Koike, Naoyoshi] Keio Univ, Sch Med, Dept Radiol, Tokyo, Japan.
C3 Keio University; Tokyo University of Science; Keio University
RP Nagano, O (通讯作者)，Keio Univ, Sch Med, Inst Adv Med Res, Div Gene Regulat, Tokyo 1608582, Japan.
EM osmna@sb3.so-net.ne.jp
RI Okazaki, Shogo/A-8119-2014; Nagano, Osamu/J-5874-2013; Saya,
   Hideyuki/J-4325-2013
OI Nagano, Osamu/0000-0002-7630-142X; Saya, Hideyuki/0000-0001-6610-1902;
   Koike, Naoyoshi/0000-0003-1952-0252
FU Japan Agency for Medical Research and Development [Project for Cancer
   Research and Therapeutic Evolut] Funding Source: Medline
CR Ansari SA, 2017, BLOOD ADV, V1, P2399, DOI 10.1182/bloodadvances.2017010132
   ASHWOODSMITH MJ, 1961, INT J RADIAT BIOL RE, V3, P125, DOI 10.1080/09553006114550141
   Breitzig M, 2016, AM J PHYSIOL-CELL PH, V311, pC537, DOI 10.1152/ajpcell.00101.2016
   Cramer SL, 2017, NAT MED, V23, P120, DOI 10.1038/nm.4232
   Dixon SJ, 2012, CELL, V149, P1060, DOI 10.1016/j.cell.2012.03.042
   Fan Z, 2017, ONCOGENESIS, V6, DOI 10.1038/oncsis.2017.65
   Fierro S, 2012, SCI REP-UK, V2, DOI 10.1038/srep00901
   Gao MH, 2015, MOL CELL, V59, P298, DOI 10.1016/j.molcel.2015.06.011
   Gout PW, 2001, LEUKEMIA, V15, P1633, DOI 10.1038/sj.leu.2402238
   Hayes JD, 2014, TRENDS BIOCHEM SCI, V39, P199, DOI 10.1016/j.tibs.2014.02.002
   Ishimoto T, 2011, CANCER CELL, V19, P387, DOI 10.1016/j.ccr.2011.01.038
   Khanna M, 2011, J BIOL CHEM, V286, P43486, DOI 10.1074/jbc.M111.293597
   Kumagai T, 2000, BIOCHEM BIOPH RES CO, V273, P437, DOI 10.1006/bbrc.2000.2967
   Minakata K, 2012, CANCER SCI, V103, P1946, DOI 10.1111/j.1349-7006.2012.02408.x
   Nagano O, 2013, ONCOGENE, V32, P5191, DOI 10.1038/onc.2012.638
   Okazaki Shogo, 2018, Oncotarget, V9, P33832, DOI 10.18632/oncotarget.26112
   Otsubo K, 2017, CANCER SCI, V108, P1843, DOI 10.1111/cas.13309
   Shitara K, 2017, GASTRIC CANCER, V20, P1004, DOI 10.1007/s10120-017-0720-y
   Shitara K, 2017, GASTRIC CANCER, V20, P341, DOI 10.1007/s10120-016-0610-8
   Singh A, 2010, ANTIOXID REDOX SIGN, V13, P1627, DOI 10.1089/ars.2010.3219
   Stockwell BR, 2017, CELL, V171, P273, DOI 10.1016/j.cell.2017.09.021
   Sun XF, 2016, HEPATOLOGY, V63, P173, DOI 10.1002/hep.28251
   Uchida K, 2017, FREE RADICAL BIO MED, V111, P169, DOI 10.1016/j.freeradbiomed.2017.02.004
   Wang WM, 2019, NATURE, V569, P270, DOI 10.1038/s41586-019-1170-y
   Yang WS, 2014, CELL, V156, P317, DOI 10.1016/j.cell.2013.12.010
   Zarrouki B, 2007, FEBS LETT, V581, P2394, DOI 10.1016/j.febslet.2007.04.048
   Zhong HQ, 2015, REDOX BIOL, V4, P193, DOI 10.1016/j.redox.2014.12.011
NR 27
TC 15
Z9 18
U1 0
U2 17
PU WILEY
PI HOBOKEN
PA 111 RIVER ST, HOBOKEN 07030-5774, NJ USA
SN 1347-9032
EI 1349-7006
J9 CANCER SCI
JI Cancer Sci.
PD JAN
PY 2020
VL 111
IS 1
BP 127
EP 136
DI 10.1111/cas.14224
PG 10
WC Oncology
WE Science Citation Index Expanded (SCI-EXPANDED)
SC Oncology
GA JZ8ZJ
UT WOS:000505393400011
PM 31692172
OA gold, Green Published
DA 2024-02-05
ER

PT J
AU Cui, YA
   Luo, LJ
   Zeng, ZH
   Liu, XM
   Li, T
   He, X
   Ma, YM
   Meng, WW
   Zeng, HH
   Long, YJ
   Zong, DD
   Chen, Y
AF Cui, Yanan
   Luo, Lijuan
   Zeng, Zihang
   Liu, Xiangming
   Li, Tiao
   He, Xue
   Ma, Yiming
   Meng, Weiwei
   Zeng, Huihui
   Long, Yingjiao
   Zong, Dandan
   Chen, Yan
TI MFG-E8 stabilized by deubiquitinase USP14 suppresses cigarette
   smoke-induced ferroptosis in bronchial epithelial cells
SO CELL DEATH & DISEASE
LA English
DT Article
ID PROTEIN-DEGRADATION; AUTOPHAGY; CANCER; SYSTEM
AB Milk fat globule epidermal growth factor 8 (MFG-E8) participates in a range of cellular processes, including reducing apoptosis and oxidative stress. However, its protective activity against cigarette smoke-induced ferroptosis in the pathogenesis of the chronic obstructive pulmonary disease (COPD) and the modulation of MFG-E8 remain unclear. Here, we showed that cigarette smoke diminished MFG-E8 protein levels but had no significant effect on its mRNA levels in lung tissues of humans and mice and in two human bronchial epithelial cell lines. MFG-E8 could attenuate ferroptosis induced by cigarette smoke extract (CSE) in vivo and in vitro. We identified ubiquitin-specific protease 14 (USP14) as a deubiquitinase of MFG-E8 in human bronchial epithelial cells. USP14 interacted with, deubiquitinated and stabilized MFG-E8. Furthermore, USP14 inhibited CSE-induced MFG-E8 proteasomal degradation. USP14 expression downregulated by CSE decreased MFG-E8 abundance and further reduced the antiferroptotic effect of MFG-E8. These findings suggest that USP14 is an essential regulator of MFG-E8 through the proteasomal pathway and that the USP14/MFG-E8 axis plays a critical role in regulating CSE-induced ferroptosis of bronchial epithelial cells.
C1 [Cui, Yanan; Luo, Lijuan; Zeng, Zihang; Liu, Xiangming; Li, Tiao; He, Xue; Ma, Yiming; Meng, Weiwei; Zeng, Huihui; Long, Yingjiao; Zong, Dandan; Chen, Yan] Cent South Univ, Dept Pulm & Crit Care Med, Xiangya Hosp 2, Changsha, Hunan, Peoples R China.
   [Cui, Yanan; Luo, Lijuan; Zeng, Zihang; Liu, Xiangming; Li, Tiao; He, Xue; Ma, Yiming; Meng, Weiwei; Zeng, Huihui; Long, Yingjiao; Zong, Dandan; Chen, Yan] Cent South Univ, Res Unit Resp Dis, Changsha, Hunan, Peoples R China.
   [Cui, Yanan; Luo, Lijuan; Zeng, Zihang; Liu, Xiangming; Li, Tiao; He, Xue; Ma, Yiming; Meng, Weiwei; Zeng, Huihui; Long, Yingjiao; Zong, Dandan; Chen, Yan] Diag & Treatment Ctr Resp Dis, Changsha, Hunan, Peoples R China.
C3 Central South University; Central South University
RP Chen, Y (通讯作者)，Cent South Univ, Dept Pulm & Crit Care Med, Xiangya Hosp 2, Changsha, Hunan, Peoples R China.; Chen, Y (通讯作者)，Cent South Univ, Res Unit Resp Dis, Changsha, Hunan, Peoples R China.; Chen, Y (通讯作者)，Diag & Treatment Ctr Resp Dis, Changsha, Hunan, Peoples R China.
EM chenyan99727@csu.edu.cn
RI wang, xiaoqiang/JMT-2783-2023
CR Bu HF, 2007, J CLIN INVEST, V117, P3673, DOI 10.1172/JCI31841
   Chen L, 2020, INT J CHRONIC OBSTR, V15, P15, DOI 10.2147/COPD.S234634
   Dixon SJ, 2012, CELL, V149, P1060, DOI 10.1016/j.cell.2012.03.042
   Fraile JM, 2012, ONCOGENE, V31, P2373, DOI 10.1038/onc.2011.443
   Fujiwara C, 2019, J DERMATOL SCI, V96, P18, DOI 10.1016/j.jdermsci.2019.08.005
   Global Initiative for Chronic Obstructive Lung Disease, 2022, PNEUMOLOGIE
   He ZH, 2015, TOB INDUC DIS, V13, DOI 10.1186/s12971-015-0033-z
   Hirschhorn T, 2019, FREE RADICAL BIO MED, V133, P130, DOI 10.1016/j.freeradbiomed.2018.09.043
   Huang W, 2020, CELL DEATH DISCOV, V6, DOI 10.1038/s41420-020-00318-7
   Huang W, 2017, CELL DEATH DIFFER, V24, P263, DOI 10.1038/cdd.2016.115
   Jiang XJ, 2021, NAT REV MOL CELL BIO, V22, P266, DOI 10.1038/s41580-020-00324-8
   Kim SY, 2011, J BIOL CHEM, V286, P31932, DOI 10.1074/jbc.M111.267633
   Li J, 2019, OXID MED CELL LONGEV, V2019, DOI 10.1155/2019/2601394
   Li T, 2021, FRONT CELL DEV BIOL, V9, DOI 10.3389/fcell.2021.599020
   Li T, 2020, AGING-US, V12, P24301, DOI 10.18632/aging.202210
   Liu XM, 2022, PHYTOMEDICINE, V96, DOI 10.1016/j.phymed.2021.153894
   Schwartz AL, 2009, ANNU REV PHARMACOL, V49, P73, DOI 10.1146/annurev.pharmtox.051208.165340
   Shen M, 2013, EXPERT OPIN THER TAR, V17, P1091, DOI 10.1517/14728222.2013.815728
   Song HH, 2015, INT J CLIN EXP PATHO, V8, P10707
   Stintzing S, 2014, CLIN CANCER RES, V20, P3064, DOI 10.1158/1078-0432.CCR-13-3175
   Tsai Y, 2020, FRONT PHARMACOL, V11, DOI 10.3389/fphar.2020.598555
   Wang F, 2022, FRONT PHARMACOL, V12, DOI 10.3389/fphar.2021.801328
   Wang J, 2021, J CELL PHYSIOL, V236, P587, DOI 10.1002/jcp.29885
   Wang MY, 2012, AGING CELL, V11, P500, DOI 10.1111/j.1474-9726.2012.00813.x
   Wang YQ, 2017, SCI REP-UK, V7, DOI 10.1038/srep42642
   Xu DC, 2016, GENE DEV, V30, P1718, DOI 10.1101/gad.285122.116
   Yi YS, 2016, MEDIAT INFLAMM, V2016, DOI 10.1155/2016/5628486
   Yoshida M, 2019, NAT COMMUN, V10, DOI 10.1038/s41467-019-10991-7
   Zhang S, 2015, BRAZ J MED BIOL RES, V48, P1032, DOI 10.1590/1414-431X20154730
NR 29
TC 2
Z9 3
U1 1
U2 6
PU SPRINGERNATURE
PI LONDON
PA CAMPUS, 4 CRINAN ST, LONDON, N1 9XW, ENGLAND
SN 2041-4889
J9 CELL DEATH DIS
JI Cell Death Dis.
PD JAN 3
PY 2023
VL 14
IS 1
AR 2
DI 10.1038/s41419-022-05455-8
PG 15
WC Cell Biology
WE Science Citation Index Expanded (SCI-EXPANDED)
SC Cell Biology
GA 7N1OC
UT WOS:000907114500001
PM 36596780
OA gold, Green Published
DA 2024-02-05
ER

PT J
AU Park, D
   Lee, JH
   Yoon, SP
AF Park, Deokbae
   Lee, Jung-Hee
   Yoon, Sang-Pil
TI Anti-cancer effects of fenbendazole on 5-fluorouracil-resistant
   colorectal cancer cells
SO KOREAN JOURNAL OF PHYSIOLOGY & PHARMACOLOGY
LA English
DT Article
DE Apoptosis; Colorectal cancer; Drug resistance; Fenbendazole; p53
ID ANTHELMINTIC DRUG MEBENDAZOLE; COLON-CANCER; LUNG-CANCER; IN-VITRO;
   APOPTOSIS; PATHWAY; INACTIVATION; RESISTANCE; ARREST; LINES
AB Benzimidazole anthelmintic agents have been recently repurposed to overcome cancers resistant to conventional therapies. To evaluate the anti-cancer effects of benzimidazole on resistant cells, various cell death pathways were investigated in 5-fluorouracil-resistant colorectal cancer cells. The viability of wild-type and 5-fluorouracil-resistant SNU-C5 colorectal cancer cells was assayed, followed by Western blotting. Flow cytometry assays for cell death and cell cycle was also performed to analyze the anti-cancer effects of benzimidazole. When compared with albendazole, fenbendazole showed higher susceptibility to 5-fluorouracil-resistant SNU-C5 cells and was used in subsequent experiments. Flow cytometry revealed that fenbendazole significantly induces apoptosis as well as cell cycle arrest at G2/M phase on both cells. When compared with wild-type SNU-C5 cells, 5-fluorouracil-resistant SNU-C5 cells showed reduced autophagy, increased ferroptosis and ferroptosis-augmented apoptosis, and less activation of caspase-8 and p53. These results suggest that fenbendazole may be a potential alternative treatment in 5-fluorouracil-resistant cancer cells, and the anticancer activity of fenbendazole does not require p53 in 5-fluorouracil-resistant SNU-C5 cells.
C1 [Park, Deokbae] Jeju Natl Univ, Coll Med, Dept Histol, Jeju 63243, South Korea.
   [Lee, Jung-Hee] Chosun Univ, Sch Med, Dept Cellular & Mol Med, Gwangju 61452, South Korea.
   [Yoon, Sang-Pil] Jeju Natl Univ, Coll Med, Dept Anat, Jeju 63243, South Korea.
C3 Jeju National University; Chosun University; Jeju National University
RP Yoon, SP (通讯作者)，Jeju Natl Univ, Coll Med, Dept Anat, Jeju 63243, South Korea.
EM spyoon@jejunu.ac.kr
OI Yoon, Sang-Pil/0000-0003-1350-3582
FU Jeju National University Hospital Research Fund of Jeju National
   University School of Medicine
FX This work was supported by a research grant from the Jeju National
   University Hospital Research Fund of Jeju National University School of
   Medicine in 2020.
CR Al-Douh MH, 2012, ASIAN PAC J CANCER P, V13, P4075, DOI 10.7314/APJCP.2012.13.8.4075
   Angeli JPF, 2014, NAT CELL BIOL, V16, P1180, DOI 10.1038/ncb3064
   Arkun Y, 2016, PLOS ONE, V11, DOI 10.1371/journal.pone.0149684
   Azwar S, 2021, BIOLOGY-BASEL, V10, DOI 10.3390/biology10090854
   Bai RY, 2011, NEURO-ONCOLOGY, V13, P974, DOI 10.1093/neuonc/nor077
   Cai ZY, 2014, NAT CELL BIOL, V16, P55, DOI 10.1038/ncb2883
   Chen K, 2015, ACTA PHARMACOL SIN, V36, P1074, DOI 10.1038/aps.2015.44
   Chiang R.S., 2021, Clin. Oncol. Case Rep, V4, P2
   Dogra N, 2018, SCI REP-UK, V8, DOI 10.1038/s41598-018-30158-6
   Dogra N, 2012, J BIOL CHEM, V287, P30625, DOI 10.1074/jbc.M111.324228
   Doudican N, 2008, MOL CANCER RES, V6, P1308, DOI 10.1158/1541-7786.MCR-07-2159
   Duan QW, 2013, ANTICANCER RES, V33, P355
   Elayapillai S, 2021, GYNECOL ONCOL, V160, P302, DOI 10.1016/j.ygyno.2020.10.010
   Feng RT, 2011, MOL CANCER THER, V10, P1886, DOI 10.1158/1535-7163.MCT-11-0234
   Fridman JS, 2003, ONCOGENE, V22, P9030, DOI 10.1038/sj.onc.1207116
   Grossi V, 2014, WORLD J GASTROENTERO, V20, P9744, DOI 10.3748/wjg.v20.i29.9744
   Hanusová V, 2018, ANTI-CANCER AGENT ME, V18, P837, DOI 10.2174/1871520618666171213141911
   Heo DS, 2020, J KOREAN MED SCI, V35, DOI 10.3346/jkms.2020.35.e75
   Jemal A, 2011, CA-CANCER J CLIN, V61, P134, DOI [10.3322/caac.20115, 10.3322/caac.21492, 10.3322/caac.20107]
   Kaczmarek A, 2013, IMMUNITY, V38, P209, DOI 10.1016/j.immuni.2013.02.003
   Kang R, 2019, FREE RADICAL BIO MED, V133, P162, DOI 10.1016/j.freeradbiomed.2018.05.074
   Kim EJ, 2015, MAR DRUGS, V13, P1340, DOI 10.3390/md13031340
   Kim JW, 2021, J ETHNOPHARMACOL, V280, DOI 10.1016/j.jep.2021.114412
   Králová V, 2016, J PHARM PHARMACOL, V68, P208, DOI 10.1111/jphp.12503
   Latunde-Dada GO, 2017, BBA-GEN SUBJECTS, V1861, P1893, DOI 10.1016/j.bbagen.2017.05.019
   Lee YS, 2019, J CELL BIOCHEM, V120, P928, DOI 10.1002/jcb.27456
   Lei G, 2021, PROTEIN CELL, V12, P836, DOI 10.1007/s13238-021-00841-y
   Li XL, 2015, WORLD J GASTROENTERO, V21, P84, DOI 10.3748/wjg.v21.i1.84
   Lin SC, 2019, J EXP CLIN CANC RES, V38, DOI 10.1186/s13046-019-1303-z
   Martarelli D, 2008, CANCER CHEMOTH PHARM, V61, P809, DOI 10.1007/s00280-007-0538-0
   Michaelis M, 2015, SCI REP-UK, V5, DOI 10.1038/srep08202
   Mirzayans R, 2012, J BIOMED BIOTECHNOL, DOI 10.1155/2012/170325
   Moon D, 2020, ANN CLIN LAB SCI, V50, P31
   Moulder DE, 2018, CANCERS, V10, DOI 10.3390/cancers10060189
   Mrkvova Z, 2019, MOLECULES, V24, DOI 10.3390/molecules24112152
   Mukhopadhyay T, 2002, CLIN CANCER RES, V8, P2963
   Nirmala JG, 2020, CELL BIOL TOXICOL, V36, P145, DOI 10.1007/s10565-019-09496-2
   Nygren P, 2013, J CANCER RES CLIN, V139, P2133, DOI 10.1007/s00432-013-1539-5
   Pan MH, 2011, MOL NUTR FOOD RES, V55, P32, DOI 10.1002/mnfr.201000412
   Ren LW, 2022, ACTA PHARMACOL SIN, V43, P194, DOI 10.1038/s41401-021-00752-y
   Sasaki J, 2002, MOL CANCER THER, V1, P1201
   Son DS, 2020, IMMUNE NETW, V20
   Tang DL, 2019, CELL RES, V29, P347, DOI 10.1038/s41422-019-0164-5
   Tang YS, 2017, ACS APPL MATER INTER, V9, P26648, DOI 10.1021/acsami.7b05292
   Thornton TM, 2009, INT J BIOL SCI, V5, P44, DOI 10.7150/ijbs.5.44
   Wales CTK, 2015, ANTI-CANCER DRUG, V26, P657, DOI 10.1097/CAD.0000000000000231
   Wang DB, 2014, BBA-MOL BASIS DIS, V1842, P1186, DOI 10.1016/j.bbadis.2013.12.015
   Williamson T, 2016, ONCOTARGET, V7, P68571, DOI 10.18632/oncotarget.11851
   Xu DF, 2019, MOL MED REP, V19, P2921, DOI 10.3892/mmr.2019.9897
   Yamaguchi T, 2021, CASE REP ONCOL, V14, P886, DOI 10.1159/000516276
   Yang WS, 2014, CELL, V156, P317, DOI 10.1016/j.cell.2013.12.010
   Younis NS, 2019, SCI REP-UK, V9, DOI 10.1038/s41598-019-55666-x
   Zhang FG, 2017, ONCOTARGET, V8, P12968, DOI 10.18632/oncotarget.14673
   Zhong BF, 2020, MOL THER, V28, P1078, DOI 10.1016/j.ymthe.2020.01.022
NR 54
TC 5
Z9 5
U1 4
U2 10
PU KOREAN JOURNAL OF PHYSIOLOGY & PHARMACOLOGY
PI SEOUL
PA C/O EDITORIAL OFFICE, 448-13 SEOKYO-DONG, SEOUL, SOUTH KOREA
SN 1226-4512
EI 2093-3827
J9 KOREAN J PHYSIOL PHA
JI KOREAN J. PHYSIOL. PHARMACOL.
PD SEP
PY 2022
VL 26
IS 5
BP 377
EP 387
DI 10.4196/kjpp.2022.26.5.377
PG 11
WC Pharmacology & Pharmacy; Physiology
WE Science Citation Index Expanded (SCI-EXPANDED)
SC Pharmacology & Pharmacy; Physiology
GA 4X8CT
UT WOS:000861064300004
PM 36039738
OA gold, Green Published
DA 2024-02-05
ER

PT J
AU Bi, GS
   Liang, JQ
   Zhao, MN
   Zhang, H
   Jin, X
   Lu, T
   Zheng, YS
   Bian, YY
   Chen, ZC
   Huang, YW
   Besskaya, V
   Zhan, C
   Wang, Q
   Tan, LJ
AF Bi, Guoshu
   Liang, Jiaqi
   Zhao, Mengnan
   Zhang, Huan
   Jin, Xing
   Lu, Tao
   Zheng, Yuansheng
   Bian, Yunyi
   Chen, Zhencong
   Huang, Yiwei
   Besskaya, Valeria
   Zhan, Cheng
   Wang, Qun
   Tan, Lijie
TI miR-6077 promotes cisplatin/pemetrexed resistance in lung adenocarcinoma
   via CDKN1A/cell cycle arrest and KEAP1/ferroptosis pathways
SO MOLECULAR THERAPY-NUCLEIC ACIDS
LA English
DT Article
ID OXIDATIVE STRESS; CELL-CYCLE; CISPLATIN RESISTANCE; CANCER CELLS; P21;
   CRISPR-CAS9; ACTIVATION; THERAPY; DAMAGE; TRIAL
AB Lung adenocarcinoma (LUAD) is one of the most common malignancies worldwide. Combination chemotherapy with cisplatin (CDDP) plus pemetrexed (PEM) remains the predominant therapeutic regimen; however, chemoresistance greatly limits its curative potential. Here, through CRISPR-Cas9 screening, we identified miR-6077 as a key driver of CDDP/ PEM resistance in LUAD. Functional experiments verified that ectopic overexpression of miR-6077 desensitized LUAD cells to CDDP/PEM in both cell lines and patient-derived xenograft models. Through RNA sequencing in cells and single-cell sequencing of samples from patients with CDDP/PEM treatments, we observed CDDP/PEM-induced upregulation of CDKN1A and KEAP1, which in turn activated cell-cycle arrest and ferroptosis, respectively, thus leading to cell death. Through miRNA pull-down, we identified and validated that miR-6077 targets CDKN1A and KEAP1. Furthermore, we demonstrated that miR-6077 protects LUAD cells from cell ferroptosis, thus resulting in chemoresistance in multiple LUAD cells both in vitro and in vivo. Moreover, we found CDDP/PEM by sponging miR-6077. Collectively, these results imply the critical role of miR-6077 in LUAD's sensitivity to CDDP/PEM, thus providing a novel therapeutic strategy for overcoming chemoresistance in clinical practice.
C1 [Bi, Guoshu; Liang, Jiaqi; Zhao, Mengnan; Zhang, Huan; Jin, Xing; Lu, Tao; Zheng, Yuansheng; Bian, Yunyi; Chen, Zhencong; Huang, Yiwei; Besskaya, Valeria; Zhan, Cheng; Wang, Qun; Tan, Lijie] Fudan Univ, Zhongshan Hosp, Dept Thorac Surg, 180 Fenglin Rd, Shanghai 200032, Peoples R China.
   [Bi, Guoshu; Liang, Jiaqi; Zhao, Mengnan; Zhang, Huan; Jin, Xing; Lu, Tao; Zheng, Yuansheng; Bian, Yunyi; Chen, Zhencong; Huang, Yiwei; Besskaya, Valeria; Zhan, Cheng; Wang, Qun; Tan, Lijie] Fudan Univ, Zhongshan Hosp, Canc Ctr, Shanghai 200032, Peoples R China.
C3 Fudan University; Fudan University
RP Zhan, C; Wang, Q (通讯作者)，Fudan Univ, Zhongshan Hosp, Dept Thorac Surg, 180 Fenglin Rd, Shanghai 200032, Peoples R China.
EM czhan10@fudan.edu.cn; wang.qun@zs-hospital.sh.cn
RI Liang, Jiaqi/AAL-4513-2020; Chen, Zhencong/AAQ-1790-2021; wu,
   yi/JEP-1581-2023; Zhang, Yanchao/JMB-7717-2023; Bian,
   Yunyi/CAA-8055-2022; Zhan, Cheng/F-3265-2014; yang, yijing/JWO-8234-2024
OI Liang, Jiaqi/0000-0002-4738-4238; Bian, Yunyi/0000-0003-3864-1199; Zhan,
   Cheng/0000-0001-8745-9276; 
FU Natural Science Foundation of Shanghai, China [22ZR1411900]; Special
   Foundation for Supporting Biomedical Technology of Shanghai, China
   [22S11900300]; Training Programme for the Talents of Zhongshan Hospital,
   Fudan University [2021ZSYQ24]
FX This work was supported by the Natural Science Foundation of Shanghai,
   China (22ZR1411900), the Special Foundation for Supporting Biomedical
   Technology of Shanghai, China (22S11900300), and the Training Programme
   for the Talents of Zhongshan Hospital, Fudan University (2021ZSYQ24). We
   thank International Science Editing
   (https://www.internationalscienceediting.com) for editing the
   manuscript.
CR Abbas T, 2009, NAT REV CANCER, V9, P400, DOI 10.1038/nrc2657
   Abraham RT, 2001, GENE DEV, V15, P2177, DOI 10.1101/gad.914401
   Arbour KC, 2019, JAMA-J AM MED ASSOC, V322, P764, DOI 10.1001/jama.2019.11058
   Ashwell S, 2008, CLIN CANCER RES, V14, P4032, DOI 10.1158/1078-0432.CCR-07-5138
   Azizi E, 2018, CELL, V174, P1293, DOI 10.1016/j.cell.2018.05.060
   Bandyopadhyay U, 1999, CURR SCI INDIA, V77, P658
   Barta JA, 2019, ANN GLOB HEALTH, V85, DOI 10.5334/aogh.2419
   Bi GS, 2021, J TRANSL MED, V19, DOI 10.1186/s12967-021-02889-0
   Bi GS, 2021, CANCER CELL INT, V21, DOI 10.1186/s12935-021-01878-z
   Bi GS, 2020, CANCER IMMUNOL IMMUN, V69, P1293, DOI 10.1007/s00262-020-02546-3
   Buqué A, 2012, MOL CANCER, V11, DOI 10.1186/1476-4598-11-25
   Chan QKY, 2010, CELL DEATH DIFFER, V17, P1511, DOI 10.1038/cdd.2010.20
   Chen X, 2021, NAT REV CLIN ONCOL, V18, P280, DOI 10.1038/s41571-020-00462-0
   Chen ZC, 2021, EBIOMEDICINE, V69, DOI 10.1016/j.ebiom.2021.103459
   Chen ZC, 2021, CLIN TRANSL MED, V11, DOI 10.1002/ctm2.350
   Chen ZC, 2020, INT J BIOL SCI, V16, P2205, DOI 10.7150/ijbs.42080
   Cheng Y, 2016, J CLIN ONCOL, V34, P3258, DOI 10.1200/JCO.2016.66.9218
   Collisson EA, 2014, NATURE, V511, P543, DOI 10.1038/nature13385
   Cong L, 2013, SCIENCE, V339, P819, DOI 10.1126/science.1231143
   Cullinan SB, 2004, MOL CELL BIOL, V24, P8477, DOI 10.1128/MCB.24.19.8477-8486.2004
   de la Vega MR, 2018, CANCER CELL, V34, P21, DOI 10.1016/j.ccell.2018.03.022
   Dempster JM., 2019, EXTRACTING BIOL INSI, DOI DOI 10.1101/720243
   Dweep H, 2011, J BIOMED INFORM, V44, P839, DOI 10.1016/j.jbi.2011.05.002
   Fan ZW, 2017, LIGHT-SCI APPL, V6, DOI 10.1038/lsa.2017.4
   Fennell DA, 2016, CANCER TREAT REV, V44, P42, DOI 10.1016/j.ctrv.2016.01.003
   Gonen N, 2012, DRUG RESIST UPDATE, V15, P183, DOI 10.1016/j.drup.2012.07.002
   Guo JP, 2018, CANCER RES TREAT, V50, P445, DOI 10.4143/crt.2016.572
   Huang WM, 2020, CELL DEATH DIFFER, V27, P1709, DOI 10.1038/s41418-019-0455-x
   Huang XX, 2019, MOL CANCER, V18, DOI 10.1186/s12943-019-0969-3
   Hwang JR, 2020, CELL DEATH DIS, V11, DOI 10.1038/s41419-020-03242-x
   Imielinski M, 2012, CELL, V150, P1107, DOI 10.1016/j.cell.2012.08.029
   Itoh T, 2011, FREE RADICAL RES, V45, P1033, DOI 10.3109/10715762.2011.591391
   Jackson SP, 2002, CARCINOGENESIS, V23, P687, DOI 10.1093/carcin/23.5.687
   Karimian A, 2016, DNA REPAIR, V42, P63, DOI 10.1016/j.dnarep.2016.04.008
   Katsumata S, 2018, J THORAC CARDIOV SUR, V156, P1679, DOI 10.1016/j.jtcvs.2018.05.053
   Kim D, 2015, NAT METHODS, V12, P357, DOI [10.1038/nmeth.3317, 10.1038/NMETH.3317]
   Konermann S, 2015, NATURE, V517, P583, DOI 10.1038/nature14136
   Koster R, 2010, J CLIN INVEST, V120, P3594, DOI 10.1172/JCI41939
   Kreuter M, 2013, ANN ONCOL, V24, P986, DOI 10.1093/annonc/mds578
   Kuang YB, 2021, J CANCER RES CLIN, V147, P987, DOI 10.1007/s00432-021-03529-2
   Lei G, 2020, CELL RES, V30, P146, DOI 10.1038/s41422-019-0263-3
   Li HX, 2020, CANCER BIOL THER, V21, P615, DOI 10.1080/15384047.2020.1740054
   Li J, 2020, CLIN CANCER RES, V26, P3843, DOI 10.1158/1078-0432.CCR-19-3790
   Liang JQ, 2019, TRANSL LUNG CANCER R, V8, P1107, DOI 10.21037/tlcr.2019.10.14
   Lieber MR, 2003, NAT REV MOL CELL BIO, V4, P712, DOI 10.1038/nrm1202
   Lu CS, 2020, J IMMUNOTHER CANCER, V8, DOI 10.1136/jitc-2020-001392
   Lu T, 2019, CANCER MANAG RES, V11, P943, DOI 10.2147/CMAR.S187317
   Luo MY, 2018, CELL DEATH DIFFER, V25, P1457, DOI 10.1038/s41418-017-0053-8
   Lv MH, 2021, CELL BIOL TOXICOL, V37, P209, DOI 10.1007/s10565-020-09541-5
   Ma DB, 2019, CELL SIGNAL, V64, DOI 10.1016/j.cellsig.2019.109391
   Ma Q, 2013, ANNU REV PHARMACOL, V53, P401, DOI 10.1146/annurev-pharmtox-011112-140320
   Macosko EZ, 2015, CELL, V161, P1202, DOI 10.1016/j.cell.2015.05.002
   Maruyama T, 2015, NAT BIOTECHNOL, V33, P538, DOI 10.1038/nbt.3190
   Ozer U, 2015, MOL PHARMACOL, V88, P970, DOI 10.1124/mol.115.099614
   Ran FA, 2013, NAT PROTOC, V8, P2281, DOI 10.1038/nprot.2013.143
   Ritchie ME, 2015, NUCLEIC ACIDS RES, V43, DOI 10.1093/nar/gkv007
   Rodrigues-Pereira J, 2011, J THORAC ONCOL, V6, P1907, DOI 10.1097/JTO.0b013e318226b5fa
   Roh JL, 2016, CANCER LETT, V381, P96, DOI 10.1016/j.canlet.2016.07.035
   Rong JJ, 2010, CANCER LETT, V296, P55, DOI 10.1016/j.canlet.2010.03.016
   Shalem O, 2014, SCIENCE, V343, P84, DOI 10.1126/science.1247005
   Siddik ZH, 2003, ONCOGENE, V22, P7265, DOI 10.1038/sj.onc.1206933
   Smits VAJ, 2000, J BIOL CHEM, V275, P30638, DOI 10.1074/jbc.M005437200
   Stockwell BR, 2017, CELL, V171, P273, DOI 10.1016/j.cell.2017.09.021
   Subramanian A, 2005, P NATL ACAD SCI USA, V102, P15545, DOI 10.1073/pnas.0506580102
   Sun XF, 2016, HEPATOLOGY, V63, P173, DOI 10.1002/hep.28251
   Sung H., 2021, CA-CANCER J CLIN, V71, P209, DOI [DOI 10.3322/caac.21660, 10.3322/caac.21660]
   Tan SM, 2016, METHODS MOL BIOL, V1358, P211, DOI 10.1007/978-1-4939-3067-8_13
   Tian YJ, 2016, J HEMATOL ONCOL, V9, DOI 10.1186/s13045-016-0311-0
   Trapnell C, 2009, BIOINFORMATICS, V25, P1105, DOI 10.1093/bioinformatics/btp120
   Wang H, 2014, BRIT J CANCER, V111, P339, DOI 10.1038/bjc.2014.157
   Wang SW, 2021, CLIN TRANSL MED, V11, DOI 10.1002/ctm2.316
   Wang YN, 2021, CANCER RES, V81, P384, DOI 10.1158/0008-5472.CAN-20-1488
   Wu Q, 2010, J HEMATOL ONCOL, V3, DOI 10.1186/1756-8722-3-43
   Yao Q, 2020, J CELL MOL MED, V24, P14293, DOI 10.1111/jcmm.16046
   Zeng FR, 2020, ONCOGENE, V39, P293, DOI 10.1038/s41388-019-0984-2
   Zeng H, 2019, ELIFE, V8, DOI 10.7554/eLife.50223
   Zhang L, 2019, MOL CANCER, V18, DOI 10.1186/s12943-019-1044-9
   Zhao M, 2020, CANCER MED-US, V9, P1196, DOI 10.1002/cam4.2776
NR 78
TC 27
Z9 29
U1 6
U2 20
PU CELL PRESS
PI CAMBRIDGE
PA 50 HAMPSHIRE ST, FLOOR 5, CAMBRIDGE, MA 02139 USA
SN 2162-2531
J9 MOL THER-NUCL ACIDS
JI Mol. Ther.-Nucl. Acids
PD JUN 14
PY 2022
VL 28
BP 366
EP 386
DI 10.1016/j.omtn.2022.03.020
EA APR 2022
PG 21
WC Medicine, Research & Experimental
WE Science Citation Index Expanded (SCI-EXPANDED)
SC Research & Experimental Medicine
GA 0W2GO
UT WOS:000788852300005
PM 35505963
OA gold, Green Published
DA 2024-02-05
ER

PT J
AU Liu, X
   Zhang, YY
   Gao, HW
   Hou, Y
   Lu, JJ
   Feng, YL
   Xu, QM
   Liu, B
   Chen, XP
AF Liu, Xin
   Zhang, Yiying
   Gao, Hongwei
   Hou, Ying
   Lu, Jin-jian
   Feng, Yulin
   Xu, Qiongming
   Liu, Bo
   Chen, Xiuping
TI Induction of an MLKL mediated non-canonical necroptosis through reactive
   oxygen species by tanshinol A in lung cancer cells
SO BIOCHEMICAL PHARMACOLOGY
LA English
DT Article
DE Tanshinol A; MLKL; ROS; Programmed necrosis; Lung cancer
ID DEATH; PATHWAYS; ACTIVATION; INHIBITOR; NECROSIS; COMPLEX
AB Recent discoveries revealed several types of programmed necrosis, such as necroptosis, ferroptosis, pyroptosis, etc. Necroptosis is mediated by signaling complexes with receptor-interacting protein kinases (RIPs) and mixed lineage kinase domain-like protein (MLKL). Here, we described an MLKL mediated non-canonical necroptosis through reactive oxygen species (ROS) in lung cancer cells triggered by a natural compound, tanshinol A (TSA). Morphologically, TSA-induced necrotic cell death is characterized by increased cell volume, transparent of cytoplasm, and rupture of the cell membrane. Biochemically, it induces intracellular ATP depletion and PI penetration. Molecularly, TSA-induced cell death is mediated by MLKL but independent of RIP1 and RIP3. Furthermore, TSA induces MLKL phosphorylation and membrane translocation, and cytosolic calcium accumulation. However, calcium shows no effect on TSA-induced cell death. Especially, TSA induces intracellular ROS generation, which was found to be the upstream of MLKL. Collectively, our data indicated that TSA triggers a novel type of programmed necrosis mediated by MLKL in lung cancer cells, which might have therapeutic potentials for lung cancer treatment.
C1 [Liu, Xin; Zhang, Yiying; Gao, Hongwei; Hou, Ying; Lu, Jin-jian; Chen, Xiuping] Univ Macau, Inst Chinese Med Sci, State Key Lab Qual Res Chinese Med, Macau, Peoples R China.
   [Feng, Yulin] Jiangxi Univ Tradit Chinese Med, State Key Lab Innovat Drug & Efficient Energy Sav, Nanchang 330004, Jiangxi, Peoples R China.
   [Xu, Qiongming] Soochow Univ, Coll Pharmaceut Sci, Suzhou 215123, Peoples R China.
   [Liu, Bo] Sichuan Univ, Coll Chem, Minist Educ, Key Lab Green Chem & Technol, Chengdu 610064, Peoples R China.
C3 University of Macau; Jiangxi University of Traditional Chinese Medicine;
   Soochow University - China; Sichuan University
RP Chen, XP (通讯作者)，Univ Macau, Inst Chinese Med Sci, Ave Univ, Taipa, Macau, Peoples R China.
EM xpchen@um.edu.mo
RI Lu, Jinjian/X-2083-2019; Chen, Xiuping/O-8927-2017
OI Lu, Jinjian/0000-0001-6703-3120; Chen, Xiuping/0000-0003-2675-7645;
   Zhang, Le-Le/0000-0001-6617-9726
FU Science and Technology Development Fund, Macau SAR [078/2016/A2];
   Research Fund of University of Macau [MYRG2016-00043-ICMSQRCM]
FX This study was Funded by The Science and Technology Development Fund,
   Macau SAR (File no. 078/2016/A2) and the Research Fund of University of
   Macau (MYRG2016-00043-ICMSQRCM).
CR Ashkenazi A, 2017, NAT REV DRUG DISCOV, V16, P273, DOI 10.1038/nrd.2016.253
   Bai LC, 2014, ANNU REV MED, V65, P139, DOI 10.1146/annurev-med-010713-141310
   Biasini M, 2014, NUCLEIC ACIDS RES, V42, pW252, DOI 10.1093/nar/gku340
   Boloker G, 2018, J THORAC DIS, V10, P1158, DOI 10.21037/jtd.2018.03.15
   Cai ZY, 2014, NAT CELL BIOL, V16, P200, DOI 10.1038/ncb2908
   Cai ZY, 2014, NAT CELL BIOL, V16, P55, DOI 10.1038/ncb2883
   Chen Z, 2014, NAT REV CANCER, V14, P535, DOI 10.1038/nrc3775
   Conrad M, 2016, NAT REV DRUG DISCOV, V15, P348, DOI 10.1038/nrd.2015.6
   Degterev A, 2005, NAT CHEM BIOL, V1, P112, DOI 10.1038/nchembio711
   Dixon SJ, 2014, NAT CHEM BIOL, V10, P9, DOI 10.1038/nchembio.1416
   Fu ZZ, 2013, BMC CANCER, V13, DOI 10.1186/1471-2407-13-580
   Fulda S, 2016, BIOL CHEM, V397, P657, DOI 10.1515/hsz-2016-0102
   Fulda S, 2014, CLIN CANCER RES, V20, P289, DOI 10.1158/1078-0432.CCR-13-0227
   Galluzzi L, 2018, CELL DEATH DIFFER, V25, P486, DOI 10.1038/s41418-017-0012-4
   Gao HW, 2016, SCI REP-UK, V6, DOI 10.1038/srep33720
   Guo SH, 2016, J DRUG TARGET, V24, P934, DOI 10.3109/1061186X.2016.1157882
   Hao WH, 2016, ANTI-CANCER AGENT ME, V16, P593, DOI 10.2174/1871520615666150907093036
   He SD, 2011, P NATL ACAD SCI USA, V108, P20054, DOI 10.1073/pnas.1116302108
   Huang J, 2011, ANTIOXID REDOX SIGN, V14, P2215, DOI 10.1089/ars.2010.3554
   Karch J, 2015, CIRC RES, V116, P1800, DOI 10.1161/CIRCRESAHA.116.305421
   Liu SZ, 2017, P NATL ACAD SCI USA, V114, pE7450, DOI 10.1073/pnas.1707531114
   Mohammad RM, 2015, SEMIN CANCER BIOL, V35, pS78, DOI 10.1016/j.semcancer.2015.03.001
   Morris GM, 2009, J COMPUT CHEM, V30, P2785, DOI 10.1002/jcc.21256
   Pasparakis M, 2015, NATURE, V517, P311, DOI 10.1038/nature14191
   Pettersen EF, 2004, J COMPUT CHEM, V25, P1605, DOI 10.1002/jcc.20084
   Polanski J, 2016, ONCOTARGETS THER, V9, P1023, DOI 10.2147/OTT.S100685
   Redza-Dutordoir M, 2016, BBA-MOL CELL RES, V1863, P2977, DOI 10.1016/j.bbamcr.2016.09.012
   Ryu SY, 1997, PLANTA MED, V63, P44, DOI 10.1055/s-2006-957601
   Ryu SY, 1997, PLANTA MED, V63, P339, DOI 10.1055/s-2006-957696
   Saraste A, 2000, CARDIOVASC RES, V45, P528, DOI 10.1016/S0008-6363(99)00384-3
   Schenk B, 2015, ONCOGENE, V34, P5796, DOI 10.1038/onc.2015.35
   Scherz-Shouval R, 2011, TRENDS BIOCHEM SCI, V36, P30, DOI 10.1016/j.tibs.2010.07.007
   Shen Z., 2018, ADV MAT DEERFIELD BE, V30
   Su Z, 2016, CELL DEATH DIFFER, V23, P748, DOI 10.1038/cdd.2016.8
   Sun W, 2017, FREE RADICAL BIO MED, V108, P433, DOI 10.1016/j.freeradbiomed.2017.04.010
   Torre LA, 2016, ADV EXP MED BIOL, V893, P1, DOI 10.1007/978-3-319-24223-1_1
   Wu CC, 2013, ANTIOXID REDOX SIGN, V19, P546, DOI 10.1089/ars.2012.4905
   Xia BQ, 2016, CELL RES, V26, P517, DOI 10.1038/cr.2016.26
   Xie T, 2013, STRUCTURE, V21, P493, DOI 10.1016/j.str.2013.01.016
   Xu BB, 2017, CELL DEATH DISCOV, V3, DOI 10.1038/cddiscovery.2016.96
   Yang ZT, 2018, NAT CELL BIOL, V20, P186, DOI 10.1038/s41556-017-0022-y
   Zhang J, 2016, CELL MOL LIFE SCI, V73, P2153, DOI 10.1007/s00018-016-2190-5
   Zhang Y., 2012, INT J MOL SCI, V13
   Zhang YY, 2018, CELL RES, V28, P9, DOI 10.1038/cr.2017.133
   Zhang YY, 2016, CELL RES, V26, P643, DOI 10.1038/cr.2016.64
   Zhang Y, 2012, INT J MOL SCI, V13, P13621, DOI 10.3390/ijms131013621
   Zhou W, 2014, SEMIN CELL DEV BIOL, V35, P14, DOI 10.1016/j.semcdb.2014.07.013
NR 47
TC 26
Z9 28
U1 1
U2 17
PU PERGAMON-ELSEVIER SCIENCE LTD
PI OXFORD
PA THE BOULEVARD, LANGFORD LANE, KIDLINGTON, OXFORD OX5 1GB, ENGLAND
SN 0006-2952
EI 1873-2968
J9 BIOCHEM PHARMACOL
JI Biochem. Pharmacol.
PD JAN
PY 2020
VL 171
AR 113684
DI 10.1016/j.bcp.2019.113684
PG 11
WC Pharmacology & Pharmacy
WE Science Citation Index Expanded (SCI-EXPANDED)
SC Pharmacology & Pharmacy
GA KT7UR
UT WOS:000519219000007
PM 31678492
DA 2024-02-05
ER

PT J
AU Tadokoro, T
   Ikeda, M
   Abe, K
   Ide, T
   Miyamoto, HD
   Furusawa, S
   Ishimaru, K
   Watanabe, M
   Ishikita, A
   Matsushima, S
   Koumura, T
   Yamada, K
   Imai, H
   Tsutsui, H
AF Tadokoro, Tomonori
   Ikeda, Masataka
   Abe, Ko
   Ide, Tomomi
   Miyamoto, Hiroko Deguchi
   Furusawa, Shun
   Ishimaru, Kosei
   Watanabe, Masatsugu
   Ishikita, Akihito
   Matsushima, Shouji
   Koumura, Tomoko
   Yamada, Ken-ichi
   Imai, Hirotaka
   Tsutsui, Hiroyuki
TI Ethoxyquin is a Competent Radical-Trapping Antioxidant for Preventing
   Ferroptosis in Doxorubicin Cardiotoxicity
SO JOURNAL OF CARDIOVASCULAR PHARMACOLOGY
LA English
DT Article
DE ethoxyquin; ferroptosis; doxorubicin cardiotoxicity; anthracycline
ID CELL-DEATH; MECHANISM; APOPTOSIS; FAILURE
AB Doxorubicin (DOX) is an effective anti-cancer agent for various malignancies. Nevertheless, it has a side effect of cardiotoxicity, referred to as doxorubicin-induced cardiomyopathy (DIC), that is associated with a poorer prognosis. This cardiotoxicity limits the clinical use of DOX as a therapeutic agent for malignancies. Recently, ferroptosis, a form of regulated cell death induced by the accumulation of lipid peroxides, has been recognized as a major pathophysiology of DIC. Ethoxyquin is a lipophilic antioxidant widely used for food preservation and thus may be a potential therapeutic drug for preventing DIC. However, the efficacy of ethoxyquin against ferroptosis and DIC remains to be fully elucidated. Here, we investigated the inhibitory action of ethoxyquin against GPx4-deficient ferroptosis and its therapeutic efficacy against DOX-induced cell death in cultured cardiomyocytes and cardiotoxicity in a murine model of DIC. In cultured cardiomyocytes, ethoxyquin treatment effectively prevented GPx4-deficient ferroptosis. Ethoxyquin also prevented DOX-induced cell death, accompanied by the suppression of malondialdehyde (MDA) and mitochondrial lipid peroxides, which were induced by DOX. Furthermore, ethoxyquin significantly prevented DOX-induced cell death without any suppression of caspase cleavages representing apoptosis. In DIC mice, ethoxyquin treatment ameliorated cardiac impairments, such as contractile dysfunction and myocardial atrophy, and lung congestion. Ethoxyquin also suppressed serum lactate dehydrogenase and creatine kinase activities, decreased the levels of lipid peroxides such as MDA and acrolein, inhibited cardiac fibrosis, and reduced TUNEL-positive cells in the hearts of DIC mice. Collectively, ethoxyquin is a competent antioxidant for preventing ferroptosis in DIC and can be its prospective therapeutic drug.
C1 [Tadokoro, Tomonori; Ikeda, Masataka; Abe, Ko; Ide, Tomomi; Miyamoto, Hiroko Deguchi; Furusawa, Shun; Ishimaru, Kosei; Watanabe, Masatsugu; Ishikita, Akihito; Matsushima, Shouji; Tsutsui, Hiroyuki] Kyushu Univ, Fac Med Sci, Dept Cardiovasc Med, 3-1-1 Maidashi,Higashi Ku, Fukuoka 8128582, Japan.
   [Tadokoro, Tomonori; Ikeda, Masataka; Abe, Ko; Ide, Tomomi; Miyamoto, Hiroko Deguchi; Furusawa, Shun; Ishimaru, Kosei; Watanabe, Masatsugu; Ishikita, Akihito; Matsushima, Shouji; Tsutsui, Hiroyuki] Kyushu Univ, Res Inst Angiocardiol, Fac Med Sci, Div Cardiovasc Med, Fukuoka, Japan.
   [Watanabe, Masatsugu] Kyushu Univ, Fac Med Sci, Dept Anesthesiol & Crit Care Med, Fukuoka, Japan.
   [Koumura, Tomoko; Imai, Hirotaka] Kitasato Univ, Dept Hygien Chem, Tokyo, Japan.
   [Koumura, Tomoko; Imai, Hirotaka] Kitasato Univ, Sch Pharmaceut Sci, Med Res Labs, Tokyo, Japan.
   [Yamada, Ken-ichi] Kyushu Univ, Fac Pharmaceut Sci, Phys Chem Life Sci Lab, Fukuoka, Japan.
C3 Kyushu University; Kyushu University; Kyushu University; Kitasato
   University; Kitasato University; Kyushu University
RP Ikeda, M; Ide, T (通讯作者)，Kyushu Univ, Fac Med Sci, Dept Cardiovasc Med, 3-1-1 Maidashi,Higashi Ku, Fukuoka 8128582, Japan.
EM tadokoro.tomonori.0526@gmail.com; ikeda-m@cardiol.med.kyushu-u.ac.jp;
   abe.ko.745@s.kyushu-u.ac.jp; tomomi_i@cardiol.med.kyushu-u.ac.jp;
   deguchi.hiroko.082@s.kyushu-u.ac.jp; furusawa.shun.565@s.kyushu-u.ac.jp;
   ishimaru.kosei.485@s.kyushu-u.ac.jp;
   watanabe.masatsugu.316@m.kyushu-u.ac.jp; akihito@junnai.org;
   shouji-m@cardiol.med.kyushu-u.ac.jp; koumurat@pharm.kitasato-u.ac.jp;
   kenyamada@phar.kyushu-u.ac.jp; imaih@pharm.kitasato-u.ac.jp;
   htsutsui@cardiol.med.kyushu-u.ac.jp
RI Yamada, Ken-ichi/E-6318-2012; matsushima, shouji/IUO-9529-2023
OI Yamada, Ken-ichi/0000-0003-2100-8477; 
FU Japan Society for the Promotion of Science (JSPS) KAKENHI [JP16H07049,
   JP18K15892, JP21K16090, JP20K08426, JP18K19405, JP20H00493]; Japan
   Foundation for Applied Enzymology; MSD Life Science Foundation; Public
   Interest Incorporated Foundation; Novartis Pharma Grants for Basic
   Research 2020; Kowa Life Science Foundation; Center for Clinical and
   Translational Research of Kyushu University Hospital; AMED-CREST
   [JP21gm0910013]
FX We thank Midori Sato and Akiko Hanada for their excellent technical
   support. This work was supported by Japan Society for the Promotion of
   Science (JSPS) KAKENHI grants (M.I.: JP16H07049, JP18K15892, and
   JP21K16090; T.I.: JP20K08426; K.Y.: JP18K19405 and JP20H00493) and a
   research grant from Japan Foundation for Applied Enzymology (Vascular
   Biology of Innovation), the MSD Life Science Foundation, the Public
   Interest Incorporated Foundation, Novartis Pharma Grants for Basic
   Research 2020, Kowa Life Science Foundation (M.I.), the Center for
   Clinical and Translational Research of Kyushu University Hospital
   (T.I.), and AMED-CREST grants (JP21gm0910013 to KY and HI).
CR Abdel-Qadir H, 2017, ANN ONCOL, V28, P628, DOI 10.1093/annonc/mdw671
   Angeli JPF, 2014, NAT CELL BIOL, V16, P1180, DOI 10.1038/ncb3064
   Arai S, 2017, AM J PHYSIOL-CELL PH, V312, pC29, DOI 10.1152/ajpcell.00090.2016
   Blaszczyk Alina, 2013, Int J Food Sci, V2013, P585931, DOI 10.1155/2013/585931
   Christidi E, 2021, CELL DEATH DIS, V12, DOI 10.1038/s41419-021-03614-x
   Conrad M, 2021, TRENDS MOL MED, V27, P113, DOI 10.1016/j.molmed.2020.08.010
   de Koning AJ, 2002, INT J FOOD PROP, V5, P451, DOI 10.1081/JFP-120005797
   Deguchi H, 2020, CIRC J, V84, P1028, DOI 10.1253/circj.CJ-19-1039
   Dixon SJ, 2012, CELL, V149, P1060, DOI 10.1016/j.cell.2012.03.042
   Fang XX, 2019, P NATL ACAD SCI USA, V116, P2672, DOI 10.1073/pnas.1821022116
   Fda U., 2005, Guidance for Industry: Estimating the Maximum Safe Starting Dose in Initial Clinical Trials for Therapeutics in Adult Healthy Volunteers
   Felker GM, 2000, NEW ENGL J MED, V342, P1077, DOI 10.1056/NEJM200004133421502
   Fujino T, 2012, MITOCHONDRION, V12, P449, DOI 10.1016/j.mito.2012.06.002
   Galluzzi L, 2018, CELL DEATH DIFFER, V25, P486, DOI 10.1038/s41418-017-0012-4
   Gamen S, 2000, EXP CELL RES, V258, P223, DOI 10.1006/excr.2000.4924
   Guo JP, 2018, CANCER RES TREAT, V50, P445, DOI 10.4143/crt.2016.572
   Haman N, 2017, THERMOCHIM ACTA, V658, P1, DOI 10.1016/j.tca.2017.10.012
   Ikeda M, 2021, J AM HEART ASSOC, V10, DOI 10.1161/JAHA.121.020895
   Ikeda M, 2022, CARDIOVASC DRUG THER, V36, P257, DOI 10.1007/s10557-020-07123-5
   Ikeda M, 2015, SCI REP-UK, V5, DOI 10.1038/srep15881
   Ikeda M, 2015, PLOS ONE, V10, DOI 10.1371/journal.pone.0119687
   Ikeda S, 2019, SCI REP-UK, V9, DOI 10.1038/s41598-019-46367-6
   Inoue T, 2016, AM J PHYSIOL-HEART C, V311, pH509, DOI 10.1152/ajpheart.00044.2016
   Jirkovsky E, 2021, CIRC-HEART FAIL, V14, DOI 10.1161/CIRCHEARTFAILURE.120.008209
   Li Q, 2017, JCI INSIGHT, V2, DOI 10.1172/jci.insight.90777
   Linkermann A, 2014, P NATL ACAD SCI USA, V111, P16836, DOI 10.1073/pnas.1415518111
   Liu J, 2021, NAT COMMUN, V12, DOI 10.1038/s41467-021-20904-2
   Miyamoto DH., JACCBASIC TRANSL SCI
   ROSSING D, 1985, TOXICOLOGY, V34, P67, DOI 10.1016/0300-483X(85)90079-4
   Shah R, 2017, ACS CHEM BIOL, V12, P2538, DOI 10.1021/acschembio.7b00730
   Shou YH, 2021, CELL DEATH DIS, V12, DOI 10.1038/s41419-021-04284-5
   Slee EA, 1996, BIOCHEM J, V315, P21, DOI 10.1042/bj3150021
   Swain SM, 1997, J CLIN ONCOL, V15, P1318, DOI 10.1200/JCO.1997.15.4.1318
   Swain SM, 2003, CANCER, V97, P2869, DOI 10.1002/cncr.11407
   Tacar O, 2013, J PHARM PHARMACOL, V65, P157, DOI 10.1111/j.2042-7158.2012.01567.x
   Tadokoro T, 2020, JCI INSIGHT, V5, DOI 10.1172/jci.insight.132747
   Yang WS, 2014, CELL, V156, P317, DOI 10.1016/j.cell.2013.12.010
   Zhao YB, 2020, CELL REP, V33, DOI 10.1016/j.celrep.2020.108487
   Zheng JS, 2020, CELL METAB, V32, P920, DOI 10.1016/j.cmet.2020.10.011
   Zhu J, 2016, SCI REP-UK, V6, DOI 10.1038/srep28861
   Zilka O, 2017, ACS CENTRAL SCI, V3, P232, DOI 10.1021/acscentsci.7b00028
NR 41
TC 10
Z9 10
U1 2
U2 7
PU LIPPINCOTT WILLIAMS & WILKINS
PI PHILADELPHIA
PA TWO COMMERCE SQ, 2001 MARKET ST, PHILADELPHIA, PA 19103 USA
SN 0160-2446
EI 1533-4023
J9 J CARDIOVASC PHARM
JI J. Cardiovasc. Pharmacol.
PD NOV
PY 2022
VL 80
IS 5
BP 690
EP 699
DI 10.1097/FJC.0000000000001328
PG 10
WC Cardiac & Cardiovascular Systems; Pharmacology & Pharmacy
WE Science Citation Index Expanded (SCI-EXPANDED)
SC Cardiovascular System & Cardiology; Pharmacology & Pharmacy
GA 5Y8PZ
UT WOS:000879544900009
PM 35881422
DA 2024-02-05
ER

PT J
AU Guo, WN
   Wang, X
   Zhang, YT
   Liu, HT
   Ma, SS
   Guan, FX
AF Guo, Wenna
   Wang, Xue
   Zhang, Yanting
   Liu, Hongtao
   Ma, Shanshan
   Guan, Fangxia
TI Construction and validation of a novel prognostic signature for
   cutaneous melanoma based on ferroptosis-related genes
SO HELIYON
LA English
DT Article
DE Cutaneous melanoma; Prognosis; Ferroptosis; Risk stratification; Immune
   infiltration
ID SURVIVAL ANALYSIS; LUNG-CANCER; EXPRESSION; BIOMARKER; CONTRIBUTES;
   SUPPRESSION; AP-2-GAMMA; INVASION; ARNTL2
AB Ferroptosis, a recently uncovered iron-dependent, non-apoptotic cell death process, has been increasingly linked to cancer development. In this study, our objective was to develop a prognostic model centered on ferroptosis-related genes (FRGs) and assess its efficacy as an overall survival (OS) prediction biomarker. We conducted a systematic analysis of cutaneous melanoma (CM) and devised a novel ferroptosis-related prognostic signature (FRGSig) using the TCGA database. An independent dataset from GSE65904 was employed to corroborate the validity of the FRGSig. Both univariate and multivariate Cox proportional hazard regression analyses were utilized to construct a FRGSig composed of five FRGs. mRNA expression and immunohistochemistry (IHC) analysis demonstrated that the expression of FRGSig genes varied between tumor and normal tissues. According to Kaplan-Meier analysis, patients with elevated FRGsig scores faced a worse prognosis. The predictive accuracy of FRGSig was evaluated using the time dependent receiver operating characteristic curve (ROC), with the area under the curve (AUC) values for 1, 3, and 5 OS at 0.682, 0.711, 0.735 in the TCGA cohort, and 0.662, 0.695, 0.712 in the validation dataset, respectively. Univariate and multivariate Cox regression analyses demonstrated that FRGSig served as an independent prognostic factor. Further analysis revealed a significant relationship between FRGSig and Tumor Mutational Burden (TMB) as well as immune infiltration levels. Gene set enrichment analysis (GSEA) disclosed functional disparities between high-and low-risk groups, suggesting that immune checkpoint-related pathways could be instrumental in the improved prognosis of the low-risk group. Taken together, the FRGSig has potential guidance for prognosis prediction and clinical treatment of CM.
C1 [Guo, Wenna; Wang, Xue; Zhang, Yanting; Liu, Hongtao; Ma, Shanshan; Guan, Fangxia] Zhengzhou Univ, Sch Life Sci, Zhengzhou 450001, Peoples R China.
   [Guo, Wenna] Zhengzhou Univ, Sch Basic Med Sci, Zhengzhou, Peoples R China.
C3 Zhengzhou University; Zhengzhou University
RP Ma, SS; Guan, FX (通讯作者)，Zhengzhou Univ, Sch Life Sci, Zhengzhou 450001, Peoples R China.
EM mashanshan84@163.com; fxguan@126.com
RI WANG, YING/JLM-9219-2023; Li, Wei/JLL-4365-2023; Chen, Yu/JLL-0171-2023;
   chen, gang/JRX-1197-2023; liu, xingyu/JXW-9444-2024
FU National Natural Science Foundation of China [82103055]; China
   Post-Doctoral Innovative Talent Support Program [BX20200308]; Key
   Science and Technology Research Project of Henan Province of China
   [212102310175]; Overseas Expertise Introduction Project for Discipline
   Innovation [CXJD2021002]; Natural Science Foundation of Henan Province
   [202300410404]
FX Funding Wenna Guo was supported by The National Natural Science
   Foundation of China [No. 82103055] ; China Post-Doctoral Innovative
   Talent Support Program [No. BX20200308] ; The Key Science and Technology
   Research Project of Henan Province of China [No. 212102310175] . Pro.
   Fangxia Guan was supported by Overseas Expertise Introduction Project
   for Discipline Innovation [CXJD2021002] . Yanting Zhang was supported by
   the Natural Science Foundation of Henan Province [No. 202300410404] .
CR Arienti C, 2019, FRONT ONCOL, V9, DOI 10.3389/fonc.2019.01308
   Arteaga CL, 2014, CANCER CELL, V25, P282, DOI 10.1016/j.ccr.2014.02.025
   Barakat A, 2019, BRIT J HOSP MED, V80, P642, DOI 10.12968/hmed.2019.80.11.642
   Bi YW, 2021, J TRANSL MED, V19, DOI 10.1186/s12967-021-03182-w
   Cabrita R, 2020, NATURE, V577, P561, DOI 10.1038/s41586-019-1914-8
   Cai YH, 2022, FRONT CELL DEV BIOL, V9, DOI 10.3389/fcell.2021.812422
   Chan TA, 2019, ANN ONCOL, V30, P44, DOI 10.1093/annonc/mdy495
   Chang TH, 2017, CANCER LETT, V402, P190, DOI 10.1016/j.canlet.2017.06.002
   Cirenajwis H, 2015, ONCOTARGET, V6, P12297, DOI 10.18632/oncotarget.3655
   Davis LE, 2019, CANCER BIOL THER, V20, P1366, DOI 10.1080/15384047.2019.1640032
   Ding LW, 2019, NAT COMMUN, V10, DOI 10.1038/s41467-019-09711-y
   Enninga EAL, 2017, CANCER MED-US, V6, P2203, DOI 10.1002/cam4.1152
   Gao SL, 2014, ASIAN PAC J CANCER P, V15, P4671, DOI 10.7314/APJCP.2014.15.11.4671
   Grossman Douglas, 2021, N Engl J Med, V384, pe54, DOI 10.1056/NEJMc2101980
   Heagerty PJ, 2000, BIOMETRICS, V56, P337, DOI 10.1111/j.0006-341X.2000.00337.x
   Hémon A, 2020, BIOCHEM BIOPH RES CO, V533, P1083, DOI 10.1016/j.bbrc.2020.09.134
   Hiraga R, 2013, ANTICANCER RES, V33, P4431
   Hoei-Hansen CE, 2004, CLIN CANCER RES, V10, P8521, DOI 10.1158/1078-0432.CCR-04-1285
   Hu ZF, 2020, FRONT ONCOL, V10, DOI 10.3389/fonc.2020.00897
   Huang FF, 2021, CANCER CELL INT, V21, DOI 10.1186/s12935-021-02267-2
   Hudson TJ, 2010, NATURE, V464, P993, DOI 10.1038/nature08987
   Kane JR, 2020, CLIN CANCER RES, V26, P4390, DOI 10.1158/1078-0432.CCR-19-3104
   Li ZW, 2020, BIOMATER SCI-UK, V8, P6272, DOI 10.1039/d0bm01168a
   Lindskog M, 2005, BIOTECHNIQUES, V38, P723, DOI 10.2144/05385ST02
   Lu M, 2020, AM J TRANSL RES, V12, P1293
   Luo MY, 2018, CELL DEATH DIFFER, V25, P1457, DOI 10.1038/s41418-017-0053-8
   MacDonald F, 2017, FRONT PHARMACOL, V8, DOI 10.3389/fphar.2017.00575
   Mazzoccoli G, 2012, J CANCER RES CLIN, V138, P501, DOI 10.1007/s00432-011-1126-6
   Michielin O, 2019, ANN ONCOL, V30, P1884, DOI 10.1093/annonc/mdz411
   Miller KD, 2019, CA-CANCER J CLIN, V69, P363, DOI 10.3322/caac.21565
   Mou YH, 2022, BMC CANCER, V22, DOI 10.1186/s12885-022-09313-w
   Paez JG, 2004, SCIENCE, V304, P1497, DOI 10.1126/science.1099314
   Penna E, 2011, EMBO J, V30, P1990, DOI 10.1038/emboj.2011.102
   Pontén F, 2011, J INTERN MED, V270, P428, DOI 10.1111/j.1365-2796.2011.02427.x
   Puglisi R, 2021, CANCERS, V13, DOI 10.3390/cancers13122875
   Qiu HB, 2021, CANCER COMMUN, V41, P1037, DOI 10.1002/cac2.12197
   Rai S, 2021, INDIAN J GASTROENTER, V40, P541, DOI 10.1007/s12664-021-01232-1
   Subramanian A, 2005, P NATL ACAD SCI USA, V102, P15545, DOI 10.1073/pnas.0506580102
   SUGAWA N, 1990, P NATL ACAD SCI USA, V87, P8602, DOI 10.1073/pnas.87.21.8602
   Tang DL, 2021, CELL RES, V31, P107, DOI 10.1038/s41422-020-00441-1
   Wang S, 2021, CANCER CELL INT, V21, DOI 10.1186/s12935-021-02046-z
   Wang XY, 2021, PHARMACOGEN PERS MED, V14, P1425, DOI 10.2147/PGPM.S331431
   Wang XM, 2020, ONCOL REP, V44, P2009, DOI 10.3892/or.2020.7758
   Wang ZF, 2020, CELL DEATH DIS, V11, DOI 10.1038/s41419-020-02839-6
   Yang MH, 2019, SCI ADV, V5, DOI 10.1126/sciadv.aaw2238
   Yue TH, 2023, FRONT IMMUNOL, V14, DOI 10.3389/fimmu.2023.1064704
   Zhang C, 2022, MOL CANCER, V21, DOI 10.1186/s12943-022-01530-y
   Zhang T, 2022, NAT CANCER, V3, P75, DOI 10.1038/s43018-021-00299-1
NR 48
TC 1
Z9 1
U1 3
U2 4
PU CELL PRESS
PI CAMBRIDGE
PA 50 HAMPSHIRE ST, FLOOR 5, CAMBRIDGE, MA 02139 USA
EI 2405-8440
J9 HELIYON
JI Heliyon
PD MAY
PY 2023
VL 9
IS 5
AR e15725
DI 10.1016/j.heliyon.2023.e15725
EA APR 2023
PG 10
WC Multidisciplinary Sciences
WE Science Citation Index Expanded (SCI-EXPANDED)
SC Science & Technology - Other Topics
GA N9WR0
UT WOS:001040433700001
PM 37159694
OA gold, Green Published
DA 2024-02-05
ER

PT J
AU Zhao, ZW
   Xu, Z
   Chang, JW
   He, LW
   Zhang, ZJ
   Song, XY
   Hou, XB
   Fan, FT
   Jiang, ZJ
AF Zhao, Ziwen
   Xu, Zhao
   Chang, Jingwen
   He, Liwei
   Zhang, Zijin
   Song, Xiaoyu
   Hou, Xianbang
   Fan, Fangtian
   Jiang, Zhijun
TI Sodium pyruvate exerts protective effects against cigarette smoke
   extract-induced ferroptosis in alveolar and bronchial epithelial cells
   through the GPX4/Nrf2 axis
SO JOURNAL OF INFLAMMATION-LONDON
LA English
DT Article
DE COPD; Sodium pyruvate; Ferroptosis; GPX4; Nrf2
ID OXIDATIVE STRESS; COPD; DYSFUNCTION
AB Background Ferroptosis in alveolar and bronchial epithelial cells is one of the main mechanisms underlying the development of chronic obstructive pulmonary disease (COPD). Sodium pyruvate (NaPyr) is a natural antioxidant in the body, exhibiting anti-inflammatory and antioxidant activities. NaPyr has been used in a Phase II clinical trial as a novel therapy for COPD; however, the mechanism underlying NaPyr-mediated therapeutic benefits in COPD is not well understood.
   Objective We aimed to assess the protective effects of NaPyr and elucidate its potential mechanism in cigarette smoke extract (CSE)-induced ferroptosis.To minic the inflammatory response and ferroptosis triggered by cigarette smoke in COPD in an invitro cell based system, we expose a human bronchial epithelial cells to CSE.
   Methods To minic the inflammatory response and ferroptosis triggered by cigarette smoke in COPD in an invitro cell based system, the A549 (human lung carcinoma epithelial cells) and BEAS-2B (bronchial epithelial cells) cell lines were cultured, followed by treatment with CSE. To measure cellular viability and iron levels, we determined the levels of malondialdehyde (MDA), glutathione (GSH), reactive oxygen species (ROS), mitochondrial superoxide (MitoSOX), membrane potential (MMP), and inflammatory factors (tumor necrosis factor [TNF] and interleukin [IL]-8), and examined CSE-induced pulmonary inflammation and ferroptosis. To clarify the molecular mechanisms of NaPyr in COPD therapy, we performed western blotting and real-time PCR (qPCR) to determine the expression of glutathione peroxidase 4 (GPX4), nuclear factor E2-related factor 2 (Nrf2), and cyclooxygenase 2 (COX2).
   Results We found that NaPyr effectively mitigated CSE-induced apoptosis and improved apoptosis induced by erastin, a ferroptosis inducer. NaPyr significantly decreased iron and MDA levels and increased GSH levels in CSE-induced cells. Furthermore, NaPyr suppressed ferroptosis characteristics, such as decreased levels of ROS, MitoSOX, and MMP. NaPyr significantly increases the expression levels of GPX4 and Nrf2, indicating that activation of the GPX4/Nrf2 axis could inhibit ferroptosis in alveolar and bronchial epithelial cells. More importantly, NaPyr inhibited the secretion of downstream inflammatory factors, including TNF and IL-8, by decreasing COX2 expression levels to suppress CSE-induced inflammation.
   Conclusion Accordingly, NaPyr could mitigate CSE-induced ferroptosis in alveolar and bronchial epithelial cells by activating the GPX4/Nrf2 axis and decreasing COX2 expression levels. In addition, NaPyr reduced the secretion of inflammatory factors ( TNF and IL-8), affording a novel therapeutic candidate for COPD.
C1 [Zhao, Ziwen; He, Liwei; Zhang, Zijin; Jiang, Zhijun] Nanjing Univ Chinese Med, Sch Pharm, 138 Xianlin Ave,21, Taizhou 0023, Jiangsu, Peoples R China.
   [Xu, Zhao; Jiang, Zhijun] Jiangsu Changtai Pharmaceut Co Ltd, Taizhou 225300, Jiangsu, Peoples R China.
   [Chang, Jingwen; Fan, Fangtian] Bengbu Med Coll, Anhui Engn Technol Res Ctr Biochem Pharmaceut, Sch Pharm, 2600 Donghai Ave, Bengbu 233003, Anhui, Peoples R China.
   [Song, Xiaoyu; Hou, Xianbang] Nanjing Univ Chinese Med, Sch Pharm, Nanjing 210023, Peoples R China.
C3 Nanjing University of Chinese Medicine; Bengbu Medical College; Nanjing
   University of Chinese Medicine
RP Jiang, ZJ (通讯作者)，Nanjing Univ Chinese Med, Sch Pharm, 138 Xianlin Ave,21, Taizhou 0023, Jiangsu, Peoples R China.; Jiang, ZJ (通讯作者)，Jiangsu Changtai Pharmaceut Co Ltd, Taizhou 225300, Jiangsu, Peoples R China.; Fan, FT (通讯作者)，Bengbu Med Coll, Anhui Engn Technol Res Ctr Biochem Pharmaceut, Sch Pharm, 2600 Donghai Ave, Bengbu 233003, Anhui, Peoples R China.
EM fftian3912@163.com; zhijun.jiang@pharmamaxcorp.com
FU National Natural Science Foundation of China [81873134, 81973658]; Key
   Projects of Support Program for Outstanding Young Talents in Colleges;
   Universities of Anhui Province (China) [gxyqZD2020027]; Bengbu Medical
   College Major Science and Technology Project Incubation Program
   [2020byfy001]
FX This work was supported by National Natural Science Foundation of China
   (Grant/Award Numbers:81873134, 81973658);the Key Projects of Support
   Program for Outstanding Young Talents in Colleges and Universities of
   Anhui Province (China) (Grant/Award Numbers:gxyqZD2020027);Bengbu
   Medical College Major Science and Technology Project Incubation Program
   (Grant/Award Numbers: 2020byfy001).
CR Abusalamah H, 2020, VIRUS RES, V286, DOI 10.1016/j.virusres.2020.198088
   André S, 2019, PULMONOLOGY, V25, P168, DOI 10.1016/j.pulmoe.2018.09.006
   Baggio C, 2020, J MED CHEM, V63, P12911, DOI 10.1021/acs.jmedchem.0c01285
   Boehm A, 2019, EUR RESPIR J, V53, DOI 10.1183/13993003.00351-2019
   Fischer BM, 2015, INT J CHRONIC OBSTR, V10, DOI 10.2147/COPD.S42414
   Fischer BM, 2011, INT J CHRONIC OBSTR, V6, P413, DOI 10.2147/COPD.S10770
   Halpin DMG, 2019, EUR RESPIR J, V54, DOI 10.1183/13993003.00914-2019
   Henrot P, 2019, INT J MOL SCI, V20, DOI 10.3390/ijms20112785
   Hikichi M, 2019, J THORAC DIS, V11, pS2129, DOI 10.21037/jtd.2019.10.43
   Huang H, 2017, BIOMETALS, V30, P623, DOI 10.1007/s10534-017-0023-0
   Huang Q, 2022, Nan Fang Yi Ke Da Xue Xue Bao, V42, P937, DOI 10.12122/j.issn.1673-4254.2022.06.19
   Koppula P, 2018, CANCER COMMUN, V38, DOI 10.1186/s40880-018-0288-x
   Li J, 2020, CELL DEATH DIS, V11, DOI 10.1038/s41419-020-2298-2
   Li YX, 2018, J ANIM SCI, V96, P3804, DOI 10.1093/jas/sky237
   Liu PF, 2020, CELL MOL BIOL LETT, V25, DOI 10.1186/s11658-020-00205-0
   Liu XM, 2022, PHYTOMEDICINE, V96, DOI 10.1016/j.phymed.2021.153894
   Liu XZ, 2022, J TRAUMA ACUTE CARE, V92, P1012, DOI 10.1097/TA.0000000000003490
   Martin A, 2022, J AEROSOL MED PULM D, V35, P291, DOI 10.1089/jamp.2022.0025
   Meunier E, 2019, J EXP MED, V216, P471, DOI 10.1084/jem.20190038
   Ramos-Ibeas P, 2017, MOL CELL BIOCHEM, V429, P137, DOI 10.1007/s11010-017-2942-z
   Sandelowsky H, 2021, BMC FAM PRACT, V22, DOI 10.1186/s12875-021-01583-w
   Song Q, 2021, RESP RES, V22, DOI 10.1186/s12931-021-01630-1
   Su XS, 2022, RESP RES, V23, DOI 10.1186/s12931-022-02153-z
   Tang XM, 2022, PHARM BIOL, V60, P2286, DOI 10.1080/13880209.2022.2147549
   Tornin J, 2019, SCI REP-UK, V9, DOI 10.1038/s41598-019-47128-1
   Votto JJ, 2008, J AEROSOL MED PULM D, V21, P329, DOI 10.1089/jamp.2007.0678
   Wang GJ, 2020, GREEN CHEM, V22, P6819, DOI 10.1039/d0gc02555k
   Wang Y, 2022, FREE RADICAL BIO MED, V186, P1, DOI 10.1016/j.freeradbiomed.2022.04.014
   Wu SK, 2021, BIOMARK RES, V9, DOI 10.1186/s40364-021-00338-0
   Yoshida M, 2019, NAT COMMUN, V10, DOI 10.1038/s41467-019-10991-7
   Zhang MY, 2021, LIFE SCI, V269, DOI 10.1016/j.lfs.2021.119090
   Zhang M, 2020, OXID MED CELL LONGEV, V2020, DOI 10.1155/2020/7582980
   Zhang M, 2018, OXID MED CELL LONGEV, V2018, DOI 10.1155/2018/5837123
   Zhou FQ, 2022, FRONT MED-LAUSANNE, V9, DOI 10.3389/fmed.2022.905978
NR 34
TC 0
Z9 0
U1 8
U2 8
PU BMC
PI LONDON
PA CAMPUS, 4 CRINAN ST, LONDON N1 9XW, ENGLAND
SN 1476-9255
J9 J INFLAMM-LOND
JI J. Inflamm.-Lond.
PD AUG 21
PY 2023
VL 20
IS 1
AR 28
DI 10.1186/s12950-023-00347-w
PG 11
WC Immunology
WE Science Citation Index Expanded (SCI-EXPANDED)
SC Immunology
GA P8EP8
UT WOS:001052951300001
PM 37605161
OA Green Published, gold
DA 2024-02-05
ER

PT J
AU Sano, O
   Kazetani, K
   Adachi, R
   Kurasawa, O
   Kawamoto, T
   Iwata, H
AF Sano, Osamu
   Kazetani, Ken-ichi
   Adachi, Ryutaro
   Kurasawa, Osamu
   Kawamoto, Tomohiro
   Iwata, Hidehisa
TI Using a biologically annotated library to analyze the anticancer
   mechanism of serine palmitoyl transferase (SPT) inhibitors
SO FEBS OPEN BIO
LA English
DT Article
DE biologically annotated library; combination screening; COX-2; necrosis;
   serine palmitoyl transferase
ID CELL-DEATH; SPHINGOSINE KINASE; PHENOTYPIC SCREENS; CANCER METABOLISM;
   LUNG-CANCER; RESISTANCE; PATHWAY; FERROPTOSIS; EXPRESSION; DISEASE
AB Mechanistic understanding is crucial to anticancer drug discovery. Here, we reveal that inhibition of serine palmitoyl transferase (SPT), the rate-limiting enzyme in sphingolipid synthesis, induced death in a lung cancer cell line via a necrosis-dependent pathway. To elucidate the mechanism of cell death induced by SPT inhibition, a biologically annotated library of diverse compounds was screened with an SPT inhibitor. This analysis identified suppressors of SPT inhibitor-mediated cell death. Further analysis using hit compounds from this screening revealed that SPT inhibitors induce COX-2 expression, leading to necrosis-dependent cell death. SPT inhibitors might therefore represent novel candidates for cancer therapy via necrosis pathway regulation. Our data illustrate that compound combination screening of biologically annotated libraries could be used for mechanistic elucidation.
C1 [Sano, Osamu; Kazetani, Ken-ichi; Adachi, Ryutaro; Kawamoto, Tomohiro; Iwata, Hidehisa] Takeda Pharmaceut Co Ltd, BioMol Res Labs, Res, 26-1 Muraoka Higashi 2 Chome, Fujisawa, Kanagawa 2518555, Japan.
   [Kurasawa, Osamu] Takeda Pharmaceut Co Ltd, Oncol Drug Discovery Unit, Res, Fujisawa, Kanagawa, Japan.
C3 Takeda Pharmaceutical Company Ltd; Takeda Pharmaceutical Company Ltd
RP Iwata, H (通讯作者)，Takeda Pharmaceut Co Ltd, BioMol Res Labs, Res, 26-1 Muraoka Higashi 2 Chome, Fujisawa, Kanagawa 2518555, Japan.
EM hidehisa.iwata@takeda.com
RI Iwata, Hidehisa/K-7493-2019
OI Iwata, Hidehisa/0000-0002-0950-6388; Kurasawa, Osamu/0000-0001-5313-3753
CR Asano TK Yasutomi, 2016, Patent No. [PCT/JP2016/062418, 2016062418]
   Bornot A, 2014, J BIOMOL SCREEN, V19, P696, DOI 10.1177/1087057113518966
   Choi KE, 2014, ARCH PHARM RES, V37, P501, DOI 10.1007/s12272-013-0315-z
   Conrad M, 2016, NAT REV DRUG DISCOV, V15, P348, DOI 10.1038/nrd.2015.6
   Croxtall JD, 2002, BRIT J PHARMACOL, V135, P511, DOI 10.1038/sj.bjp.0704474
   de Bruin EC, 2014, CANCER DISCOV, V4, P606, DOI 10.1158/2159-8290.CD-13-0741
   Dixon SJ, 2012, CELL, V149, P1060, DOI 10.1016/j.cell.2012.03.042
   Dodo K, 2005, BIOORG MED CHEM LETT, V15, P3114, DOI 10.1016/j.bmcl.2005.04.016
   Dubois RN, 1998, FASEB J, V12, P1063, DOI 10.1096/fasebj.12.12.1063
   Elojeimy S, 2007, MOL THER, V15, P1259, DOI 10.1038/sj.mt.6300167
   French KJ, 2003, CANCER RES, V63, P5962
   Fukuda Y, 2016, BMC BIOCHEM, V17, DOI 10.1186/s12858-016-0066-9
   Hanada K, 2003, NATURE, V426, P803, DOI 10.1038/nature02188
   Hashimoto A, 2016, J CELL BIOL, V213, P81, DOI 10.1083/jcb.201510002
   Huang SMA, 2009, NATURE, V461, P614, DOI 10.1038/nature08356
   Kawamori T, 2006, FASEB J, V20, P386, DOI 10.1096/fj.05-4331fje
   Kerr DM, 2013, BRIT J PHARMACOL, V169, P808, DOI 10.1111/j.1476-5381.2012.02237.x
   Lee YS, 2011, CELL PROLIFERAT, V44, P320, DOI 10.1111/j.1365-2184.2011.00761.x
   Liu Y, 2014, MOL BIOSYST, V10, P251, DOI 10.1039/c3mb70413k
   Marine S, 2012, J BIOMOL SCREEN, V17, P370, DOI 10.1177/1087057111427348
   Martinez-Outschoorn UE, 2017, NAT REV CLIN ONCOL, V14, P11, DOI 10.1038/nrclinonc.2016.60
   Olson DK, 2016, BBA-MOL CELL BIOL L, V1861, P784, DOI 10.1016/j.bbalip.2015.12.021
   Pavlova NN, 2016, CELL METAB, V23, P27, DOI 10.1016/j.cmet.2015.12.006
   Polyakov VR, 2014, J CHEM INF MODEL, V54, P377, DOI 10.1021/ci400245c
   Ricciotti E, 2011, ARTERIOSCL THROM VAS, V31, P986, DOI 10.1161/ATVBAHA.110.207449
   Sano O, 2016, FEBS LETT, V590, P1576, DOI 10.1002/1873-3468.12195
   Shimada K, 2016, NAT CHEM BIOL, V12, P497, DOI [10.1038/NCHEMBIO.2079, 10.1038/nchembio.2079]
   Soga T, 2013, CANCER SCI, V104, P275, DOI 10.1111/cas.12085
   Sudbery I, 2010, BMC GENOMICS, V11, DOI 10.1186/1471-2164-11-175
   Takai A, 2014, INT J MOL SCI, V15, P11142, DOI 10.3390/ijms150611142
   Warburg O, 1927, J GEN PHYSIOL, V8, P519, DOI 10.1085/jgp.8.6.519
   Wassermann AM, 2014, FRONT PHARMACOL, V5, DOI 10.3389/fphar.2014.00164
   Yang M, 2013, J CLIN INVEST, V123, P3652, DOI 10.1172/JCI67228
   Zhou QH, 2015, CANCER RES, V75, P1949, DOI 10.1158/0008-5472.CAN-14-2930
NR 34
TC 7
Z9 8
U1 0
U2 3
PU WILEY
PI HOBOKEN
PA 111 RIVER ST, HOBOKEN 07030-5774, NJ USA
SN 2211-5463
J9 FEBS OPEN BIO
JI FEBS Open Bio
PD APR
PY 2017
VL 7
IS 4
BP 495
EP 503
DI 10.1002/2211-5463.12196
PG 9
WC Biochemistry & Molecular Biology
WE Science Citation Index Expanded (SCI-EXPANDED)
SC Biochemistry & Molecular Biology
GA ET5BR
UT WOS:000400299400007
PM 28396835
OA gold, Green Published
DA 2024-02-05
ER

PT J
AU Yue, P
   Han, BJ
   Zhao, Y
AF Yue, Ping
   Han, Bingjie
   Zhao, Yi
TI Focus on the molecular mechanisms of cisplatin resistance based on
   multi-omics approaches
SO MOLECULAR OMICS
LA English
DT Review
ID CANCER CELLS; MASS-SPECTROMETRY; RNA-SEQ; CARCINOMA; PROTEOMICS;
   HETEROGENEITY; TECHNOLOGIES; METABOLOMICS; EPIGENETICS; INTEGRATION
AB Cisplatin is commonly used in combination with other cytotoxic agents as a standard treatment regimen for a variety of solid tumors, such as lung, ovarian, testicular, and head and neck cancers. However, the effectiveness of cisplatin is accompanied by toxic side effects, for instance, nephrotoxicity and neurotoxicity. The response of tumors to cisplatin treatment involves multiple physiological processes, and the efficacy of chemotherapy is limited by the intrinsic and acquired resistance of tumor cells. Although enormous efforts have been made toward molecular mechanisms of cisplatin resistance, the development of omics provides new insights into the understanding of cisplatin resistance at genome, transcriptome, proteome, metabolome and epigenome levels. Mechanism studies using different omics approaches revealed the necessity of multi-omics applications, which provide information at different cellular function levels and expand our recognition of the peculiar genetic and phenotypic heterogeneity of cancer. The present work systematically describes the underlying mechanisms of cisplatin resistance in different tumor types using multi-omics approaches. In addition to the classical mechanisms such as enhanced drug efflux, increased DNA damage repair and changes in the cell cycle and apoptotic pathways, other changes like increased protein damage clearance, increased protein glycosylation, enhanced glycolytic process, dysregulation of the oxidative phosphorylation pathway, ferroptosis suppression and mRNA m6A methylation modification can also induce cisplatin resistance. Therefore, utilizing the integrated omics to identify key signaling pathways, target genes and biomarkers that regulate chemoresistance are essential for the development of new drugs or strategies to restore tumor sensitivity to cisplatin.
C1 [Yue, Ping; Han, Bingjie; Zhao, Yi] Zhengzhou Univ, Affiliated Hosp 1, Dept Translat Med Ctr, Zhengzhou 450052, Henan, Peoples R China.
   [Yue, Ping] Zhengzhou Univ, Acad Med Sci, Henan Med Coll, Zhengzhou 450052, Henan, Peoples R China.
C3 Zhengzhou University; Henan Medical College; Zhengzhou University
RP Han, BJ; Zhao, Y (通讯作者)，Zhengzhou Univ, Affiliated Hosp 1, Dept Translat Med Ctr, Zhengzhou 450052, Henan, Peoples R China.
EM hanbj@mail2.sysu.edu.cn; zhaoyi0910@163.com
RI 韩, 冰洁/GXG-8625-2022
FU National Natural Science Foundation of China [22007085, 81903448];
   Postdoctoral Science Foundation of China [2020M682366]; Henan Medical
   Science and Technology Joint Building Program [LHGJ20220417]; starting
   fund for postdoctoral research of the First Affiliated Hospital of
   Zhengzhou University
FX The authors would like to thank everyone who provided productive
   suggestions. This work was funded by the National Natural Science
   Foundation of China (22007085 & 81903448), the Postdoctoral Science
   Foundation of China (2020M682366), the Henan Medical Science and
   Technology Joint Building Program (LHGJ20220417) and the starting fund
   for postdoctoral research of the First Affiliated Hospital of Zhengzhou
   University.
CR Altelaar AFM, 2013, NAT REV GENET, V14, P35, DOI 10.1038/nrg3356
   Anderson NL, 1998, ELECTROPHORESIS, V19, P1853, DOI 10.1002/elps.1150191103
   Bartel DP, 2004, CELL, V116, P281, DOI 10.1016/S0092-8674(04)00045-5
   Catanzaro D, 2015, ONCOTARGET, V6, P30102, DOI 10.18632/oncotarget.4945
   Chen Helen H. W., 2010, Metal-Based Drugs, P430939, DOI 10.1155/2010/430939
   Chen SH, 2019, INT J MOL SCI, V20, DOI 10.3390/ijms20174136
   Chen W, 2020, PHARMACOGENOMICS, V21, P195, DOI 10.2217/pgs-2019-0122
   Chen X, 2020, METABOLITES, V10, DOI 10.3390/metabo10070289
   Cheng C, 2020, J CELL MOL MED, V24, P5274, DOI 10.1111/jcmm.15183
   Chung D, 2002, TRENDS MOL MED, V8, pS10, DOI 10.1016/S1471-4914(02)02303-1
   COOKS RG, 1983, SCIENCE, V222, P273, DOI 10.1126/science.6353576
   Dagogo-Jack I, 2018, NAT REV CLIN ONCOL, V15, P81, DOI 10.1038/nrclinonc.2017.166
   Dai CC, 2021, ARCH GYNECOL OBSTET, V303, P1271, DOI 10.1007/s00404-020-05858-y
   De Castro F, 2019, MOLECULES, V24, DOI 10.3390/molecules24122240
   Domon B, 2006, SCIENCE, V312, P212, DOI 10.1126/science.1124619
   Fiehn O, 2002, PLANT MOL BIOL, V48, P155, DOI 10.1023/A:1013713905833
   Garcia-Mayea Y, 2020, CANCERS, V12, DOI 10.3390/cancers12113269
   Goldberg AD, 2007, CELL, V128, P635, DOI 10.1016/j.cell.2007.02.006
   Goodspeed A, 2019, EUR UROL, V75, P242, DOI 10.1016/j.eururo.2018.10.040
   Guo J, 2021, BMC CANCER, V21, DOI 10.1186/s12885-021-07879-5
   Han X, 2021, SEMIN CANCER BIOL, V75, P97, DOI 10.1016/j.semcancer.2020.11.007
   Han XM, 2008, CURR OPIN CHEM BIOL, V12, P483, DOI 10.1016/j.cbpa.2008.07.024
   Heo YJ, 2021, MOL CELLS, V44, P433, DOI 10.14348/molcells.2021.0042
   Hill DP, 2019, BMC CANCER, V19, DOI 10.1186/s12885-019-6278-9
   HOLLIDAY R, 1987, SCIENCE, V238, P163, DOI 10.1126/science.3310230
   Hu LJ, 2017, BIOMED RES INT, V2017, DOI 10.1155/2017/7498151
   Jemal A, 2011, CA-CANCER J CLIN, V61, P134, DOI [10.3322/caac.20115, 10.3322/caac.21492, 10.3322/caac.20107]
   Jenuwein T, 2001, SCIENCE, V293, P1074, DOI 10.1126/science.1063127
   Johnson CH, 2016, NAT REV MOL CELL BIO, V17, P451, DOI 10.1038/nrm.2016.25
   Jones PA, 2007, CELL, V128, P683, DOI 10.1016/j.cell.2007.01.029
   Kelland L, 2007, NAT REV CANCER, V7, P573, DOI 10.1038/nrc2167
   KESHET I, 1986, CELL, V44, P535, DOI 10.1016/0092-8674(86)90263-1
   Kim J, 2021, CANCERS, V13, DOI 10.3390/cancers13215474
   Kramer R, 2004, NAT REV DRUG DISCOV, V3, P965, DOI 10.1038/nrd1552
   Kritsch D, 2017, INT J CANCER, V141, P1600, DOI 10.1002/ijc.30860
   Lee C, 2021, AM J MED GENET A, V185, P3314, DOI 10.1002/ajmg.a.62512
   Lee Min Young, 2018, Oncotarget, V9, P13231, DOI 10.18632/oncotarget.24229
   Leon LM, 2019, ONCOGENE, V38, P7146, DOI 10.1038/s41388-019-0935-y
   Li DD, 2019, BMB REP, V52, P208, DOI 10.5483/BMBRep.2019.52.3.249
   Li J, 2020, CLIN CANCER RES, V26, P3843, DOI 10.1158/1078-0432.CCR-19-3790
   Li N, 2014, SCI CHINA LIFE SCI, V57, P1162, DOI 10.1007/s11427-014-4714-2
   Li XD, 2019, BIOCHEM PHARMACOL, V161, P98, DOI 10.1016/j.bcp.2019.01.009
   Liu C, 2022, ANN NY ACAD SCI, V1512, P154, DOI 10.1111/nyas.14748
   Liu D, 2018, NAT COMMUN, V9, DOI 10.1038/s41467-018-03590-5
   Liu RY, 2013, MOL CANCER THER, V12, P2157, DOI 10.1158/1535-7163.MCT-12-1190
   Liu WW, 2021, CLIN TRANSL MED, V11, DOI 10.1002/ctm2.517
   Lv HM, 2021, CANCER CELL INT, V21, DOI 10.1186/s12935-021-02239-6
   Ma LC, 2019, CANCER CELL, V36, P418, DOI 10.1016/j.ccell.2019.08.007
   Mardis ER, 2017, NAT PROTOC, V12, P213, DOI 10.1038/nprot.2016.182
   McGettigan PA, 2013, CURR OPIN CHEM BIOL, V17, P4, DOI 10.1016/j.cbpa.2012.12.008
   Mir C, 2021, CANCERS, V13, DOI 10.3390/cancers13194952
   Noor Z, 2021, BRIEF BIOINFORM, V22, P1620, DOI 10.1093/bib/bbz163
   Obrist F, 2018, EMBO J, V37, DOI 10.15252/embj.201798597
   Pan CY, 2021, NAT COMMUN, V12, DOI 10.1038/s41467-021-24845-8
   Pan ST, 2020, BMC CANCER, V20, DOI 10.1186/s12885-020-07111-w
   Paolillo C, 2019, CLIN CHEM, V65, P972, DOI 10.1373/clinchem.2017.283895
   Park PJ, 2008, EPIGENETICS-US, V3, P318, DOI 10.4161/epi.3.6.7249
   Patel AP, 2014, SCIENCE, V344, P1396, DOI 10.1126/science.1254257
   Peixoto P, 2020, INT J MOL SCI, V21, DOI 10.3390/ijms21207571
   Peng JY, 2019, CELL RES, V29, P725, DOI 10.1038/s41422-019-0195-y
   Phoo NLL, 2021, INT J MOL SCI, V22, DOI 10.3390/ijms222212512
   Piulats JM, 2018, CLIN CANCER RES, V24, P3755, DOI 10.1158/1078-0432.CCR-17-1898
   Poisson LM, 2015, J OVARIAN RES, V8, DOI 10.1186/s13048-015-0140-8
   Puram SV, 2017, CELL, V171, P1611, DOI 10.1016/j.cell.2017.10.044
   Rai S, 2018, CURR TOP MED CHEM, V18, P1745, DOI 10.2174/1568026618666181025113226
   Ricci F, 2019, THER ADV MED ONCOL, V11, DOI 10.1177/1758835919839543
   Riley NM, 2016, CELL SYST, V2, P142, DOI 10.1016/j.cels.2016.03.002
   Royce TE, 2007, NUCLEIC ACIDS RES, V35, DOI 10.1093/nar/gkm549
   Saitoh M, 2018, J BIOCHEM, V164, P257, DOI 10.1093/jb/mvy047
   Shao FY, 2020, ADV SCI, V7, DOI 10.1002/advs.202001914
   Shen DW, 2012, PHARMACOL REV, V64, P706, DOI 10.1124/pr.111.005637
   Shi SF, 2020, PLOS ONE, V15, DOI 10.1371/journal.pone.0225290
   Shi YH, 2019, J PROTEOME RES, V18, P3259, DOI 10.1021/acs.jproteome.9b00209
   Shi YL, 2019, NAT COMMUN, V10, DOI 10.1038/s41467-019-12801-6
   Shi ZD, 2022, MOL CANCER, V21, DOI 10.1186/s12943-022-01517-9
   Shriwas O, 2021, BRIT J CANCER, V124, P2004, DOI 10.1038/s41416-021-01336-7
   Slatko Barton E, 2018, Curr Protoc Mol Biol, V122, pe59, DOI 10.1002/cpmb.59
   Soon WW, 2013, MOL SYST BIOL, V9, DOI 10.1038/msb.2012.61
   Stover EH, 2019, MOL CANCER RES, V17, P2281, DOI 10.1158/1541-7786.MCR-18-1243
   Subramanian I, 2020, BIOINFORM BIOL INSIG, V14, DOI 10.1177/1177932219899051
   Tanaka N, 2018, CANCER MED-US, V7, P6193, DOI 10.1002/cam4.1828
   Vermathen M, 2021, MOLECULES, V26, DOI 10.3390/molecules26226766
   Vermeersch Kathleen A, 2013, J Carcinog, V12, P9, DOI 10.4103/1477-3163.113622
   Waddington CH, 2012, INT J EPIDEMIOL, V41, P10, DOI 10.1093/ije/dyr184
   Wang A, 2017, FRONT PHARMACOL, V8, DOI 10.3389/fphar.2017.00274
   Wang DL, 2021, THERANOSTICS, V11, P2860, DOI 10.7150/thno.51797
   Wang YM, 2019, ARTIF CELL NANOMED B, V47, P2820, DOI 10.1080/21691401.2019.1637882
   Wang Z, 2009, NAT REV GENET, V10, P57, DOI 10.1038/nrg2484
   Wörheide MA, 2021, ANAL CHIM ACTA, V1141, P144, DOI 10.1016/j.aca.2020.10.038
   Wu GY, 2021, EBIOMEDICINE, V71, DOI 10.1016/j.ebiom.2021.103558
   Xu XL, 2018, ONCOL LETT, V16, P3796, DOI 10.3892/ol.2018.9109
   Yan T, 2019, NAT COMMUN, V10, DOI 10.1038/s41467-019-09255-1
   Yang YL, 2013, PLOS ONE, V8, DOI [10.1371/journal.pone.0054736, 10.1371/journal.pone.0067755, 10.1371/journal.pone.0055384]
   Yeon A, 2018, THERANOSTICS, V8, P4520, DOI 10.7150/thno.25130
   Zeng WJ, 2021, FRONT PHARMACOL, V12, DOI 10.3389/fphar.2021.805499
   Zhang QL, 2021, CANCER COMMUN, V41, P492, DOI 10.1002/cac2.12155
   Zhang RN, 2020, ONCOGENESIS, V9, DOI 10.1038/s41389-020-0229-9
   Zhang WY, 2019, J CELL PHYSIOL, V234, P4302, DOI 10.1002/jcp.27198
   Zhao HY, 2021, CELL DEATH DIS, V12, DOI 10.1038/s41419-021-04358-4
   Zhao HY, 2021, FRONT CELL DEV BIOL, V9, DOI 10.3389/fcell.2021.677697
   Zhao Y, 2013, CELL DEATH DIS, V4, DOI 10.1038/cddis.2013.60
   Zheng ZQ, 2020, CANCER RES, V80, P5174, DOI 10.1158/0008-5472.CAN-19-3626
NR 102
TC 4
Z9 4
U1 7
U2 21
PU ROYAL SOC CHEMISTRY
PI CAMBRIDGE
PA THOMAS GRAHAM HOUSE, SCIENCE PARK, MILTON RD, CAMBRIDGE CB4 0WF, CAMBS,
   ENGLAND
EI 2515-4184
J9 MOL OMICS
JI Mol. Omics
PD MAY 9
PY 2023
VL 19
IS 4
BP 297
EP 307
DI 10.1039/d2mo00220e
EA JAN 2023
PG 11
WC Biochemistry & Molecular Biology
WE Science Citation Index Expanded (SCI-EXPANDED)
SC Biochemistry & Molecular Biology
GA F3CS0
UT WOS:000921623100001
PM 36723121
DA 2024-02-05
ER

PT J
AU Zhou, XM
   Zou, LB
   Liao, HY
   Luo, JQ
   Yang, TW
   Wu, J
   Chen, WB
   Wu, KH
   Cen, SR
   Lv, DJ
   Shu, FP
   Yang, Y
   Li, C
   Li, BK
   Mao, XM
AF Zhou, Xumin
   Zou, Libin
   Liao, Hangyu
   Luo, Junqi
   Yang, Taowei
   Wu, Jun
   Chen, Wenbin
   Wu, Kaihui
   Cen, Shengren
   Lv, Daojun
   Shu, Fangpeng
   Yang, Yu
   Li, Chun
   Li, Bingkun
   Mao, Xiangming
TI Abrogation of HnRNP L enhances anti-PD-1 therapy efficacy <i>via</i>
   diminishing PD-L1 and promoting CD8<SUP>+</SUP> T cell-mediated
   ferroptosis in castration-resistant prostate cancer
SO ACTA PHARMACEUTICA SINICA B
LA English
DT Article
DE HnRNP L; PD-L1; YY1; Ferroptosis; Immune escape; Immune checkpoint
   blockade; Anti-PD-1 therapy; Castration-resistant prostate cancer
ID LUNG-CANCER; CHECKPOINT; PROTEIN; ESCAPE; FAMILY; TARGET; SAFETY; ROLES;
   TUMOR; YY1
AB Owing to incurable castration-resistant prostate cancer (CRPC) ultimately developing after treating with androgen deprivation therapy (ADT), it is vital to devise new therapeutic strategies to treat CRPC. Treatments that target programmed cell death protein 1 (PD-1) and programmed death ligand-1 (PD-L1) have been approved for human cancers with clinical benefit. However, many patients, especially prostate cancer, fail to respond to anti-PD-1/PD-L1 treatment, so it is an urgent need to seek a support strategy for improving the traditional PD-1/PD-L1 targeting immunotherapy. In the present study, analyzing the data from our prostate cancer tissue microarray, we found that PD-L1 expression was positively correlated with the expression of heterogeneous nuclear ribonucleoprotein L (HnRNP L). Hence, we further investigated the potential role of HnRNP L on the PD-L1 expression, the sensitivity of cancer cells to T-cell killing and the synergistic effect with anti-PD-1 therapy in CRPC. Indeed, HnRNP L knockdown effectively decreased PD-L1 expression and recovered the sensitivity of cancer cells to T-cell killing in vitro and in vivo, on the contrary, HnRNP L overexpression led to the opposite effect in CRPC cells. In addition, consistent with the previous study, we revealed that ferroptosis played a critical role in T-cell-induced cancer cell death, and HnRNP L promoted the cancer immune escape partly through targeting YY1/PD-L1 axis and inhibiting ferroptosis in CRPC cells. Furthermore, HnRNP L knockdown enhanced antitumor immunity by recruiting infiltrating CD8(+) T cells and synergized with anti-PD-1 therapy in CRPC tumors. This study provided biological evidence that HnRNP L knockdown might be a novel therapeutic agent in PD-L1/PD-1 blockade strategy that enhanced anti-tumor immune response in CRPC. (c) 2022 Chinese Pharmaceutical Association and Institute of Materia Medica, Chinese Academy of Medical Sciences. Production and hosting by Elsevier B.V. This is an open access article under the CC BY-NC-ND license (http://creativecommons.org/licenses/by-nc-nd/4.0/).
C1 [Zhou, Xumin; Zou, Libin; Luo, Junqi; Yang, Taowei; Wu, Jun; Chen, Wenbin; Wu, Kaihui; Cen, Shengren; Li, Bingkun; Mao, Xiangming] Southern Med Univ, Zhujiang Hosp, Dept Urol, Guangzhou 510280, Peoples R China.
   [Liao, Hangyu] Southern Med Univ, Zhujiang Hosp, Dept Hepatobiliary Surg 2, Guangzhou 510280, Peoples R China.
   [Li, Chun] Southern Med Univ, Nanfang Hosp, Nursing Dept, Guangzhou 510515, Peoples R China.
   [Lv, Daojun] Guangzhou Med Univ, Minimally Invas Surg Ctr, Dept Urol, Affiliated Hosp 1, Guangzhou 510120, Peoples R China.
   [Shu, Fangpeng] Guangzhou Med Univ, Guangzhou Women & Childrens Med Ctr, Dept Urol, Guangzhou 510623, Peoples R China.
   [Yang, Yu] Peking Univ Shenzhen Hosp, Dept Urol, Shenzhen 518036, Peoples R China.
C3 Southern Medical University - China; Southern Medical University -
   China; Southern Medical University - China; Guangzhou Medical
   University; Guangzhou Medical University; Peking University
RP Li, BK; Mao, XM (通讯作者)，Southern Med Univ, Zhujiang Hosp, Dept Urol, Guangzhou 510280, Peoples R China.; Li, C (通讯作者)，Southern Med Univ, Nanfang Hosp, Nursing Dept, Guangzhou 510515, Peoples R China.
EM 120601847@qq.com; 25840416@qq.com; mxm@smu.edu.cn
FU National Natural Science Foundation of China [81773277]; Science and
   Technology Program of Guangzhou, China [201803010014]; Guangdong Basic
   and Applied Basic Research Foundation (China) [2020A1515110922,
   2019A1515110033]; China Postdoctoral Science Foundation [2018M643126,
   2019M662865]; Distinguished Young Talents in Higher Education Foundation
   of Guangdong Province (China) [2019KQNCX115]; Achievement Cultivation
   and Clinical Transformation Application Cultivation Projects of the
   First Affiliated Hospital of Guangzhou Medical University (China)
   [ZH201908]
FX This study was supported by the National Natural Science Foun-dation of
   China (Grant No. 81773277) , Science and Technology Program of
   Guangzhou, China (Grant No. 201803010014) , Guangdong Basic and Applied
   Basic Research Foundation (Grant Nos. 2020A1515110922 and
   2019A1515110033, China) , China Postdoctoral Science Foundation funded
   project (Grant Nos. 2018M643126 and 2019M662865) , Distinguished Young
   Talents in Higher Education Foundation of Guangdong Province (Grant No.
   2019KQNCX115, China) and Achievement Cultivation and Clinical
   Transformation Application Cultivation Projects of the First Affiliated
   Hospital of Guangzhou Medical University (Grant No. ZH201908, China) .
CR Bonavida B, 2015, PHARMACOL THERAPEUT, V150, P149, DOI 10.1016/j.pharmthera.2015.01.011
   Brahmer JR, 2012, NEW ENGL J MED, V366, P2455, DOI 10.1056/NEJMoa1200694
   Cappellari M, 2014, ONCOGENE, V33, P3794, DOI 10.1038/onc.2013.360
   Cha JH, 2019, MOL CELL, V76, P359, DOI 10.1016/j.molcel.2019.09.030
   Chen DS, 2017, NATURE, V541, P321, DOI 10.1038/nature21349
   Chen LP, 2004, NAT REV IMMUNOL, V4, P336, DOI 10.1038/nri1349
   Chen P, 2020, SIGNAL TRANSDUCT TAR, V5, DOI 10.1038/s41392-020-0149-3
   Cho Anne Arah, 2017, Critical Reviews in Oncogenesis, V22, P49, DOI 10.1615/CritRevOncog.2017020473
   Dixon SJ, 2012, CELL, V149, P1060, DOI 10.1016/j.cell.2012.03.042
   Du WW, 2021, CELL DEATH DIFFER, V28, P1284, DOI 10.1038/s41418-020-00651-5
   Fei T, 2017, P NATL ACAD SCI USA, V114, pE5207, DOI 10.1073/pnas.1617467114
   Feldman BJ, 2001, NAT REV CANCER, V1, P34, DOI 10.1038/35094009
   Feng MY, 2019, NAT REV CANCER, V19, P568, DOI 10.1038/s41568-019-0183-z
   Gao H, 2018, BIOCHEM BIOPH RES CO, V503, P1550, DOI 10.1016/j.bbrc.2018.07.078
   Geuens T, 2016, HUM GENET, V135, P851, DOI 10.1007/s00439-016-1683-5
   Goehe RW, 2010, J CLIN INVEST, V120, P3923, DOI 10.1172/JCI43552
   Guang SH, 2005, MOL CELL BIOL, V25, P6303, DOI 10.1128/MCB.25.15.6303-6313.2005
   Hays E, 2019, DRUG RESIST UPDATE, V43, P10, DOI 10.1016/j.drup.2019.04.001
   Hope NR, 2011, HUM PATHOL, V42, P393, DOI 10.1016/j.humpath.2010.08.006
   Hung LH, 2008, RNA, V14, P284, DOI 10.1261/rna.725208
   Jing WQ, 2020, INT IMMUNOPHARMACOL, V78, DOI 10.1016/j.intimp.2019.106012
   Khachigian LM, 2018, INT J CANCER, V143, P460, DOI 10.1002/ijc.31255
   Kline J, 2010, CURR OPIN INVEST DR, V11, P1354
   Liu BS, 2017, J HEMATOL ONCOL, V10, DOI 10.1186/s13045-017-0541-9
   Liu JM, 2019, PROSTATE CANCER P D, V22, P475, DOI 10.1038/s41391-019-0130-9
   Mahmoud F, 2017, CANCER BIOL THER, V18, P451, DOI 10.1080/15384047.2017.1323596
   O'Donnell JS, 2019, NAT REV CLIN ONCOL, V16, P151, DOI 10.1038/s41571-018-0142-8
   O'Donnell JS, 2017, CANCER TREAT REV, V52, P71, DOI 10.1016/j.ctrv.2016.11.007
   O'Reilly D, 2019, STEROIDS, V152, DOI 10.1016/j.steroids.2019.108497
   Pardoll DM, 2012, NAT REV CANCER, V12, P252, DOI 10.1038/nrc3239
   PINOLROMA S, 1989, J CELL BIOL, V109, P2575, DOI 10.1083/jcb.109.6.2575
   Schöffski P, 2015, ANN ONCOL, V26, P598, DOI 10.1093/annonc/mdu566
   Schreiber RD, 2011, SCIENCE, V331, P1565, DOI 10.1126/science.1203486
   Selvanathan SP, 2015, P NATL ACAD SCI USA, V112, pE1307, DOI 10.1073/pnas.1500536112
   Shi JM, 2015, CURR CANCER DRUG TAR, V15, P145, DOI 10.2174/1568009615666150131124200
   Shih SC, 1999, J BIOL CHEM, V274, P1359, DOI 10.1074/jbc.274.3.1359
   Sieber Paul R, 2014, Rev Urol, V16, P10
   Siegel RL, 2020, CA-CANCER J CLIN, V70, P7, DOI 10.3322/caac.21590
   Stockwell BR, 2017, CELL, V171, P273, DOI 10.1016/j.cell.2017.09.021
   Sun C, 2018, IMMUNITY, V48, P434, DOI 10.1016/j.immuni.2018.03.014
   Teo MY, 2019, ANNU REV MED, V70, P479, DOI 10.1146/annurev-med-051517-011947
   Wang WM, 2019, NATURE, V569, P270, DOI 10.1038/s41586-019-1170-y
   Wang Y, 2014, CANCER CELL, V26, P374, DOI 10.1016/j.ccr.2014.07.010
   Watson PA, 2015, NAT REV CANCER, V15, P701, DOI 10.1038/nrc4016
   Xie Y, 2016, CELL DEATH DIFFER, V23, P369, DOI 10.1038/cdd.2015.158
   Yang WS, 2016, TRENDS CELL BIOL, V26, P165, DOI 10.1016/j.tcb.2015.10.014
   Yau WY, 2013, J PROTEOMICS, V94, P346, DOI 10.1016/j.jprot.2013.10.003
   Zhang JF, 2018, NATURE, V553, P91, DOI 10.1038/nature25015
   Zhou TC, 2017, UROL ONCOL-SEMIN ORI, V35, P14, DOI 10.1016/j.urolonc.2016.10.004
   Zhou XM, 2017, ONCOTARGET, V8, P19342, DOI 10.18632/oncotarget.14258
NR 50
TC 29
Z9 30
U1 5
U2 49
PU INST MATERIA MEDICA, CHINESE ACAD MEDICAL SCIENCES
PI BEIJING
PA C/O EDITORIAL BOARD OF ACTA PHARMACEUTICA SINICA, 1 XIANNONGTAN ST,
   BEIJING, 100050, PEOPLES R CHINA
SN 2211-3835
EI 2211-3843
J9 ACTA PHARM SIN B
JI Acta Pharm. Sin. B
PD FEB
PY 2022
VL 12
IS 2
BP 692
EP 707
DI 10.1016/j.apsb.2021.07.016
EA FEB 2022
PG 16
WC Pharmacology & Pharmacy
WE Science Citation Index Expanded (SCI-EXPANDED)
SC Pharmacology & Pharmacy
GA ZH5AL
UT WOS:000760951600013
PM 35256940
OA Green Published, gold
HC Y
HP N
DA 2024-02-05
ER

PT J
AU Villalpando-Rodriguez, GE
   Blankstein, AR
   Konzelman, C
   Gibson, SB
AF Villalpando-Rodriguez, Gloria E.
   Blankstein, Anna R.
   Konzelman, Carmen
   Gibson, Spencer B.
TI Lysosomal Destabilizing Drug Siramesine and the Dual Tyrosine Kinase
   Inhibitor Lapatinib Induce a Synergistic Ferroptosis through Reduced
   Heme Oxygenase-1 (HO-1) Levels
SO OXIDATIVE MEDICINE AND CELLULAR LONGEVITY
LA English
DT Article
ID AUTOPHAGIC CELL-DEATH; OXIDATIVE STRESS; MEMBRANE PERMEABILIZATION;
   CRUCIAL ROLE; IRON; APOPTOSIS; FIBROBLASTS; PATHWAY; GROWTH
AB Ferroptosis is an iron-dependent type of cell death distinct from apoptosis or necrosis characterized by accumulation of reactive oxygen species. The combination of siramesine, a lysosomotropic agent, and lapatinib, a dual tyrosine kinase inhibitor (TKI), synergistically induced cell death in breast cancer cells mediated by ferroptosis. In this study, we showed that this combination of siramesine and lapatinib induces synergistic cell death in glioma cell line U87 and lung adenocarcinoma cell line A549. This cell death was characterized by the increase in iron content, reactive oxygen species (ROS) production, and lipid peroxidation accumulation after 24 hours of treatment. Moreover, iron chelator DFO and ferrostatin-1, a ferroptosis inhibitor, significantly reduced cell death. The mechanism underlying the activation of the ferroptotic pathway involves lysosomal permeabilization and increase in reactive iron levels in these cells. In addition, the downregulation of heme oxygenase-1 (HO-1) protein occurred. Overexpression of HO-1 resulted in reduction of ROS and lipid peroxidation production and cell death. Furthermore, knocking down of HO-1 combined with siramesine treatment resulted in increased cell death. Finally, we found that the inhibition of the proteasome system rescued HO-1 expression levels. Our results suggest that the induction of ferroptosis by combining a lysosomotropic agent and a tyrosine kinase inhibitor is mediated by iron release from lysosomes and HO-1 degradation by the proteasome system.
C1 [Villalpando-Rodriguez, Gloria E.; Blankstein, Anna R.; Konzelman, Carmen; Gibson, Spencer B.] Univ Manitoba, Res Inst Oncol & Hematol, CancerCare Manitoba, Winnipeg, MB R3E 0V9, Canada.
   [Villalpando-Rodriguez, Gloria E.; Blankstein, Anna R.; Gibson, Spencer B.] Univ Manitoba, Dept Biochem & Med Genet, Winnipeg, MB R3E 0J9, Canada.
C3 University of Manitoba; CancerCare Manitoba Foundation; University of
   Manitoba
RP Gibson, SB (通讯作者)，Univ Manitoba, Res Inst Oncol & Hematol, CancerCare Manitoba, Winnipeg, MB R3E 0V9, Canada.; Gibson, SB (通讯作者)，Univ Manitoba, Dept Biochem & Med Genet, Winnipeg, MB R3E 0J9, Canada.
EM spencer.gibson@umanitoba.ca
OI Villalpando-Rodriguez, Gloria/0000-0002-5194-3362; Gibson,
   Spencer/0000-0003-0119-732X
FU CancerCare Manitoba Foundation
FX We would like to thank Elizabeth Henson and Dr. Sachin Katyal for
   technical insights. This study was supported by a grant by the
   CancerCare Manitoba Foundation.
CR Azad MB, 2008, AUTOPHAGY, V4, P195, DOI 10.4161/auto.5278
   Banerjee P, 2012, J BIOL CHEM, V287, P32113, DOI 10.1074/jbc.M112.393140
   Boya P, 2008, ONCOGENE, V27, P6434, DOI 10.1038/onc.2008.310
   Chang LC, 2018, CANCER LETT, V416, P124, DOI 10.1016/j.canlet.2017.12.025
   Chau LY, 2015, J BIOMED SCI, V22, DOI 10.1186/s12929-015-0128-0
   Chen Y, 2008, CELL DEATH DIFFER, V15, P171, DOI 10.1038/sj.cdd.4402233
   CHOU TC, 1984, ADV ENZYME REGUL, V22, P27, DOI 10.1016/0065-2571(84)90007-4
   Dixon SJ, 2014, NAT CHEM BIOL, V10, P9, DOI 10.1038/nchembio.1416
   Dixon SJ, 2012, CELL, V149, P1060, DOI 10.1016/j.cell.2012.03.042
   Eaton JW, 2002, FREE RADICAL BIO MED, V32, P833, DOI 10.1016/S0891-5849(02)00772-4
   EISENSTEIN RS, 1991, P NATL ACAD SCI USA, V88, P688, DOI 10.1073/pnas.88.3.688
   Ferris CD, 1999, NAT CELL BIOL, V1, P152, DOI 10.1038/11072
   Furfaro AL, 2016, OXID MED CELL LONGEV, V2016, DOI 10.1155/2016/1958174
   Gao MH, 2015, MOL CELL, V59, P298, DOI 10.1016/j.molcel.2015.06.011
   Giraldo AMV, 2014, BIOCHEM SOC T, V42, P1460, DOI 10.1042/BST20140145
   Jansen T, 2012, FRONT PHARMACOL, V3, DOI 10.3389/fphar.2012.00030
   Kim SS, 2013, ANTICANCER RES, V33, P4913
   Kim SS, 2013, BIOCHEM BIOPH RES CO, V440, P658, DOI 10.1016/j.bbrc.2013.09.120
   Krajka-Kuzniak V, 2017, PHARMACOL REP, V69, P393, DOI 10.1016/j.pharep.2016.12.011
   Kurz T, 2008, HISTOCHEM CELL BIOL, V129, P389, DOI 10.1007/s00418-008-0394-y
   Kwon MY, 2015, ONCOTARGET, V6, P24393, DOI 10.18632/oncotarget.5162
   Lewandowska H, 2007, J BIOL INORG CHEM, V12, P345, DOI 10.1007/s00775-006-0192-8
   Loboda A, 2016, CELL MOL LIFE SCI, V73, P3221, DOI 10.1007/s00018-016-2223-0
   Ma S, 2016, CELL DEATH DIS, V7, DOI 10.1038/cddis.2016.208
   Petrat F, 2001, BIOCHEM J, V356, P61, DOI 10.1042/0264-6021:3560061
   Rusnak DW, 2001, MOL CANCER THER, V1, P85
   Sedlak TW, 2009, P NATL ACAD SCI USA, V106, P5171, DOI 10.1073/pnas.0813132106
   Sun XF, 2016, HEPATOLOGY, V63, P173, DOI 10.1002/hep.28251
   Tenopoulou M, 2007, BIOCHEM J, V403, P261, DOI 10.1042/BJ20061840
   Terman A, 2006, IUBMB LIFE, V58, P531, DOI 10.1080/15216540600904885
   VILE GF, 1994, P NATL ACAD SCI USA, V91, P2607, DOI 10.1073/pnas.91.7.2607
   VILE GF, 1993, J BIOL CHEM, V268, P14678
   Wang WM, 2019, NATURE, V569, P270, DOI 10.1038/s41586-019-1170-y
   Wood ER, 2004, CANCER RES, V64, P6652, DOI 10.1158/0008-5472.CAN-04-1168
   Xie Y, 2016, CELL DEATH DIFFER, V23, P369, DOI 10.1038/cdd.2015.158
   Yang WS, 2016, TRENDS CELL BIOL, V26, P165, DOI 10.1016/j.tcb.2015.10.014
   Yang WS, 2014, CELL, V156, P317, DOI 10.1016/j.cell.2013.12.010
   Ziberna L, 2016, SCI REP-UK, V6, DOI 10.1038/srep29240
NR 38
TC 47
Z9 50
U1 0
U2 24
PU HINDAWI LTD
PI LONDON
PA ADAM HOUSE, 3RD FLR, 1 FITZROY SQ, LONDON, W1T 5HF, ENGLAND
SN 1942-0900
EI 1942-0994
J9 OXID MED CELL LONGEV
JI Oxidative Med. Cell. Longev.
PD SEP 17
PY 2019
VL 2019
AR 9561281
DI 10.1155/2019/9561281
PG 14
WC Cell Biology
WE Science Citation Index Expanded (SCI-EXPANDED)
SC Cell Biology
GA JB3YS
UT WOS:000488493400002
PM 31636810
OA gold, Green Published
DA 2024-02-05
ER

PT J
AU Chen, X
   Yang, YL
   Ye, G
   Liu, SM
   Liu, J
AF Chen, Xu
   Yang, Yonglan
   Ye, Gang
   Liu, Shengming
   Liu, Jie
TI Chiral Ruthenium Nanozymes with Self-Cascade Reaction Driven the NO
   Generation Induced Macrophage M1 Polarization Realizing the Lung Cancer
   "Cocktail Therapy"
SO SMALL
LA English
DT Article
DE chiral ruthenium; cocktail therapy; ferroptosis; nanozymes; self-cascade
   reaction
ID NITRIC-OXIDE
AB Macrophages as the main cause of cancer immunosuppression, how to effectively induce macrophage M1 polarization remain the major challenge in lung cancer therapy. Herein, inspired by endogenous reactions, a strategy is proposed to coactivate macrophage M1 polarization by reactive oxygen species (ROS) and nitric oxide (NO) with self-autocatalytic cascade reaction. To enhance the generation of NO and ROS, NO Precursor-Arginine as capping agents for inducing synthesis two kinds of chiral ruthenium nanozyme (D/L-Arginine@Ru). Under the properties of Ru nanozymes through synchronously mimicking the activity of oxidase and nitric oxide synthase (NOS), chiral Ru nanozyme can rapidly generate O-1(2) and O-2 at first stage, and then catalyze Arginine to produce sufficient NO, thus enhance macrophage M1 polarization to reverse tumor immunosuppression. Moreover, combination the antitumor activity of O-1(2), NO, the chiral Ru nanozymes realize the "cocktail therapy" by inducing tumor cell apoptosis as well as ferroptosis. In addition, the chirality influences the bioactivity of Ru nanozymes that L-Arginine@Ru shows the better therapeutic effect with stronger catalytic activity and natural homology. It is hoped the high performance of chiral Ru nanozyme with "cocktail therapy" is an effective therapeutic reagent and can provide a feasible treatment strategy for tumor catalytic therapy.
C1 [Chen, Xu; Yang, Yonglan; Ye, Gang; Liu, Shengming; Liu, Jie] Jinan Univ, Coll Chem & Mat Sci, Affiliated Hosp 1, Guangzhou 510632, Peoples R China.
   [Chen, Xu] Guangdong Second Prov Gen Hosp, Dept Rheumatol & Immunol, Guangzhou 510317, Peoples R China.
C3 Jinan University
RP Ye, G; Liu, SM; Liu, J (通讯作者)，Jinan Univ, Coll Chem & Mat Sci, Affiliated Hosp 1, Guangzhou 510632, Peoples R China.
EM dryegang@qq.com; tlsm@jnu.edu.cn; tliuliu@jnu.edu.cn
RI LIU, HUI/JPX-8014-2023; sheng, chen/JEO-8801-2023; liu,
   xingyu/JXW-9444-2024; chen, si/JPK-4258-2023; Wang, yl/JNR-4963-2023;
   wu, p/JDW-5015-2023; LI, Yueyi/JUF-7422-2023; chen, chen/JGD-3057-2023;
   Zhang, Yusi/JNS-2335-2023; wang, zhe/JNE-3510-2023; zhang,
   yue/JAC-3705-2023; li, bo/JJC-2664-2023; chen, xu/JNT-3068-2023; xu,
   chen/JNE-5010-2023; Lu, Wang/JVO-0416-2024
OI Chen, Xu/0000-0002-2603-102X
FU National Natural Science Foundation of China [22277041]; Natural Science
   Foundation of Guangdong Province [2022A1515012074, 2023A1515011617];
   Guangdong Basic and Applied Basic Research Foundation [2021A1515110833];
   science foundation of Guangdong Second Provincial General hospital
   [YY2022-007]
FX This work was supported by the National Natural Science Foundation of
   China (No. 22277041), and Natural Science Foundation of Guangdong
   Province (Nos. 2022A1515012074 and 2023A1515011617), Guangdong Basic and
   Applied Basic Research Foundation (No. 2021A1515110833), The science
   foundation of Guangdong Second Provincial General hospital (No.
   YY2022-007).
CR Allemani C, 2018, LANCET, V391, P1023, DOI 10.1016/S0140-6736(17)33326-3
   Beatty GL, 2011, SCIENCE, V331, P1612, DOI 10.1126/science.1198443
   Bogdan C, 2015, TRENDS IMMUNOL, V36, P161, DOI 10.1016/j.it.2015.01.003
   Chen FJ, 2022, SMALL, V18, DOI [10.1002/smll.202104402, 10.1002/smll.202203066]
   Chen GJ, 2022, SCI CHINA CHEM, V65, P1383, DOI 10.1007/s11426-022-1262-x
   Chen QC, 2015, NANOMED-NANOTECHNOL, V11, P1773, DOI 10.1016/j.nano.2015.04.011
   Chen X, 2021, APPL MATER TODAY, V22, DOI 10.1016/j.apmt.2020.100929
   Chen X, 2019, NANOSCALE, V11, P6693, DOI 10.1039/c8nr10013f
   Cheng JJ, 2021, THERANOSTICS, V11, P5418, DOI 10.7150/thno.53346
   Huyer LD, 2021, ADV FUNCT MATER, V31, DOI 10.1002/adfm.202003341
   Deng QQ, 2021, ACS NANO, V15, P6604, DOI 10.1021/acsnano.0c09939
   Du CC, 2021, BIOMATERIALS, V269, DOI 10.1016/j.biomaterials.2020.120642
   Fan WP, 2017, ANGEW CHEM INT EDIT, V56, P1229, DOI 10.1002/anie.201610682
   Feng RM, 2019, CANCER COMMUN, V39, DOI 10.1186/s40880-019-0368-6
   Ferreira CA, 2021, NANO LETT, V21, P4692, DOI 10.1021/acs.nanolett.1c00895
   Guiducci C, 2005, CANCER RES, V65, P3437, DOI 10.1158/0008-5472.CAN-04-4262
   Hao CL, 2019, J AM CHEM SOC, V141, P1091, DOI 10.1021/jacs.8b11856
   Houghton AM, 2013, NAT REV CANCER, V13, P233, DOI 10.1038/nrc3477
   Iurca I, 2020, FRONT IMMUNOL, V11, DOI 10.3389/fimmu.2020.00870
   Jiang DW, 2020, ACCOUNTS CHEM RES, V53, P1869, DOI 10.1021/acs.accounts.0c00323
   Jiang DW, 2019, CHEM SOC REV, V48, P3683, DOI 10.1039/c8cs00718g
   Kudo S, 2015, J CONTROL RELEASE, V217, P256, DOI 10.1016/j.jconrel.2015.09.019
   Li HY, 2020, ACS NANO, V14, P12854, DOI 10.1021/acsnano.0c03629
   Li JJ, 2022, ANGEW CHEM INT EDIT, V61, DOI 10.1002/anie.202202409
   Li JJ, 2022, ADV SCI, V9, DOI 10.1002/advs.202104006
   Palmieri EM, 2020, NAT COMMUN, V11, DOI 10.1038/s41467-020-14433-7
   Qiu NS, 2021, ADV MATER, V33, DOI 10.1002/adma.202006189
   Riccio DA, 2012, CHEM SOC REV, V41, P3731, DOI 10.1039/c2cs15272j
   Shi CR, 2018, NANO LETT, V18, P7330, DOI 10.1021/acs.nanolett.8b03568
   Siegel RL., 2018, CA-CANCER J CLIN, V68, P30, DOI [DOI 10.3322/CAAC.21654, DOI 10.3322/CAAC.21442]
   Singhal S, 2019, SCI TRANSL MED, V11, DOI 10.1126/scitranslmed.aat1500
   Sun T, 2007, J AM CHEM SOC, V129, P4853, DOI 10.1021/ja0768845
   Taylor EL, 2003, CELL DEATH DIFFER, V10, P418, DOI 10.1038/sj.cdd.4401152
   Wang GY, 2021, ADV MATER, V33, DOI 10.1002/adma.202102337
   Wang H, 2017, HEPATOLOGY, V66, P449, DOI 10.1002/hep.29117
   Wang KN, 2021, ANGEW CHEM INT EDIT, V60, P15095, DOI 10.1002/anie.202104163
   Wang ST, 2022, ADV MATER, V34, DOI 10.1002/adma.202202063
   Wang XX, 2021, ANGEW CHEM INT EDIT, V60, P18240, DOI 10.1002/anie.202105675
   Wei CF, 2020, BIOMATERIALS, V238, DOI 10.1016/j.biomaterials.2020.119848
   Xiao Y, 2020, J AM CHEM SOC, V142, P13201, DOI 10.1021/jacs.0c06020
   Xu LG, 2022, NATURE, V601, P366, DOI 10.1038/s41586-021-04243-2
   Yin YF, 2021, NANO TODAY, V36, DOI 10.1016/j.nantod.2020.101009
   Yu QQ, 2022, NANOSCALE, V14, P11619, DOI 10.1039/d2nr02601e
   Zanganeh S, 2016, NAT NANOTECHNOL, V11, P986, DOI [10.1038/nnano.2016.168, 10.1038/NNANO.2016.168]
   Zhang K, 2016, ACS NANO, V10, P10816, DOI 10.1021/acsnano.6b04921
   Zhang SP, 2022, ANGEW CHEM INT EDIT, V61, DOI 10.1002/anie.202107076
   Zhao M, 2020, NAT REV MATER, V5, P440, DOI 10.1038/s41578-020-0183-3
   Zheng Y, 2021, ACTA BIOMATER, V121, P592, DOI 10.1016/j.actbio.2020.12.011
   Zhu XF, 2020, BIOMATERIALS, V242, DOI 10.1016/j.biomaterials.2020.119923
   Zhu Y., 2021, ANGEW CHEM INT EDIT, V133
NR 50
TC 2
Z9 2
U1 52
U2 98
PU WILEY-V C H VERLAG GMBH
PI WEINHEIM
PA POSTFACH 101161, 69451 WEINHEIM, GERMANY
SN 1613-6810
EI 1613-6829
J9 SMALL
JI Small
PD JUL
PY 2023
VL 19
IS 28
DI 10.1002/smll.202207823
EA APR 2023
PG 16
WC Chemistry, Multidisciplinary; Chemistry, Physical; Nanoscience &
   Nanotechnology; Materials Science, Multidisciplinary; Physics, Applied;
   Physics, Condensed Matter
WE Science Citation Index Expanded (SCI-EXPANDED)
SC Chemistry; Science & Technology - Other Topics; Materials Science;
   Physics
GA M3NN1
UT WOS:000964140100001
PM 37029560
DA 2024-02-05
ER

PT J
AU Peng, L
   Ji, JB
   Zhang, CY
   Wu, Z
   Sun, YH
   Fan, K
   Du, WX
   Liu, A
   Jiao, WJ
AF Peng, Lei
   Ji, Jingbin
   Zhang, Chenyu
   Wu, Zhe
   Sun, Yuhui
   Fan, Kun
   Du, Wenxing
   Liu, Ao
   Jiao, Wenjie
TI Development and validation of a prognostic risk signature for lung
   adenocarcinoma constructed by six ferroptosis, necroptosis, and
   pyroptosis-related lncRNAs
SO JOURNAL OF THORACIC DISEASE
LA English
DT Article; Early Access
DE Lung adenocarcinoma (LUAD); ferroptosis; necroptosis; pyroptosis;
   immunotherapy
ID NONCODING RNA; CANCER; APOPTOSIS; CASPASE-8; SUBSETS; RIPK1; GENE
AB Background: Identifying populations that benefit from immune checkpoint blockade (ICB) therapy remains a major challenge in the treatment of lung adenocarcinoma (LUAD). Existing programmed cell death (PCD) related prognostic models only consider a single mechanism, such as ferroptosis, necroptosis, and pyroptosis, and do not reflect the interaction of multiple mechanisms. This study aims to explore lncRNAs associated with multiple modes of PCD and reveal a risk signature to assess prognosis and treatment outcomes in LUAD patients.Methods: Based on expression data in the TCGA database, ferroptosis, necroptosis, and pyroptosisrelated lncRNAs (FNPRlncRNAs) were obtained by taking the intersection of ferroptosis-related lncRNAs (FRlncRNAs), necroptosis-related lncRNAs (NRlncRNAs), and pyroptosis-related lncRNAs (PRlncRNAs) differentially expressed in LUAD and normal tissues. Patients with complete survival information and expression data from TCGA database were randomly assigned to training and testing sets (1:1). Univariate, LASSO, and multivariate Cox regression analyses were performed on the training set, and a risk signature was established. Kaplan-Meier survival curves were used to verify the prognostic ability of risk signature, and receiver operating characteristic (ROC) curves were used to assess the predictive accuracy. We then analyzed molecular and immune profile differences between high and low-risk subgroups. T-cell dysfunction and Exclusion (TIDE) scores were used to assess the response to immunotherapy in each risk subgroup. Finally, three LUAD clusters (C1, C2, and C3) were identified according to the risk signature.Results: Patients in the low-risk subgroup had higher overall survival (OS) than that in the high-risk subgroup in the K-M survival curve. The area under ROC curves (AUC) of 1-, 3-, and 5-year ROC were 0.742, 0.762, and 0.749 in the training set, and 0.672, 0.642, and 0.563 in the testing set, respectively. Compared with the high-risk subgroup, patients in the low-risk subgroup have beneficial tumor immune microenvironment and molecular characteristics, but are less likely to benefit from immunotherapy. Finally, the three LUAD clusters (C1, C2, C3) identified by risk signature had different responses to drug treatment.Conclusion: The prognosis risk signature constructed using FNPRlncRNAs is helpful to predict the prognosis of LUAD and may contribute to its individualized treatment.
C1 [Peng, Lei; Ji, Jingbin; Zhang, Chenyu; Wu, Zhe; Sun, Yuhui; Fan, Kun; Du, Wenxing; Liu, Ao; Jiao, Wenjie] Qingdao Univ, Affiliated Hosp, Dept Thorac Surg, Qingdao, Peoples R China.
C3 Qingdao University
RP Jiao, WJ (通讯作者)，Qingdao Univ, Affiliated Hosp, Dept Thorac Surg, Qingdao, Peoples R China.
EM jiaowj@qduhospital.cn
CR Aaes TL, 2016, CELL REP, V15, P274, DOI 10.1016/j.celrep.2016.03.037
   Antonia S, 2016, LANCET ONCOL, V17, P299, DOI 10.1016/S1470-2045(15)00544-6
   Aran D, 2017, GENOME BIOL, V18, DOI 10.1186/s13059-017-1349-1
   Banoth B, 2020, J BIOL CHEM, V295, P18276, DOI 10.1074/jbc.RA120.015924
   Becht E, 2016, GENOME BIOL, V17, DOI 10.1186/s13059-016-1070-5
   Biswas SK, 2010, NAT IMMUNOL, V11, P889, DOI 10.1038/ni.1937
   Cai ZY, 2014, NAT CELL BIOL, V16, P55, DOI 10.1038/ncb2883
   Chan FKM, 2014, CELL DEATH DIFFER, P211
   Chen LJ, 2022, FRONT IMMUNOL, V12, DOI 10.3389/fimmu.2021.739039
   Chen Z, 2014, NAT REV CANCER, V14, P535, DOI 10.1038/nrc3775
   Dillon CP, 2014, CELL, V157, P1189, DOI 10.1016/j.cell.2014.04.018
   Finotello F, 2019, GENOME MED, V11, DOI 10.1186/s13073-019-0638-6
   Fritsch M, 2019, NATURE, V575, P683, DOI 10.1038/s41586-019-1770-6
   Gai CC, 2020, CELL DEATH DIS, V11, DOI 10.1038/s41419-020-02939-3
   Galluzzi L, 2008, CELL, V135, P1161, DOI 10.1016/j.cell.2008.12.004
   Geeleher P, 2014, PLOS ONE, V9, DOI 10.1371/journal.pone.0107468
   Geeleher P, 2014, GENOME BIOL, V15, DOI 10.1186/gb-2014-15-3-r47
   Hadian K, 2020, CELL, V181, P1188, DOI 10.1016/j.cell.2020.04.039
   Hänzelmann S, 2013, BMC BIOINFORMATICS, V14, DOI 10.1186/1471-2105-14-7
   Hu FF, 2021, BRIEF BIOINFORM, V22, DOI 10.1093/bib/bbaa176
   Huang JT, 2022, J CLIN LAB ANAL, V36, DOI 10.1002/jcla.24480
   Huang XX, 2022, FRONT IMMUNOL, V13, DOI 10.3389/fimmu.2022.887048
   Humphries F, 2020, SCIENCE, V369, P1633, DOI 10.1126/science.abb9818
   Jemal A, 2011, CA-CANCER J CLIN, V61, P134, DOI [10.3322/caac.20115, 10.3322/caac.21492, 10.3322/caac.20107]
   Jiang P, 2018, NAT MED, V24, P1550, DOI 10.1038/s41591-018-0136-1
   Kapranov P, 2007, SCIENCE, V316, P1484, DOI 10.1126/science.1138341
   Lamade AM, 2022, REDOX BIOL, V50, DOI 10.1016/j.redox.2022.102232
   Li TW, 2017, CANCER RES, V77, pE108, DOI 10.1158/0008-5472.CAN-17-0307
   Liao P, 2022, CANCER CELL, V40, P365, DOI 10.1016/j.ccell.2022.02.003
   Liu JL, 2019, AGING-US, V11, P7830, DOI 10.18632/aging.102291
   Liu JH, 2022, MOL THER-NUCL ACIDS, V27, P1036, DOI 10.1016/j.omtn.2022.01.018
   Liu SJ, 2021, NAT REV CANCER, V21, P446, DOI 10.1038/s41568-021-00353-1
   Luo WJ, 2021, CELL DEATH DIS, V12, DOI 10.1038/s41419-021-04296-1
   Ma XZ, 2021, CELL METAB, V33, P1001, DOI 10.1016/j.cmet.2021.02.015
   Marciniuk K, 2015, BIOINFORMATICS, V31, P2388, DOI 10.1093/bioinformatics/btv136
   Muendlein HI, 2020, SCIENCE, V367, P1379, DOI 10.1126/science.aay3878
   Newman AM, 2015, NAT METHODS, V12, P453, DOI [10.1038/NMETH.3337, 10.1038/nmeth.3337]
   Niu X, 2022, SEMIN CANCER BIOL, V86, P273, DOI 10.1016/j.semcancer.2022.03.009
   Passaro A, 2022, J CLIN ONCOL, V40, P598, DOI 10.1200/JCO.21.01845
   Powers RK, 2018, BIOINFORMATICS, V34, P555, DOI 10.1093/bioinformatics/bty271
   Qi L, 2021, FRONT GENET, V12, DOI 10.3389/fgene.2021.773373
   Ritchie ME, 2015, NUCLEIC ACIDS RES, V43, DOI 10.1093/nar/gkv007
   Siegel RL, 2021, CA-CANCER J CLIN, V71, P7, DOI [10.3322/caac.21654, 10.3322/caac.21387, 10.3322/caac.20073, 10.3322/caac.20006, 10.3322/caac.21551, 10.3322/caac.21601, 10.3322/caac.21254, 10.3322/caac.21332]
   Simon N, 2011, J STAT SOFTW, V39, P1
   Socinski MA, 2018, NEW ENGL J MED, V378, P2288, DOI 10.1056/NEJMoa1716948
   Tang R, 2020, J HEMATOL ONCOL, V13, DOI 10.1186/s13045-020-00946-7
   Tang Y, 2021, INT J BIOL SCI, V17, P702, DOI 10.7150/ijbs.55552
   Tran DDH, 2018, ONCOGENE, V37, P75, DOI 10.1038/onc.2017.312
   Wang GH, 2021, NAT COMMUN, V12, DOI 10.1038/s41467-021-25990-w
   Wang K, 2020, CELL, V180, P941, DOI 10.1016/j.cell.2020.02.002
   Wang QY, 2020, NATURE, V579, P421, DOI 10.1038/s41586-020-2079-1
   Wang WM, 2019, NATURE, V569, P270, DOI 10.1038/s41586-019-1170-y
   Wang YY, 2019, FRONT ONCOL, V9, DOI 10.3389/fonc.2019.00971
   Wang ZG, 2022, FRONT IMMUNOL, V13, DOI 10.3389/fimmu.2022.854785
   Wang ZH, 2021, BRIEF BIOINFORM, V22, DOI 10.1093/bib/bbab032
   Wilkerson MD, 2010, BIOINFORMATICS, V26, P1572, DOI 10.1093/bioinformatics/btq170
   Workenhe ST, 2020, COMMUN BIOL, V3, DOI 10.1038/s42003-020-01362-w
   Xin S, 2022, FRONT GENET, V13, DOI 10.3389/fgene.2022.832046
   Yang WS, 2014, CELL, V156, P317, DOI 10.1016/j.cell.2013.12.010
   Yatim N, 2015, SCIENCE, V350, P328, DOI 10.1126/science.aad0395
   Yoshihara K, 2013, NAT COMMUN, V4, DOI 10.1038/ncomms3612
   Yu GC, 2012, OMICS, V16, P284, DOI 10.1089/omi.2011.0118
   Zhang ZB, 2020, NATURE, V579, P415, DOI 10.1038/s41586-020-2071-9
   Zhou N, 2020, DATABASE-OXFORD, DOI 10.1093/database/baaa021
NR 64
TC 2
Z9 2
U1 0
U2 4
PU AME PUBLISHING COMPANY
PI SHATIN
PA FLAT-RM C 16F, KINGS WING PLAZA 1, NO 3 KWAN ST, SHATIN, HONG KONG
   00000, PEOPLES R CHINA
SN 2072-1439
EI 2077-6624
J9 J THORAC DIS
JI J. Thorac. Dis.
PD 2022 SEP 22
PY 2022
DI 10.21037/jtd-22-1151
EA SEP 2022
PG 29
WC Respiratory System
WE Science Citation Index Expanded (SCI-EXPANDED)
SC Respiratory System
GA 5K2VE
UT WOS:000869587800001
PM 36389299
OA gold, Green Published
DA 2024-02-05
ER

PT J
AU Kubota, CS
   Espenshade, PJ
AF Kubota, Casie S.
   Espenshade, Peter J.
TI Targeting Stearoyl-CoA Desaturase in Solid Tumors
SO CANCER RESEARCH
LA English
DT Review
ID UNSATURATED FATTY-ACIDS; THERAPEUTIC TARGET; INSULIN-RESISTANCE;
   LIPID-METABOLISM; GENE-EXPRESSION; LUNG-CANCER; CELLS; FERROPTOSIS;
   SCD1; IDENTIFICATION
AB Cancer cells are demarcated from normal cells by distinct biological hallmarks, including the reprogramming of metabolic processes. One of the key players involved in metabolic repro-gramming is stearoyl-CoA desaturase (SCD), which converts saturated fatty acids to monounsaturated fatty acids in an oxygen-dependent reaction that is crucial for maintaining fatty acid homeostasis. As such, SCD has been identified as a potential therapeutic target in numerous types of cancers, and its inhibi-ti on suppresses cancer cell growth in vitro and in vivo. This review summarizes the evidence implicating SCD in cancer progression and proposes novel therapeutic strategies for target-ing SCD in solid tumors.
C1 [Kubota, Casie S.; Espenshade, Peter J.] Johns Hopkins Univ, Dept Cell Biol, Sch Med, 725 North Wolfe St, Baltimore, MD 21205 USA.
C3 Johns Hopkins University
RP Espenshade, PJ (通讯作者)，Johns Hopkins Univ, Dept Cell Biol, Sch Med, 725 North Wolfe St, Baltimore, MD 21205 USA.
EM peter.espenshade@jhmi.edu
OI Espenshade, Peter/0000-0002-6433-0178; Kubota, Casie/0000-0003-2323-7409
FU NIH [HL077588, GM126088, GM007445]; Johns Hopkins-Allegheny Health
   Network Cancer Research Fund; Maryland Cigarette Restitution Fund;
   National Science Foundation [DGE-1746891]
FX This work was supported by the NIH (grants nos. HL077588 and GM126088 to
   P.J. Espenshade; GM007445 to C.S. Kubota), the Johns Hopkins-Allegheny
   Health Network Cancer Research Fund (to P.J. Espenshade), the Maryland
   Cigarette Restitution Fund (to P.J. Espenshade), and the National
   Science Foundation (grant no. DGE-1746891 to C.S. Kubota).
CR Ackerman D, 2018, CELL REP, V24, P2596, DOI 10.1016/j.celrep.2018.08.015
   ALjohani AM, 2017, TRENDS ENDOCRIN MET, V28, P831, DOI 10.1016/j.tem.2017.10.003
   Ariyama H, 2010, J BIOL CHEM, V285, P22027, DOI 10.1074/jbc.M110.126870
   Benhamed F, 2012, J CLIN INVEST, V122, P2176, DOI 10.1172/JCI41636
   Bertout JA, 2008, NAT REV CANCER, V8, P967, DOI 10.1038/nrc2540
   Biddinger SB, 2006, DIABETES, V55, P2032, DOI 10.2337/db05-0742
   Borradaile NM, 2006, J LIPID RES, V47, P2726, DOI 10.1194/jlr.M600299-JLR200
   Cao J, 2012, MOL CELL BIOCHEM, V364, P115, DOI 10.1007/s11010-011-1211-9
   Chen X, 2021, NAT REV CLIN ONCOL, V18, P280, DOI 10.1038/s41571-020-00462-0
   Dai S, 2018, FRONT PHARMACOL, V8, DOI 10.3389/fphar.2017.00960
   Demoulin JB, 2004, J BIOL CHEM, V279, P35392, DOI 10.1074/jbc.M405924200
   Dixon SJ, 2012, CELL, V149, P1060, DOI 10.1016/j.cell.2012.03.042
   Doll S, 2017, NAT CHEM BIOL, V13, P91, DOI [10.1038/NCHEMBIO.2239, 10.1038/nchembio.2239]
   Dolma S, 2003, CANCER CELL, V3, P285, DOI 10.1016/S1535-6108(03)00050-3
   El Helou R, 2017, CELL REP, V18, P2256, DOI 10.1016/j.celrep.2017.02.016
   Ferreri C, 2020, METABOLITES, V10, DOI 10.3390/metabo10090345
   Fhu CW, 2020, MOLECULES, V25, DOI 10.3390/molecules25173935
   Fritz V, 2010, MOL CANCER THER, V9, P1740, DOI 10.1158/1535-7163.MCT-09-1064
   Galmed Research and Development Ltd., 2019, CLIN STUD EV EFF SAF
   Gao J, OXID MED CELL LONGEV, V2021
   Gao YH, 2020, BRIT J CANCER, V122, P1837, DOI 10.1038/s41416-020-0827-5
   Gardner BM, 2013, CSH PERSPECT BIOL, V5, DOI 10.1101/cshperspect.a013169
   GC S, 2000, AM J PHYSIOL-HEART C, V279, pH2124
   GORDON GB, 1977, EXP MOL PATHOL, V27, P262, DOI 10.1016/0014-4800(77)90035-1
   Guo S, 2014, SCI REP-UK, V4, DOI 10.1038/srep05959
   Hanahan D, 2011, CELL, V144, P646, DOI 10.1016/j.cell.2011.02.013
   Hess D, 2010, PLOS ONE, V5, DOI 10.1371/journal.pone.0011394
   JE S, 2003, CURR OPIN LIPIDOL, V14, P281
   JEFFCOAT R, 1977, BIOCHEM J, V161, P431, DOI 10.1042/bj1610431
   Jiang XJ, 2021, NAT REV MOL CELL BIO, V22, P266, DOI 10.1038/s41580-020-00324-8
   Kamphorst JJ, 2013, P NATL ACAD SCI USA, V110, P8882, DOI 10.1073/pnas.1307237110
   Kato H, 2006, J CELL SCI, V119, P2342, DOI 10.1242/jcs.02951
   Koundouros N, 2020, BRIT J CANCER, V122, P4, DOI 10.1038/s41416-019-0650-z
   Landau JM, 1997, BBA-LIPID LIPID MET, V1345, P349, DOI 10.1016/S0005-2760(97)00010-6
   Lei Y, 2020, SCI REP-UK, V10, DOI 10.1038/s41598-020-60903-9
   Lewis CA, 2015, ONCOGENE, V34, P5128, DOI 10.1038/onc.2014.439
   Li J, 2020, CELL DEATH DIS, V11, DOI 10.1038/s41419-020-2298-2
   Li JJ, 2017, CELL STEM CELL, V20, P303, DOI 10.1016/j.stem.2016.11.004
   Li M, 2018, ONCOTARGET, V9, P152, DOI 10.18632/oncotarget.22077
   Lien EC, 2021, NATURE, V599, P302, DOI 10.1038/s41586-021-04049-2
   Liu GH, 2018, ONCOGENE, V37, P1519, DOI 10.1038/s41388-017-0062-6
   Magtanong L, 2019, CELL CHEM BIOL, V26, P420, DOI 10.1016/j.chembiol.2018.11.016
   Mason P, 2012, PLOS ONE, V7, DOI 10.1371/journal.pone.0033823
   Mauvoisin D, 2011, BIOCHIMIE, V93, P78, DOI 10.1016/j.biochi.2010.08.001
   Mauvoisin D, 2007, J CELL COMMUN SIGNAL, V1, P113, DOI 10.1007/s12079-007-0011-1
   Merck Sharp & Dohme Corp, 2009, MK8245012 MERCK SHAR
   Miyazaki M, 2003, J BIOL CHEM, V278, P33904, DOI 10.1074/jbc.M304724200
   Mokhtari RB, 2017, ONCOTARGET, V8, P38022, DOI 10.18632/oncotarget.16723
   MONTGOMERY MR, 1976, J LIPID RES, V17, P12
   Noto A, 2017, ONCOGENE, V36, P4573, DOI [10.1038/onc.2017.75, 10.1038/onc.2017.212]
   Ntambi JM, 1999, J LIPID RES, V40, P1549
   NTAMBI JM, 1992, J BIOL CHEM, V267, P10925
   Melana JP, 2021, CANCERS, V13, DOI 10.3390/cancers13122962
   Piao CY, 2019, J CELL MOL MED, V23, P2064, DOI 10.1111/jcmm.14114
   Pinkham K, 2019, STEM CELL REP, V12, P712, DOI 10.1016/j.stemcr.2019.02.012
   Presler M, 2018, MOL CELL BIOCHEM, V447, P217, DOI 10.1007/s11010-018-3306-z
   Rios-Esteves J, 2013, CELL REP, V4, P1072, DOI 10.1016/j.celrep.2013.08.027
   Röhrig F, 2016, NAT REV CANCER, V16, P732, DOI 10.1038/nrc.2016.89
   Roongta UV, 2011, MOL CANCER RES, V9, P1551, DOI 10.1158/1541-7786.MCR-11-0126
   Salvadó L, 2013, DIABETOLOGIA, V56, P1372, DOI 10.1007/s00125-013-2867-3
   Sampath H, 2014, J BIOL CHEM, V289, P2482, DOI 10.1074/jbc.R113.516716
   Semenza GL, 2003, NAT REV CANCER, V3, P721, DOI 10.1038/nrc1187
   Sever R, 2015, CSH PERSPECT MED, V5, DOI 10.1101/cshperspect.a006098
   Shao W, 2012, CELL METAB, V16, P414, DOI 10.1016/j.cmet.2012.09.002
   She KL, 2019, CANCER CELL INT, V19, DOI 10.1186/s12935-019-0809-y
   Skrypek K, 2021, PANCREAS, V50, P219, DOI 10.1097/MPA.0000000000001737
   Snaebjornsson MT, 2020, CELL METAB, V31, P62, DOI 10.1016/j.cmet.2019.11.010
   Steck SE, 2020, NAT REV CANCER, V20, P125, DOI 10.1038/s41568-019-0227-4
   Tabor DE, 1999, J BIOL CHEM, V274, P20603, DOI 10.1074/jbc.274.29.20603
   Tesfay L, 2019, CANCER RES, V79, P5355, DOI 10.1158/0008-5472.CAN-19-0369
   Tracz-Gaszewska Z, 2019, CANCERS, V11, DOI 10.3390/cancers11070948
   von Roemeling CA, 2015, J CLIN ENDOCR METAB, V100, pE697, DOI 10.1210/jc.2014-2764
   von Roemeling CA, 2013, CLIN CANCER RES, V19, P2368, DOI 10.1158/1078-0432.CCR-12-3249
   Wang J, 2005, BIOCHEM BIOPH RES CO, V332, P735, DOI 10.1016/j.bbrc.2005.05.013
   Wang JF, 2016, PLOS ONE, V11, DOI 10.1371/journal.pone.0166231
   Warburg O., 1925, The Journal of Cancer Research, V9, P148, DOI [10.1158/jcr.1925.148, DOI 10.1158/JCR.1925.148]
   Ward PS, 2012, CANCER CELL, V21, P297, DOI 10.1016/j.ccr.2012.02.014
   Williams NS, 2020, J MED CHEM, V63, P9773, DOI 10.1021/acs.jmedchem.0c00899
   Yadav Raj Kumar, 2014, J Cancer Prev, V19, P75, DOI 10.15430/JCP.2014.19.2.75
   Yi JM, 2020, P NATL ACAD SCI USA, V117, P31189, DOI 10.1073/pnas.2017152117
   Young RM, 2013, GENE DEV, V27, P1115, DOI 10.1101/gad.198630.112
   Yu Y, 2021, CELLS-BASEL, V10, DOI 10.3390/cells10010106
   Zhang HJ, 2012, MOL CELL BIOL, V32, P1776, DOI 10.1128/MCB.05672-11
   Zhang XY, 2014, J DIABETES, V6, P212, DOI 10.1111/1753-0407.12081
   Zhang YJ, 2013, CANCER SCI, V104, P416, DOI 10.1111/cas.12108
   Zou YL, 2020, CELL CHEM BIOL, V27, P463, DOI 10.1016/j.chembiol.2020.03.015
   2002, J LIPID RES, V43, P1750
NR 87
TC 9
Z9 9
U1 3
U2 25
PU AMER ASSOC CANCER RESEARCH
PI PHILADELPHIA
PA 615 CHESTNUT ST, 17TH FLOOR, PHILADELPHIA, PA 19106-4404 USA
SN 0008-5472
EI 1538-7445
J9 CANCER RES
JI Cancer Res.
PD MAY 1
PY 2022
VL 82
IS 9
BP 1682
EP 1688
DI 10.1158/0008-5472.CAN-21-4044
PG 7
WC Oncology
WE Science Citation Index Expanded (SCI-EXPANDED)
SC Oncology
GA 1G1WE
UT WOS:000795644500001
PM 35294526
OA Green Accepted, Bronze
DA 2024-02-05
ER

PT J
AU Xia, XH
   Pi, WH
   Chen, M
   Wang, W
   Cai, DY
   Wang, XQ
   Lan, YL
   Yang, HH
AF Xia, Xinhang
   Pi, Wenhu
   Chen, Meng
   Wang, Wei
   Cai, Danyang
   Wang, Xuequan
   Lan, Yanli
   Yang, Haihua
TI Emerging roles of PHLPP phosphatases in lung cancer
SO FRONTIERS IN ONCOLOGY
LA English
DT Review
DE PHLPP; lung cancer; phosphatase substrate; therapeutic target; potential
   effect
ID AKT/PROTEIN KINASE-B; CELL-PROLIFERATION; TUMOR-SUPPRESSOR; DNA-DAMAGE;
   SIGNALING PATHWAYS; CLINICAL-FEATURES; DOWN-REGULATION; AKT ACTIVATION;
   KEY MEDIATOR; PH DOMAIN
AB Pleckstrin homologous domain leucine-rich repeating protein phosphatases (PHLPPs) were originally identified as protein kinase B (Akt) kinase hydrophobic motif specific phosphatases to maintain the cellular homeostasis. With the continuous expansion of PHLPPs research, imbalanced-PHLPPs were mainly found as a tumor suppressor gene of a variety of solid tumors. In this review, we simply described the history and structures of PHLPPs and summarized the recent achievements in emerging roles of PHLPPs in lung cancer by 1) the signaling pathways affected by PHLPPs including Phosphoinositide 3-kinase (PI3K)/AKT, RAS/RAF/mitogen-activated protein kinase (MEK)/extracellular signal-regulated kinase (ERK) and Protein kinase C (PKC) signaling cascades. 2) function of PHLPPs regulatory factor USP46 and miR-190/miR-215, 3) the potential roles of PHLPPs in disease prognosis, Epidermal growth factor receptors (EGFR)- tyrosine kinase inhibitor (TKI) resistance and DNA damage, 4) and the possible function of PHLPPs in radiotherapy, ferroptosis and inflammation response. Therefore, PHLPPs can be considered as either biomarker or prognostic marker for lung cancer treatment.
C1 [Xia, Xinhang; Pi, Wenhu; Chen, Meng; Wang, Wei; Cai, Danyang; Wang, Xuequan; Lan, Yanli; Yang, Haihua] Wenzhou Med Univ, Radiat Oncol Inst, Dept Radiat Oncol, Key Lab Radiat Oncol Taizhou,Taizhou Hosp,Enze Med, Taizhou, Zhejiang, Peoples R China.
C3 Wenzhou Medical University
RP Yang, HH (通讯作者)，Wenzhou Med Univ, Radiat Oncol Inst, Dept Radiat Oncol, Key Lab Radiat Oncol Taizhou,Taizhou Hosp,Enze Med, Taizhou, Zhejiang, Peoples R China.
EM yhh93181@hotmail.com
RI LIU, JIALIN/JXN-8034-2024; Wang, Xin/JVE-0200-2024; Fan,
   xiao/JTT-4270-2023; zhang, jt/JVE-1333-2024; Sun, Xinyu/JXX-2281-2024;
   li, tong/JYO-7530-2024
FU Chinese National Science Foundation [NSFC 81874221]; Basic Public
   Welfare Research Project of Zhejiang Province [LGF21H160027]
FX Funding This work was supported in part by the Chinese National Science
   Foundation Projects (NSFC 81874221) and Basic Public Welfare Research
   Project of Zhejiang Province (LGF21H160027).
CR Al-Mufti RAM, 1999, BRIT J CANCER, V79, P1665, DOI 10.1038/sj.bjc.6690266
   Alamuru-Yellapragada NP, 2017, BIOCHEM BIOPH RES CO, V486, P533, DOI 10.1016/j.bbrc.2017.03.080
   Bae KM, 2007, CANCER RES, V67, P6053, DOI 10.1158/0008-5472.CAN-06-4037
   Baffi TR, 2021, ANNU REV PHARMACOL, V61, P723, DOI 10.1146/annurev-pharmtox-031820-122108
   Baffi TR, 2019, MOL CELL, V74, P378, DOI 10.1016/j.molcel.2019.02.018
   Balsara BR, 2004, CARCINOGENESIS, V25, P2053, DOI 10.1093/carcin/bgh226
   Basu AK, 2018, INT J MOL SCI, V19, DOI 10.3390/ijms19040970
   Beezhold K, 2011, TOXICOL SCI, V123, P411, DOI 10.1093/toxsci/kfr188
   Brognard J, 2001, CANCER RES, V61, P3986
   Brognard J, 2008, TRENDS ENDOCRIN MET, V19, P223, DOI 10.1016/j.tem.2008.04.001
   Brognard J, 2007, MOL CELL, V25, P917, DOI 10.1016/j.molcel.2007.02.017
   Brognard J, 2009, J BIOL CHEM, V284, P15215, DOI 10.1074/jbc.M901468200
   Cai JC, 2013, CANCER RES, V73, P5402, DOI 10.1158/0008-5472.CAN-13-0297
   Carver BS, 2011, CANCER CELL, V19, P575, DOI 10.1016/j.ccr.2011.04.008
   Chen HH, 2017, J ALLERGY CLIN IMMUN, V139, P607, DOI 10.1016/j.jaci.2016.03.059
   Chen JB, 2020, NAT GENET, V52, P177, DOI 10.1038/s41588-019-0569-6
   Chen PX, 2022, CANCER COMMUN, V42, P937, DOI 10.1002/cac2.12359
   Cohen Katsenelson Ksenya, 2019, Elife, V8, DOI 10.7554/eLife.48609
   Coyne JD, 1996, HISTOPATHOLOGY, V28, P61, DOI 10.1046/j.1365-2559.1996.252292.x
   de Groot P, 2012, RADIOL CLIN N AM, V50, P863, DOI 10.1016/j.rcl.2012.06.006
   Degirmenci U, 2020, CELLS-BASEL, V9, DOI 10.3390/cells9010198
   Dempsey EC, 2000, AM J PHYSIOL-LUNG C, V279, pL429, DOI 10.1152/ajplung.2000.279.3.L429
   Dempsey EC, 2007, PHARMACOL RES, V55, P545, DOI 10.1016/j.phrs.2007.04.010
   Dixon SJ, 2012, CELL, V149, P1060, DOI 10.1016/j.cell.2012.03.042
   Dong S, 2019, BIOSCIENCE REP, V39, DOI 10.1042/BSR20182306
   Dreesen O, 2007, STEM CELL REV, V3, P7, DOI 10.1007/s12015-007-0004-8
   Eis PS, 2005, P NATL ACAD SCI USA, V102, P3627, DOI 10.1073/pnas.0500613102
   Ercan D, 2010, ONCOGENE, V29, P2346, DOI 10.1038/onc.2009.526
   Ettinger DS, 2022, J NATL COMPR CANC NE, V20, P497, DOI 10.6004/jnccn.2022.0025
   Fjeld CC, 1999, J BIOL CHEM, V274, P20336, DOI 10.1074/jbc.274.29.20336
   Galardi S, 2007, J BIOL CHEM, V282, P23716, DOI 10.1074/jbc.M701805200
   Gao SG, 2020, J THORAC ONCOL, V15, P1567, DOI 10.1016/j.jtho.2020.04.028
   Gao T, 2008, J BIOL CHEM, V283, P6300, DOI 10.1074/jbc.M707319200
   Gao TY, 2005, MOL CELL, V18, P13, DOI 10.1016/j.molcel.2005.03.008
   Garg R, 2020, CANCER RES, V80, P5166, DOI 10.1158/0008-5472.CAN-20-1300
   Genova C, 2022, FRONT IMMUNOL, V12, DOI 10.3389/fimmu.2021.799455
   Ghalali A, 2020, BIOMED PHARMACOTHER, V127, DOI 10.1016/j.biopha.2020.110112
   Gironella M, 2007, P NATL ACAD SCI USA, V104, P16170, DOI 10.1073/pnas.0703942104
   Guo BQ, 2021, CELL DEATH DIS, V12, DOI 10.1038/s41419-021-04251-0
   Hamilton J, 2009, CANCER BIOL THER, V8, P1577, DOI 10.4161/cbt.8.16.8962
   Han J, 2021, J HEMATOL ONCOL, V14, DOI 10.1186/s13045-020-01025-7
   He YY, 2004, J BIOL CHEM, V279, P53867, DOI 10.1074/jbc.M405781200
   Herbst RS, 2018, NATURE, V553, P446, DOI 10.1038/nature25183
   Hirsch FR, 2009, LANCET ONCOL, V10, P432, DOI 10.1016/S1470-2045(09)70110-X
   Huang SX, 2022, CANCER CELL INT, V22, DOI 10.1186/s12935-022-02560-8
   Iqbal MA, 2019, MOL ASPECTS MED, V70, P3, DOI 10.1016/j.mam.2018.07.003
   Isakov N, 2018, SEMIN CANCER BIOL, V48, P36, DOI 10.1016/j.semcancer.2017.04.012
   Iwata H, 2020, J RADIAT RES, V61, P832, DOI 10.1093/jrr/rraa065
   Jain K, 2014, CANCERS, V6, P860, DOI 10.3390/cancers6020860
   Jiang XJ, 2021, NAT REV MOL CELL BIO, V22, P266, DOI 10.1038/s41580-020-00324-8
   Kamada R, 2020, PHARMACOL THERAPEUT, V215, DOI 10.1016/j.pharmthera.2020.107622
   Kawashima AT, 2021, MOL CELL BIOL, V41, DOI 10.1128/MCB.00333-20
   KERR JFR, 1972, BRIT J CANCER, V26, P239, DOI 10.1038/bjc.1972.33
   Koh PK, 2012, CANCER TREAT REV, V38, P626, DOI 10.1016/j.ctrv.2011.11.003
   KREBS EG, 1955, J BIOL CHEM, V216, P113
   Kuan FC, 2015, BRIT J CANCER, V113, P1519, DOI 10.1038/bjc.2015.356
   Kushima I, 2010, J HUM GENET, V55, P133, DOI 10.1038/jhg.2009.139
   Lammers T, 2007, CRIT REV BIOCHEM MOL, V42, P437, DOI 10.1080/10409230701693342
   Lawlor MA, 2001, J CELL SCI, V114, P2903
   Lebanony D, 2009, J CLIN ONCOL, V27, P2030, DOI 10.1200/JCO.2008.19.4134
   Lee Elizabeth, 2022, Semin Respir Crit Care Med, V43, P839, DOI 10.1055/s-0042-1757885
   Leslie NR, 2001, CHEM REV, V101, P2365, DOI 10.1021/cr000091i
   Li CF, 2017, EUR J PHARMACOL, V807, P168, DOI 10.1016/j.ejphar.2017.04.023
   Li HF, 2009, RADIAT ONCOL, V4, DOI 10.1186/1748-717X-4-43
   Li JY, 2021, INT J BIOL SCI, V17, P1191, DOI 10.7150/ijbs.57871
   Li X, 2013, ONCOGENE, V32, P471, DOI 10.1038/onc.2012.66
   Li X, 2014, GASTROENTEROLOGY, V146, P1301, DOI 10.1053/j.gastro.2014.02.003
   Li X, 2011, EMBO REP, V12, P818, DOI 10.1038/embor.2011.106
   Liu J, 2009, ONCOGENE, V28, P994, DOI 10.1038/onc.2008.450
   Liu JY, 2011, MOL CELL BIOL, V31, P4917, DOI 10.1128/MCB.05799-11
   Liu J, 2021, THERANOSTICS, V11, P4122, DOI 10.7150/thno.53558
   Liu XF, 2018, INT J CLIN EXP PATHO, V11, P2613
   Lord CJ, 2012, NATURE, V481, P287, DOI 10.1038/nature10760
   Lordén G, 2022, CURR TOP MICROBIOL, V436, P117, DOI 10.1007/978-3-031-06566-8_5
   Lv DQ, 2015, BMC CANCER, V15, DOI 10.1186/s12885-015-1711-1
   Mackay HJ, 2007, NAT REV CANCER, V7, P554, DOI 10.1038/nrc2168
   Maemondo M, 2010, NEW ENGL J MED, V362, P2380, DOI 10.1056/NEJMoa0909530
   Manning BD, 2007, CELL, V129, P1261, DOI 10.1016/j.cell.2007.06.009
   Marchetti A, 2011, J CLIN ONCOL, V29, P3574, DOI 10.1200/JCO.2011.35.9638
   MARUYAMA Y, 1969, NEW ENGL J MED, V281, P504
   McLaughlin M, 2020, NAT REV CANCER, V20, P203, DOI 10.1038/s41568-020-0246-1
   Mendoza MC, 2007, MOL CELL, V25, P798, DOI 10.1016/j.molcel.2007.03.007
   Menon DR, 2018, CANCER RES, V78, P6561, DOI 10.1158/0008-5472.CAN-18-0330
   Mizushima N, 2011, CELL, V147, P728, DOI 10.1016/j.cell.2011.10.026
   Molina JR, 2012, ONCOGENE, V31, P1264, DOI 10.1038/onc.2011.324
   MUSACCHIO A, 1993, TRENDS BIOCHEM SCI, V18, P343, DOI 10.1016/0968-0004(93)90071-T
   Newton AC, 2014, ANNU REV PHARMACOL, V54, P537, DOI 10.1146/annurev-pharmtox-011112-140338
   Nitsche C, 2012, GASTROENTEROLOGY, V142, P377, DOI 10.1053/j.gastro.2011.10.026
   Nowosielska EM, 2021, INT J MOL SCI, V22, DOI 10.3390/ijms22126309
   O'Neill AK, 2013, FEBS J, V280, P572, DOI 10.1111/j.1742-4658.2012.08537.x
   O'Neill LAJ, 2013, NAT REV IMMUNOL, V13, P453, DOI 10.1038/nri3446
   Olsen JV, 2006, CELL, V127, P635, DOI 10.1016/j.cell.2006.09.026
   Perkins ND, 2012, NAT REV CANCER, V12, P121, DOI 10.1038/nrc3204
   Qiao M, 2007, CANCER RES, V67, P5293, DOI 10.1158/0008-5472.CAN-07-0877
   Qiao M, 2010, MOL CELL, V38, P512, DOI 10.1016/j.molcel.2010.03.017
   Ramalingam SS, 2020, NEW ENGL J MED, V382, P41, DOI 10.1056/NEJMoa1913662
   Ran TJ, 2019, FRONT IMMUNOL, V10, DOI 10.3389/fimmu.2019.02127
   Reck M, 2022, J CLIN ONCOL, V40, P586, DOI 10.1200/JCO.21.01497
   Revathidevi S, 2019, SEMIN CANCER BIOL, V59, P80, DOI 10.1016/j.semcancer.2019.06.002
   Reyes G, 2014, P NATL ACAD SCI USA, V111, pE3957, DOI 10.1073/pnas.1404221111
   Roos WP, 2016, NAT REV CANCER, V16, P20, DOI 10.1038/nrc.2015.2
   Rosell R, 2009, NEW ENGL J MED, V361, P958, DOI 10.1056/NEJMoa0904554
   Schaue D, 2015, NAT REV CLIN ONCOL, V12, P527, DOI 10.1038/nrclinonc.2015.120
   Shang ZQ, 2019, NUCLEIC ACIDS RES, V47, P4211, DOI 10.1093/nar/gkz108
   Shen H, 2020, ONCOGENE, V39, P7181, DOI 10.1038/s41388-020-01497-4
   Shi JJ, 2017, TRENDS BIOCHEM SCI, V42, P245, DOI 10.1016/j.tibs.2016.10.004
   Shi YG, 2009, CELL, V139, P468, DOI 10.1016/j.cell.2009.10.006
   Shimizu K, 2003, J BIOL CHEM, V278, P14920, DOI 10.1074/jbc.M213214200
   Shimizu K, 1999, FEBS LETT, V458, P363, DOI 10.1016/S0014-5793(99)01190-4
   Shimizu K, 2007, CELL, V128, P1219, DOI 10.1016/j.cell.2006.12.047
   Siegel RL, 2022, CA-CANCER J CLIN, V72, P7, DOI 10.3322/caac.21708
   Sierecki E, 2014, BIOCHEMISTRY-US, V53, P3971, DOI 10.1021/bi500428j
   Smith AJ, 2016, ONCOTARGET, V7, P7801, DOI 10.18632/oncotarget.6848
   Stankevicius V, 2017, RADIAT RES, V188, P291, DOI 10.1667/RR14658.1
   STEPHENS LR, 1993, BIOCHIM BIOPHYS ACTA, V1179, P27, DOI 10.1016/0167-4889(93)90072-W
   Su YW, 2020, CANCER LETT, V483, P127, DOI 10.1016/j.canlet.2020.02.015
   Sun Y, 2015, J RECEPT SIG TRANSD, V35, P600, DOI 10.3109/10799893.2015.1030412
   Szmyd R, 2019, ONCOGENE, V38, P998, DOI 10.1038/s41388-018-0464-0
   Takahashi H, 2010, CANCER CELL, V17, P89, DOI 10.1016/j.ccr.2009.12.008
   Tan AC, 2020, THORAC CANCER, V11, P511, DOI 10.1111/1759-7714.13328
   Teng DC, 2016, INT IMMUNOPHARMACOL, V34, P229, DOI 10.1016/j.intimp.2016.02.034
   Tewari D, 2022, SEMIN CANCER BIOL, V80, P1, DOI 10.1016/j.semcancer.2019.12.008
   Thai AA, 2021, LANCET, V398, P535, DOI 10.1016/S0140-6736(21)00312-3
   TOBIAS JS, 1992, LANCET, V339, P159, DOI 10.1016/0140-6736(92)90219-S
   Toivanen R, 2019, J CELL BIOL, V218, P1771, DOI 10.1083/jcb.201904119
   Toulany M, 2005, RADIOTHER ONCOL, V76, P143, DOI 10.1016/j.radonc.2005.06.024
   Toulany M, 2015, SEMIN CANCER BIOL, V35, P180, DOI 10.1016/j.semcancer.2015.07.003
   Tovell H, 2021, BIOCHEM J, V478, P341, DOI 10.1042/BCJ20190765
   Tsurutani J, 2006, J CLIN ONCOL, V24, P306, DOI 10.1200/JCO.2005.02.4133
   Turner KM, 2015, P NATL ACAD SCI USA, V112, P3421, DOI 10.1073/pnas.1414573112
   Vosa U, 2011, GENE CHROMOSOME CANC, V50, P812, DOI 10.1002/gcc.20902
   Walsh CT, 2005, ANGEW CHEM INT EDIT, V44, P7342, DOI 10.1002/anie.200501023
   Wang HM, 2019, THORAC CANCER, V10, P2124, DOI 10.1111/1759-7714.13196
   Wang L, 2019, HEAD NECK-J SCI SPEC, V41, P46, DOI 10.1002/hed.25357
   Wang W, 2021, FRONT ONCOL, V11, DOI 10.3389/fonc.2021.665045
   Wang W, 2020, BIOMED RES INT, V2020, DOI 10.1155/2020/2509529
   Wen YA, 2015, BBA-MOL BASIS DIS, V1852, P2013, DOI 10.1016/j.bbadis.2015.07.012
   Wu KL, 2019, INT J MOL SCI, V20, DOI 10.3390/ijms20071611
   Xie YY, 2017, ONCOTARGET, V8, P59000, DOI 10.18632/oncotarget.19777
   Xiong YZ, 2018, EXP CELL RES, V371, P185, DOI 10.1016/j.yexcr.2018.08.008
   Xu NH, 2012, J ONCOL, V2012, DOI 10.1155/2012/951724
   Xu WT, 2021, J INFLAMM RES, V14, P2079, DOI 10.2147/JIR.S307081
   Yanaihara N, 2006, CANCER CELL, V9, P189, DOI 10.1016/j.ccr.2006.01.025
   Yang CH, 2008, J CLIN ONCOL, V26, P2745, DOI 10.1200/JCO.2007.15.6695
   Yarden Y, 2007, CELL, V131, DOI 10.1016/j.cell.2007.11.013
   Yu Y, 2019, CANCER CELL INT, V19, DOI 10.1186/s12935-019-0984-x
   Zhu Li-wen, 2011, Zhonghua Lao Dong Wei Sheng Zhi Ye Bing Za Zhi, V29, P946
   Zhuang XB, 2019, CANCER MED-US, V8, P2858, DOI 10.1002/cam4.2183
NR 148
TC 0
Z9 0
U1 1
U2 1
PU FRONTIERS MEDIA SA
PI LAUSANNE
PA AVENUE DU TRIBUNAL FEDERAL 34, LAUSANNE, CH-1015, SWITZERLAND
SN 2234-943X
J9 FRONT ONCOL
JI Front. Oncol.
PD JUL 27
PY 2023
VL 13
AR 1216131
DI 10.3389/fonc.2023.1216131
PG 12
WC Oncology
WE Science Citation Index Expanded (SCI-EXPANDED)
SC Oncology
GA O6DX9
UT WOS:001044703600001
PM 37576883
OA gold, Green Published
DA 2024-02-05
ER

PT J
AU Su, ML
   Chen, YK
   Jia, LJ
   Zhang, ZX
AF Su, Mingliang
   Chen, Yukun
   Jia, Lijun
   Zhang, Zhanxia
TI Camptothecin-Loaded and Manganese Dioxide-Coated Polydopamine
   Nanomedicine Used for Magnetic Resonance Imaging Diagnosis and
   Chemo-Photothermal Therapy for Lung Cancer
SO INTERNATIONAL JOURNAL OF NANOMEDICINE
LA English
DT Article
DE photothermal therapy; ferroptosis; NMR imaging; pH response;
   camptothecin
ID IN-VIVO; TUMOR MICROENVIRONMENT; SIGNAL INTENSITY; GLOBUS-PALLIDUS;
   DENTATE NUCLEUS; NANOPARTICLES; DOPAMINE; DELIVERY; BRAIN;
   NANOSTRUCTURES
AB Introduction: Camptothecin (CPT) is a cytotoxic quinolone alkaloid (isolated from a traditional Chinese medicine Camptotheca acuminata), used for the treatment of various malignancies, which inhibits DNA topoisomerase I (Topo I). However, its drawbacks, such as poor water solubility, stability, and highly toxic side effects, limit its clinical application. Therefore, CPT needs to be prepared as a nanomedicine to improve solubility, reduce side effects, and synergize with other therapies to improve efficacy.Methods: In this work, we constructed CPT NPs (nanoparticles), which were CPT-loaded and manganese dioxide (MnO2)-coated polydopamine (PDA) nanomedicine. In vitro, we explored the antitumor effect including CPT NPs-induced cell proliferation inhibition, apoptosis and ferroptosis for tumor cell lines. In vivo, we established LLC tumor-bearing mice model to evaluate their tumor imaging and anticancer effects.Results: CPT NPs improve the water solubility and stability of CPT and reduce its toxic effects. It has good biocompatibility, excellent photothermal conversion ability for photothermal therapy (PTT) and pH release in the tumor microenvironment. It can inhibit tumor cell proliferation, induce apoptosis and result in ferroptosis of tumor cells. More significantly, this nanomedicine can provide information for the location and diagnosis of tumors via magnetic resonance imaging. In general, the nanomedicine integrated with diagnosis and treatment has excellent anticancer effect.Discussion: Altogether, this nanomedicine possesses the ability to diagnose and therapy through magnetic resonance imaging and chemo-photothermal therapy, respectively. In addition, the integrated diagnosis and treatment nanomedicine has potential clinical application prospects through treating lung cancer with high efficiency and low side effect. It can support the construction of related nano-delivery systems.
C1 [Su, Mingliang; Chen, Yukun; Jia, Lijun; Zhang, Zhanxia] Shanghai Univ Tradit Chinese Med, Longhua Hosp, Canc Inst, Shanghai 200032, Peoples R China.
C3 Shanghai University of Traditional Chinese Medicine
RP Jia, LJ; Zhang, ZX (通讯作者)，Shanghai Univ Tradit Chinese Med, Longhua Hosp, Canc Inst, Shanghai 200032, Peoples R China.
EM ljjia@shutcm.edu.cn; zhanxiazhang@shutcm.edu.cn
FU National Natural Science Foundation of China; Natural Science Foundation
   of Shanghai; Biomedical Science and Technology Support Project of
   Shanghai; Innovation Program of Shanghai Municipal Education Commission;
   Program of Shanghai Academic/Technology Research Leader; National
   Thirteenth Five -Year Science and Technology Major Special Project for
   New Drug and Development;  [81625018];  [81820108022];  [82003297]; 
   [20ZR1459100];  [22S11900800];  [2019-01-07- 00-10-E00056]; 
   [18XD1403800];  [2017ZX09304001]
FX Funding This work was supported by the National Natural Science
   Foundation of China (Grant Nos. 81625018, 81820108022, 82003297) ,
   Natural Science Foundation of Shanghai (20ZR1459100) , Biomedical
   Science and Technology Support Project of Shanghai (22S11900800) ,
   Innovation Program of Shanghai Municipal Education Commission
   (2019-01-07- 00-10-E00056) , Program of Shanghai Academic/Technology
   Research Leader (18XD1403800) , National Thirteenth Five -Year Science
   and Technology Major Special Project for New Drug and Development
   (2017ZX09304001) .
CR Bao XF, 2018, ACS NANO, V12, P8882, DOI 10.1021/acsnano.8b04022
   Bian KX, 2018, ACS SUSTAIN CHEM ENG, V6, P7574, DOI 10.1021/acssuschemeng.8b00415
   Chazin ED, 2014, MINI-REV MED CHEM, V14, P953, DOI 10.2174/1389557514666141029233037
   Chen ZW, 2012, CHEM REV, V112, P3833, DOI 10.1021/cr2004508
   Dai HM, 2022, CHINESE CHEM LETT, V33, P2501, DOI 10.1016/j.cclet.2021.11.079
   Dai M, 2011, CANCER LETT, V312, P189, DOI 10.1016/j.canlet.2011.08.007
   Dou Y, 2017, ACS APPL MATER INTER, V9, P1263, DOI 10.1021/acsami.6b13493
   Farokhi M, 2019, J CONTROL RELEASE, V309, P203, DOI 10.1016/j.jconrel.2019.07.036
   Fatima A, 2021, J BIORESOUR BIOPROD, V6, P26, DOI 10.1016/j.jobab.2020.11.002
   Fay F, 2010, BIOMATERIALS, V31, P4214, DOI 10.1016/j.biomaterials.2010.01.143
   Fei WD, 2020, NANOSCALE, V12, P16738, DOI 10.1039/d0nr02396e
   Gigliotti CL, 2016, J BIOMED NANOTECHNOL, V12, P114, DOI 10.1166/jbn.2016.2144
   Ho CC, 2013, J MATER SCI-MATER M, V24, P2381, DOI 10.1007/s10856-013-4994-2
   HSIANG YH, 1985, J BIOL CHEM, V260, P4873
   Hu HCH, 2016, PEDIATR RADIOL, V46, P1590, DOI 10.1007/s00247-016-3646-3
   Hussein EA, 2018, INT J NANOMED, V13, P2897, DOI 10.2147/IJN.S161031
   Jamal-Hanjani M, 2017, NEW ENGL J MED, V376, P2109, DOI 10.1056/NEJMoa1616288
   Jemal A, 2011, CA-CANCER J CLIN, V61, P134, DOI [10.3322/caac.20115, 10.3322/caac.21492, 10.3322/caac.20107]
   Jiang JH, 2011, LANGMUIR, V27, P14180, DOI 10.1021/la202877k
   Jiang YP, 2015, CURR CANCER DRUG TAR, V15, P406, DOI 10.2174/1568009615666150407125333
   Jin YS, 2014, BIOMATERIALS, V35, P5795, DOI 10.1016/j.biomaterials.2014.03.086
   Lee H, 2007, SCIENCE, V318, P426, DOI 10.1126/science.1147241
   Lee JH, 2005, MAGN RESON MED, V53, P640, DOI 10.1002/mrm.20368
   Lee JH, 2021, ADV FUNCT MATER, V31, DOI 10.1002/adfm.202007993
   Li SM, 2018, IND ENG CHEM RES, V57, P590, DOI 10.1021/acs.iecr.7b04070
   Liu YL, 2014, CHEM REV, V114, P5057, DOI 10.1021/cr400407a
   Luo H, 2019, CHIN MED-UK, V14, DOI 10.1186/s13020-019-0270-9
   Miller JH, 2015, PEDIATRICS, V136, pE1637, DOI 10.1542/peds.2015-2222
   Pommier Y, 2006, NAT REV CANCER, V6, P789, DOI 10.1038/nrc1977
   Prasad P, 2014, ACS NANO, V8, P3202, DOI 10.1021/nn405773r
   Qu XY, 2022, RARE METALS, V41, P56, DOI 10.1007/s12598-021-01795-0
   Roberts DR, 2016, BRAIN DEV-JPN, V38, P331, DOI 10.1016/j.braindev.2015.08.009
   Rogosnitzky M, 2016, BIOMETALS, V29, P365, DOI 10.1007/s10534-016-9931-7
   Rotow J, 2017, NAT REV CANCER, V17, P637, DOI 10.1038/nrc.2017.84
   Sriram D, 2005, NAT PROD RES, V19, P393, DOI 10.1080/14786410412331299005
   Stockwell BR, 2017, CELL, V171, P273, DOI 10.1016/j.cell.2017.09.021
   Sun PY, 2009, ACTA POLYM SIN, P803
   Tai WY, 2014, BIOMATERIALS, V35, P7194, DOI 10.1016/j.biomaterials.2014.05.004
   Tang QY, 2019, BIOMATERIALS, V205, P1, DOI 10.1016/j.biomaterials.2019.03.005
   Thomas A, 2015, NAT REV CLIN ONCOL, V12, P511, DOI 10.1038/nrclinonc.2015.90
   Ulukan H, 2002, DRUGS, V62, P2039, DOI 10.2165/00003495-200262140-00004
   Varghese R, 2021, CURR DRUG TARGETS, V22, P1272, DOI 10.2174/1389450121999201230204526
   WALL ME, 1966, J AM CHEM SOC, V88, P3888, DOI 10.1021/ja00968a057
   Wang XY, 2016, BIOMATERIALS, V81, P114, DOI 10.1016/j.biomaterials.2015.11.037
   WEINMANN HJ, 1984, AM J ROENTGENOL, V142, P619, DOI 10.2214/ajr.142.3.619
   Wen L, 2016, ADV MATER, V28, P5072, DOI 10.1002/adma.201506428
   Xiong RH, 2021, NAT NANOTECHNOL, V16, P1281, DOI 10.1038/s41565-021-00976-3
   Yang GB, 2016, COORDIN CHEM REV, V320, P100, DOI 10.1016/j.ccr.2016.04.004
   Yang GB, 2015, BIOMATERIALS, V60, P62, DOI 10.1016/j.biomaterials.2015.04.053
   Zhang HP, 2017, NANOSCI NANOTECH LET, V9, P1755, DOI 10.1166/nnl.2017.2554
   Zhang J, 2019, ACS APPL MATER INTER, V11, P39624, DOI 10.1021/acsami.9b14186
   Zhang RR, 2015, NANOSCALE, V7, P19722, DOI 10.1039/c5nr04828a
   Zhang X, 2016, BIOCONJUGATE CHEM, V27, P1267, DOI 10.1021/acs.bioconjchem.6b00099
   Zheng WC, 2015, LANGMUIR, V31, P11671, DOI 10.1021/acs.langmuir.5b02757
NR 54
TC 2
Z9 2
U1 11
U2 18
PU DOVE MEDICAL PRESS LTD
PI ALBANY
PA PO BOX 300-008, ALBANY, AUCKLAND 0752, NEW ZEALAND
SN 1178-2013
J9 INT J NANOMED
JI Int. J. Nanomed.
PY 2022
VL 17
BP 6687
EP 6705
DI 10.2147/IJN.S359300
PG 19
WC Nanoscience & Nanotechnology; Pharmacology & Pharmacy
WE Science Citation Index Expanded (SCI-EXPANDED)
SC Science & Technology - Other Topics; Pharmacology & Pharmacy
GA 7T6YU
UT WOS:000911590800001
PM 36597434
OA gold, Green Published
DA 2024-02-05
ER

PT J
AU Feng, ZX
   Li, B
   Chen, QL
   Zhang, H
   Guo, ZG
   Qin, JW
AF Feng, Zhenxing
   Li, Bo
   Chen, Qingliang
   Zhang, Hong
   Guo, Zhigang
   Qin, Jianwen
TI Identification and Validation of a GPX4-Related Immune Prognostic
   Signature for Lung Adenocarcinoma
SO JOURNAL OF ONCOLOGY
LA English
DT Article
ID CELL; FERROPTOSIS; RESISTANCE; EXPRESSION
AB Lung adenocarcinoma (LUAD) is a commonly occurring histological subtype of lung cancer. Glutathione peroxidase 4 (GPX4) is an important regulatory factor of ferroptosis and is involved in the development of many cancers, but its prognostic significance has not been systematically described in LUAD. In this study, we focused on developing a robust GPX4-related prognostic signature (GPS) for LUAD. Data for the training cohort was extracted from The Cancer Genome Atlas, and that for the validation cohort was sourced from the GSE72094 dataset including 863 LUAD patients. GPX4-related genes were screened out by weighted gene coexpression network analysis and Spearman's correlation analysis. Then, Cox regression and least absolute shrinkage and selection operator regression analyses were employed to construct a GPS. The ESTIMATE algorithm, single-sample gene set enrichment analysis (ssGSEA), and GSEA were utilized to evaluate the relationship between GPS and the tumor microenvironment (TME). We constructed and validated a GPS premised on four GPX4-related genes (KIF14, LATS2, PRKCE, and TM6SF1), which could classify LUAD patients into low- and high-score cohorts. The high-risk cohort presented noticeably poorer overall survival (OS) as opposed to the low-risk cohort, meaning that the GPS may be utilized as an independent predictor of the OS of LUAD. The GPS was also adversely correlated with multiple tumor-infiltrating immune cells and immune-related processes and pathways in TME. Furthermore, greater sensitivity to erlotinib and lapatinib were identified in the low-risk cohort based on the GDSC database. Our findings suggest that the GPS can effectively forecast the prognosis of LUAD patients and may possibly regulate the TME of LUAD.
C1 [Feng, Zhenxing; Zhang, Hong] Tianjin Chest Hosp, Dept Radiol, Tianjin 300222, Peoples R China.
   [Li, Bo; Chen, Qingliang; Guo, Zhigang] Tianjin Chest Hosp, Tianjin Cardiovasc Dis Res Inst, Dept Cardiovasc Surg, Tianjin 300222, Peoples R China.
   [Qin, Jianwen] Tianjin Chest Hosp, Resp & Crit Care Med, Tianjin 300222, Peoples R China.
RP Guo, ZG (通讯作者)，Tianjin Chest Hosp, Tianjin Cardiovasc Dis Res Inst, Dept Cardiovasc Surg, Tianjin 300222, Peoples R China.; Qin, JW (通讯作者)，Tianjin Chest Hosp, Resp & Crit Care Med, Tianjin 300222, Peoples R China.
EM 30619069@nankai.edu.cn; boli_tjch@126.com; 510029523@qq.com;
   tjch_zhanghong@163.com; gzgchesthospital@sina.com;
   5020200603@nankai.edu.cn
OI Zhang, Hong/0000-0001-7670-626X
FU Tianjin Health Science and Technology Project [ZC20076, MS20015]
FX AcknowledgmentsThis study was supported by grants from the Tianjin
   Health Science and Technology Project (No. ZC20076) and (Grant No.
   MS20015).
CR Angeli JPF, 2019, NAT REV CANCER, V19, P405, DOI 10.1038/s41568-019-0149-1
   Bersuker K, 2019, NATURE, V575, P688, DOI 10.1038/s41586-019-1705-2
   Boullosa LF, 2021, REDOX BIOL, V42, DOI 10.1016/j.redox.2021.101949
   Can T, 2014, METHODS MOL BIOL, V1107, P51, DOI 10.1007/978-1-62703-748-8_4
   Chi A, 2021, CANCERS, V13, DOI 10.3390/cancers13122924
   Corson TW, 2007, CLIN CANCER RES, V13, P3229, DOI 10.1158/1078-0432.CCR-07-0393
   Dai XM, 2020, THERANOSTICS, V10, P9332, DOI 10.7150/thno.47137
   Drijvers JM, 2021, CANCER IMMUNOL RES, V9, P184, DOI 10.1158/2326-6066.CIR-20-0384
   Feng S, 2021, CLIN TRANSL ONCOL, V23, P450, DOI 10.1007/s12094-020-02439-y
   Gu C, 2021, FRONT ONCOL, V11, DOI 10.3389/fonc.2021.680918
   Hung PF, 2013, PLOS ONE, V8, DOI 10.1371/journal.pone.0061664
   Huo JY, 2021, J CELL MOL MED, V25, P1151, DOI 10.1111/jcmm.16181
   Jemal A, 2011, CA-CANCER J CLIN, V61, P134, DOI [10.3322/caac.20115, 10.3322/caac.21492, 10.3322/caac.20107]
   Kleczko EK, 2019, FRONT IMMUNOL, V10, DOI 10.3389/fimmu.2019.00954
   Langfelder P, 2008, BMC BIOINFORMATICS, V9, DOI 10.1186/1471-2105-9-559
   Lei X, 2020, CANCER LETT, V470, P126, DOI 10.1016/j.canlet.2019.11.009
   Li CY, 2020, FRONT ONCOL, V10, DOI 10.3389/fonc.2020.00681
   Li W, 2016, CELL DEATH DIS, V7, DOI 10.1038/cddis.2016.126
   Liu FR, 2020, J CELL BIOCHEM, V121, P2582, DOI 10.1002/jcb.29480
   Liu JC, 2021, FRONT MOL BIOSCI, V8, DOI 10.3389/fmolb.2021.675651
   Liu JH, 2020, INT IMMUNOPHARMACOL, V88, DOI 10.1016/j.intimp.2020.106884
   Liu XY, 2017, BIOMED PHARMACOTHER, V95, P55, DOI 10.1016/j.biopha.2017.08.003
   Liu ZQ, 2021, FRONT ONCOL, V11, DOI 10.3389/fonc.2021.619242
   Ma CS, 2021, ACTA PHARMACOL SIN, V42, P613, DOI 10.1038/s41401-020-0443-1
   Ni JW, 2021, BIOCHEM BIOPH RES CO, V567, P154, DOI 10.1016/j.bbrc.2021.06.051
   Pu X, 2014, CLIN PHARMACOL THER, V96, P609, DOI 10.1038/clpt.2014.154
   Reimand J, 2019, NAT PROTOC, V14, P482, DOI 10.1038/s41596-018-0103-9
   Rooney MS, 2015, CELL, V160, P48, DOI 10.1016/j.cell.2014.12.033
   Rosamaria P, 2019, CANCERS, V11, DOI 10.3390/cancers11081145
   Schabath MB, 2016, ONCOGENE, V35, P3209, DOI 10.1038/onc.2015.375
   Seibt TM, 2019, FREE RADICAL BIO MED, V133, P144, DOI 10.1016/j.freeradbiomed.2018.09.014
   Seiler A, 2008, CELL METAB, V8, P237, DOI 10.1016/j.cmet.2008.07.005
   Shaurova T, 2020, FRONT GENET, V11, DOI 10.3389/fgene.2020.00281
   Singel SM, 2014, NEOPLASIA, V16, DOI 10.1016/j.neo.2014.03.008
   Tang Y, 2021, INT J BIOL SCI, V17, P702, DOI 10.7150/ijbs.55552
   Travis WD, 2011, CLIN CHEST MED, V32, P669, DOI 10.1016/j.ccm.2011.08.005
   Wang CCN, 2019, J CLIN MED, V8, DOI 10.3390/jcm8081160
   Wang HB, 2014, J BIOL CHEM, V289, P19823, DOI 10.1074/jbc.M114.548446
   Wang ZQ, 2021, CLIN TRANSL MED, V11, DOI 10.1002/ctm2.364
   Wu AB, 2016, BIOMED PHARMACOTHER, V82, P290, DOI 10.1016/j.biopha.2016.04.008
   Wu J, 2021, ONCOGENE, V40, P4413, DOI 10.1038/s41388-021-01853-y
   Wu YQ, 2020, MOL CANCER, V19, DOI 10.1186/s12943-020-01157-x
   Xu CX, 2021, CELL REP, V35, DOI 10.1016/j.celrep.2021.109235
   Xu FF, 2021, FRONT CELL DEV BIOL, V9, DOI 10.3389/fcell.2021.637400
   Yang D, 2020, CANCER BIOMARK, V29, P399, DOI 10.3233/CBM-200133
   Yang WS, 2014, CELL, V156, P317, DOI 10.1016/j.cell.2013.12.010
   Yin WJ, 2021, AGING-US, V13, P16713, DOI 10.18632/aging.203190
   Yoshihara K, 2013, NAT COMMUN, V4, DOI 10.1038/ncomms3612
   Zhang GF, 2020, BIOSCIENCE REP, V40, DOI 10.1042/BSR20194509
   Zhang XF, 2020, J CELL PHYSIOL, V235, P3425, DOI 10.1002/jcp.29232
   Zhang YQ, 2020, J CELL PHYSIOL, V235, P9304, DOI 10.1002/jcp.29730
   Zhang ZC, 2021, BRIEF BIOINFORM, V22, DOI 10.1093/bib/bbaa075
   Zhao YH, 2019, CELL DEATH DIS, V10, DOI 10.1038/s41419-019-1804-x
   Zhernov I, 2020, CURR BIOL, V30, P3342, DOI 10.1016/j.cub.2020.06.039
   Zhou J, 2021, J CELL MOL MED, V25, P1633, DOI 10.1111/jcmm.16264
   Zhu L, 2021, CANCER CELL INT, V21, DOI 10.1186/s12935-021-01821-2
   Zhu QK, 2020, AGING-US, V12, P22975, DOI 10.18632/aging.104028
NR 57
TC 2
Z9 2
U1 2
U2 19
PU HINDAWI LTD
PI LONDON
PA ADAM HOUSE, 3RD FLR, 1 FITZROY SQ, LONDON, W1T 5HF, ENGLAND
SN 1687-8450
EI 1687-8469
J9 J ONCOL
JI J. Oncol.
PD MAY 17
PY 2022
VL 2022
AR 9054983
DI 10.1155/2022/9054983
PG 24
WC Oncology
WE Science Citation Index Expanded (SCI-EXPANDED)
SC Oncology
GA 1S6IS
UT WOS:000804153400001
PM 35620733
OA Green Published, gold
DA 2024-02-05
ER

PT J
AU Pan, SZ
   Meng, H
   Fan, T
   Hao, B
   Song, CK
   Li, DH
   Li, N
   Geng, Q
AF Pan, Shize
   Meng, Heng
   Fan, Tao
   Hao, Bo
   Song, Congkuan
   Li, Donghang
   Li, Ning
   Geng, Qing
TI Comprehensive Analysis of Programmed Cell Death Signature in the
   Prognosis, Tumor Microenvironment and Drug Sensitivity in Lung
   Adenocarcinoma
SO FRONTIERS IN GENETICS
LA English
DT Article
DE programmed cell death; lung adenocarcinoma; immunologic landscape;
   biomarker for immunotherapy response; immune subtype; ferroptosis
ID GENE SIGNATURE; CANCER; FERROPTOSIS; EXPRESSION; BIOMARKER; MET
AB Programmed cell death (PCD) is a process that regulates the homeostasis of cells in the body, and it plays an important role in tumor immunity. However, the expression profile and clinical characteristics of PCD-related genes remain unclear. In this study, we comprehensively analysed the PCD genes with the tumor microenvironment (TME), drug sensitivity, immunothearapy response, and evaluated their prognostic value through systematic bioinformatics methods.We identified 125 PCD-related regulatory factors, which were expressed differently in lung adenocarcinoma (LUAD) and normal lung tissues. 32 PCD related prognostic genes associated with LUAD were identified by univariate Cox analysis. 23 PCD-related gene signature was constructed, and all LUAD patients in the Cancer Genome Atlas (TCGA) dataset were stratified as low-risk or high-risk groups according to the risk score. This signature had a powerful prognostic value, which was validated in three independent data sets and clinical subtypes. Additionally, it has unique properties in TME. Further analysis showed that different risk groups have different immune cell infiltration, immune inflammation profile, immune pathways, and immune subtypes. In addition, the low-risk group had a better immunotherapy response with higher levels of multiple immune checkpoints and lower Tumor immune dysfunction and exclusion (TIDE) score, while the high-risk group was sensitive to multiple chemotherapeutic drugs because of its lower IC50. In short, this is the first model to predict the prognosis and immunological status of LUAD patients based on PCD-related genes. It may be used as a predictor of immunotherapy response to achieve customized treatment of LUAD.
C1 [Pan, Shize; Meng, Heng; Fan, Tao; Hao, Bo; Song, Congkuan; Li, Donghang; Li, Ning; Geng, Qing] Wuhan Univ, Renmin Hosp, Dept Thorac Surg, Wuhan, Peoples R China.
C3 Wuhan University
RP Geng, Q (通讯作者)，Wuhan Univ, Renmin Hosp, Dept Thorac Surg, Wuhan, Peoples R China.
EM gengqingwhu@whu.edu.cn
RI Song, Congkuan/AEY-2937-2022
OI Song, Congkuan/0000-0002-8393-433X; Geng, Qing/0000-0003-4515-5084
CR Abe Y, 2016, BIOMED RES INT, V2016, DOI 10.1155/2016/7969286
   Akella NM, 2019, BMC BIOL, V17, DOI 10.1186/s12915-019-0671-3
   Bai H, 2020, J IMMUNOTHER CANCER, V8, DOI 10.1136/jitc-2020-001315
   Baraz R, 2014, PLOS ONE, V9, DOI 10.1371/journal.pone.0102494
   Barbie DA, 2009, NATURE, V462, P108, DOI 10.1038/nature08460
   Becht E, 2016, GENOME BIOL, V17, DOI 10.1186/s13059-016-1070-5
   Bianchi F, 2020, INT J MOL SCI, V21, DOI 10.3390/ijms21041440
   Chae YK, 2018, J IMMUNOTHER CANCER, V6, DOI 10.1186/s40425-018-0349-3
   Chen Q, 2018, SIGNAL TRANSDUCT TAR, V3, DOI 10.1038/s41392-018-0018-5
   Chiossone L, 2018, NAT REV IMMUNOL, V18, P671, DOI 10.1038/s41577-018-0061-z
   Corrales L, 2017, CELL RES, V27, P96, DOI 10.1038/cr.2016.149
   Daechert J, 2020, INT J CANCER, V146, P510, DOI 10.1002/ijc.32496
   Dixon SJ, 2012, CELL, V149, P1060, DOI 10.1016/j.cell.2012.03.042
   Dong Z, 2021, J ONCOL, V2021, DOI 10.1155/2021/6365459
   Fan T, 2021, FRONT IMMUNOL, V12, DOI 10.3389/fimmu.2021.693062
   Frank D, 2019, CELL DEATH DIFFER, V26, P99, DOI 10.1038/s41418-018-0212-6
   Geeleher P, 2014, PLOS ONE, V9, DOI 10.1371/journal.pone.0107468
   Green DR, 2019, CELL, V177, P1094, DOI 10.1016/j.cell.2019.04.024
   Hänzelmann S, 2013, BMC BIOINFORMATICS, V14, DOI 10.1186/1471-2105-14-7
   Harjunpää H, 2019, FRONT IMMUNOL, V10, DOI 10.3389/fimmu.2019.01078
   Havel JJ, 2019, NAT REV CANCER, V19, P133, DOI 10.1038/s41568-019-0116-x
   Hu X, 2021, FRONT IMMUNOL, V12, DOI 10.3389/fimmu.2021.651056
   Huang MY, 2021, PHARMACOL THERAPEUT, V219, DOI 10.1016/j.pharmthera.2020.107694
   Jiang MX, 2020, CELL DEATH DISCOV, V6, DOI 10.1038/s41420-020-00349-0
   Jiang P, 2018, NAT MED, V24, P1550, DOI 10.1038/s41591-018-0136-1
   Karki R, 2019, NAT REV CANCER, V19, P197, DOI 10.1038/s41568-019-0123-y
   Lau WH, 2017, ONCOTARGET, V8, P32884, DOI 10.18632/oncotarget.15862
   Läubli H, 2019, FRONT IMMUNOL, V10, DOI 10.3389/fimmu.2019.02120
   Li CY, 2020, BMC CANCER, V20, DOI 10.1186/s12885-020-07657-9
   Li JP, 2020, FRONT ONCOL, V10, DOI 10.3389/fonc.2020.560779
   Liang C, 2019, ADV MATER, V31, DOI 10.1002/adma.201904197
   Liang H, 2020, ONCOTARGETS THER, V13, P2491, DOI 10.2147/OTT.S231257
   Liu YF, 2016, CANCER CELL, V30, P243, DOI 10.1016/j.ccell.2016.06.021
   Madkaikar M, 2011, EUR J HAEMATOL, V87, P1, DOI 10.1111/j.1600-0609.2011.01617.x
   Miranda A, 2019, P NATL ACAD SCI USA, V116, P9020, DOI 10.1073/pnas.1818210116
   Moosavi F, 2019, CRIT REV CL LAB SCI, V56, P533, DOI 10.1080/10408363.2019.1653821
   Muresan XM, 2020, CANCERS, V12, DOI 10.3390/cancers12113227
   Nagata S, 2017, NAT REV IMMUNOL, V17, P333, DOI 10.1038/nri.2016.153
   Newman AM, 2015, NAT METHODS, V12, P453, DOI [10.1038/NMETH.3337, 10.1038/nmeth.3337]
   Puca R, 2010, FREE RADICAL BIO MED, V48, P1338, DOI 10.1016/j.freeradbiomed.2010.02.015
   Ranjan K, 2020, INT J MOL SCI, V21, DOI 10.3390/ijms21186890
   RIEUXLAUCAT F, 1995, SCIENCE, V268, P1347, DOI 10.1126/science.7539157
   Rody A, 2009, BREAST CANCER RES, V11, DOI 10.1186/bcr2234
   Salgia R, 2017, MOL CANCER THER, V16, P555, DOI 10.1158/1535-7163.MCT-16-0472
   Sholl LM, 2020, J THORAC ONCOL, V15, P1409, DOI 10.1016/j.jtho.2020.05.019
   Su MF, 2013, J ONCOL, V2013, DOI 10.1155/2013/102735
   Sung H, 2021, CA-CANCER J CLIN, V71, P209, DOI 10.3322/caac.21660
   Tang R, 2020, J HEMATOL ONCOL, V13, DOI 10.1186/s13045-020-00946-7
   Thorsson V, 2019, IMMUNITY, V51, P411, DOI [10.1016/j.immuni.2019.08.004, 10.1016/j.immuni.2018.03.023]
   Torre LA, 2015, CA-CANCER J CLIN, V65, P87, DOI 10.3322/caac.21262
   Vande Walle L, 2016, CURR BIOL, V26, pR568, DOI 10.1016/j.cub.2016.02.019
   Wang B, 2017, J STRUCT BIOL, V200, P279, DOI 10.1016/j.jsb.2017.08.001
   Wang S, 2021, PEERJ, V9, DOI 10.7717/peerj.11233
   Woo SR, 2015, TRENDS IMMUNOL, V36, P250, DOI 10.1016/j.it.2015.02.003
   Xia XJ, 2019, CELL DEATH DIS, V10, DOI 10.1038/s41419-019-1883-8
   Zhang AR, 2021, FRONT CELL DEV BIOL, V9, DOI 10.3389/fcell.2021.616271
   Zhang CQ, 2020, EBIOMEDICINE, V59, DOI 10.1016/j.ebiom.2020.102959
   Zhang H, 2021, CANCER IMMUNOL IMMUN, V70, P1649, DOI 10.1007/s00262-020-02807-1
   Zhang YT, 2021, J THORAC ONCOL, V16, P933, DOI 10.1016/j.jtho.2021.01.1626
   Zhao YD, 2018, CANCER EPIDEM BIOMAR, V27, P86, DOI 10.1158/1055-9965.EPI-17-0478
   Zhao ZY, 2020, PEERJ, V8, DOI 10.7717/peerj.10008
   Zhou BR, 2020, SEMIN CANCER BIOL, V66, P89, DOI 10.1016/j.semcancer.2019.03.002
   Zhu J, 2021, INT J MOL SCI, V22, DOI 10.3390/ijms22115652
   Zhu L, 2021, CANCER CELL INT, V21, DOI 10.1186/s12935-021-01821-2
NR 64
TC 4
Z9 4
U1 2
U2 8
PU FRONTIERS MEDIA SA
PI LAUSANNE
PA AVENUE DU TRIBUNAL FEDERAL 34, LAUSANNE, CH-1015, SWITZERLAND
EI 1664-8021
J9 FRONT GENET
JI Front. Genet.
PD MAY 18
PY 2022
VL 13
AR 900159
DI 10.3389/fgene.2022.900159
PG 17
WC Genetics & Heredity
WE Science Citation Index Expanded (SCI-EXPANDED)
SC Genetics & Heredity
GA 1T9DL
UT WOS:000805024200001
PM 35664309
OA Green Published, gold
DA 2024-02-05
ER

PT J
AU Zhang, J
   Ye, ZW
   Chakraborty, P
   Luo, ZW
   Culpepper, J
   Aslam, M
   Zhang, LL
   Johansson, K
   Haeggström, JZ
   Xu, JQ
   Olsson, M
   Townsend, DM
   Mehrotra, S
   Morgenstern, R
   Tew, KD
AF Zhang, Jie
   Ye, Zhi-wei
   Chakraborty, Paramita
   Luo, Zhenwu
   Culpepper, John
   Aslam, Muhammad
   Zhang, Leilei
   Johansson, Katarina
   Haeggstrom, Jesper Z.
   Xu, Jianqiang
   Olsson, Magnus
   Townsend, Danyelle M.
   Mehrotra, Shikhar
   Morgenstern, Ralf
   Tew, Kenneth D.
TI Microsomal glutathione transferase 1 controls metastasis and therapeutic
   response in melanoma
SO PHARMACOLOGICAL RESEARCH
LA English
DT Article
DE Microsomal glutathione transferase 1; Melanoma; Ferroptosis; Oxidative
   stress; Redox; Metastasis; Drug resistance
ID S-GLUTATHIONYLATION; OXIDATIVE STRESS; CANCER-CELLS; FERROPTOSIS
AB While recent targeted and immunotherapies in malignant melanoma are encouraging, most patients acquire resistance, implicating a need to identify additional drug targets to improve outcomes. Recently, attention has been given to pathways that regulate redox homeostasis, especially the lipid peroxidase pathway that protects cells against ferroptosis. Here we identify microsomal glutathione S-transferase 1 (MGST1), a non-selenium-dependent glutathione peroxidase, as highly expressed in malignant and drug resistant melanomas and as a specific determinant of metastatic spread and therapeutic sensitivity. Loss of MGST1 in mouse and human melanoma enhanced cellular oxidative stress, and diminished glycolysis, oxidative phosphorylation, and pentose phosphate pathway. Gp100 activated pmel-1 T cells killed more Mgst1 KD than control melanoma cells and KD cells were more sensitive to cytotoxic anticancer drugs and ferroptotic cell death. When compared to control, mice bearing Mgst1 KD B16 tumors had more CD8(+) T cell infiltration with reduced expression of inhibitory receptors and increased cytokine response, large reduction of lung metastases and enhanced survival. Targeting MGST1 alters the redox balance and limits metastases in melanoma, enhancing the therapeutic index for chemo-and immunotherapies.
C1 [Zhang, Jie; Ye, Zhi-wei; Culpepper, John; Aslam, Muhammad; Zhang, Leilei; Tew, Kenneth D.] Med Univ South Carolina, Dept Cell & Mol Pharmacol & Expt Therapeut, Charleston, SC 29425 USA.
   [Chakraborty, Paramita; Mehrotra, Shikhar] Med Univ South Carolina, Dept Surg, Charleston, SC 29425 USA.
   [Luo, Zhenwu] Med Univ South Carolina, Dept Microbiol & Immunol, Charleston, SC 29425 USA.
   [Johansson, Katarina] Pfizer Innovat AB, S-19190 Sollentuna, Sweden.
   [Haeggstrom, Jesper Z.] Karolinska Inst, Dept Med Biochem & Biophys, Div Biochem & Chem 2, Biomedicum 9A, S-17165 Stockholm, Sweden.
   [Xu, Jianqiang] Dalian Univ Technol, Sch Life & Pharmaceut Sci, Panjin 124221, Peoples R China.
   [Xu, Jianqiang] Dalian Univ Technol, Panjin Inst Ind Technol PIIT, Panjin 124221, Peoples R China.
   [Olsson, Magnus] Karolinska Inst, Div Biochem Toxicol, Inst Environm Med, S-17177 Stockholm, Sweden.
   [Townsend, Danyelle M.] Med Univ South Carolina, Dept Drug Discovery & Biomed Sci, Charleston, SC 29425 USA.
C3 Medical University of South Carolina; Medical University of South
   Carolina; Medical University of South Carolina; Pfizer; Karolinska
   Institutet; Dalian University of Technology; Dalian University of
   Technology; Karolinska Institutet; Medical University of South Carolina
RP Zhang, J; Tew, KD (通讯作者)，Med Univ South Carolina, Dept Cell & Mol Pharmacol & Expt Therapeut, Charleston, SC 29425 USA.
EM zhajie@musc.edu; tewk@musc.edu
RI wang, xueting/JPY-2782-2023; Olsson, Magnus/E-3140-2012; zhang,
   xinyi/JWA-0980-2024
OI Olsson, Magnus/0000-0002-6370-8423; 
FU National Institutes of Health South Carolina COBRE in Oxidants
   [5P20GM103542]; Redox Balance and Stress Signaling; Department of
   Defense office of the Congressionally Directed Medical Research Programs
   through the Melanoma Research Program [W81XWH-22-MRP-IA, ME220116];
   Swedish Research Council [2015-03955]; South Carolina Centers of
   Economic Excellence Program; American Cancer Society Institutional
   Research Grant (ACS-IRG) [IRG-19-137-2]; Swedish Research Council
   [2015-03955] Funding Source: Swedish Research Council
FX We thank Gyda C. Beeson from Bioenergetics Profiling Core facility at
   Medical University of South Carolina for helping with Seahorse metabolic
   flux assay. This work was supported by grants from National Institutes
   of Health 5P20GM103542-South Carolina COBRE in Oxidants, Redox Balance
   and Stress Signaling, Department of Defense office of the
   Congressionally Directed Medical Research Programs through the Melanoma
   Research Program under Award No. W81XWH-22-MRP-IA (ME220116) , the
   Swedish Research Council 2015-03955, the South Carolina Centers of
   Economic Excellence Program, and American Cancer Society Institutional
   Research Grant (ACS-IRG) IRG-19-137-2.
CR Angeli JPF, 2019, NAT REV CANCER, V19, P405, DOI 10.1038/s41568-019-0149-1
   Arnold M, 2022, JAMA DERMATOL, V158, P495, DOI 10.1001/jamadermatol.2022.0160
   Basit F, 2017, CELL DEATH DIS, V8, DOI 10.1038/cddis.2017.133
   Chakraborty P, 2019, J BIOL CHEM, V294, P9198, DOI 10.1074/jbc.RA118.006753
   Chatterjee S, 2018, CELL METAB, V27, P85, DOI 10.1016/j.cmet.2017.10.006
   Conrad M, 2019, NAT CHEM BIOL, V15, P1137, DOI 10.1038/s41589-019-0408-1
   Dixon SJ, 2012, CELL, V149, P1060, DOI 10.1016/j.cell.2012.03.042
   Fischer GM, 2018, PIGM CELL MELANOMA R, V31, P11, DOI 10.1111/pcmr.12661
   Gagliardi M, 2020, CELL CYCLE, V19, P2411, DOI 10.1080/15384101.2020.1806426
   Gagliardi M, 2019, CELL DEATH DIS, V10, DOI 10.1038/s41419-019-2143-7
   Hangauer MJ, 2017, NATURE, V551, P247, DOI 10.1038/nature24297
   Hayes JD, 2020, CANCER CELL, V38, P167, DOI 10.1016/j.ccell.2020.06.001
   Hutchens S, 2011, INVEST NEW DRUG, V29, P719, DOI 10.1007/s10637-010-9407-5
   Jiang Z, 2021, J CLIN INVEST, V131, DOI 10.1172/JCI139434
   Khamari R, 2018, CELL DEATH DIS, V9, DOI 10.1038/s41419-018-0340-4
   Kovárová J, 2018, PLOS PATHOG, V14, DOI 10.1371/journal.ppat.1006953
   Kuang FM, 2021, CELL CHEM BIOL, V28, P765, DOI 10.1016/j.chembiol.2021.01.006
   Kumar PR, 2021, BRIT J CANCER, V124, P115, DOI 10.1038/s41416-020-01159-y
   Lei K, 2008, ONCOGENE, V27, P4877, DOI 10.1038/onc.2008.132
   Martinez-Outschoorn UE, 2017, NAT REV CLIN ONCOL, V14, P11, DOI 10.1038/nrclinonc.2016.60
   Morgenstern R, 2011, DRUG METAB REV, V43, P300, DOI 10.3109/03602532.2011.558511
   Pérez-Guijarro E, 2020, NAT MED, V26, P781, DOI 10.1038/s41591-020-0818-3
   Piskounova E, 2015, NATURE, V527, P186, DOI 10.1038/nature15726
   Pizzimenti S, 2021, ANTIOXIDANTS-BASEL, V10, DOI 10.3390/antiox10121942
   Quaglino P, 2021, DERMATOL PRACT CONCE, V11, DOI 10.5826/dpc.11S1a164S
   Saavedra JE, 2006, J MED CHEM, V49, P1157, DOI 10.1021/jm050700k
   Sandru A, 2014, J Med Life, V7, P572
   Schadendorf D, 2018, LANCET, V392, P971, DOI 10.1016/S0140-6736(18)31559-9
   Schöckel L, 2015, CANCER METAB, V3, DOI 10.1186/s40170-015-0138-0
   Shah DJ, 2014, MAYO CLIN PROC, V89, P504, DOI 10.1016/j.mayocp.2014.02.002
   Talebi A, 2018, NAT COMMUN, V9, DOI 10.1038/s41467-018-04664-0
   Talty R, 2022, PIGM CELL MELANOMA R, V35, P18, DOI 10.1111/pcmr.13009
   Tasdogan A, 2021, CANCER DISCOV, V11, P2682, DOI 10.1158/2159-8290.CD-21-0558
   Tasdogan A, 2020, NATURE, V577, P115, DOI 10.1038/s41586-019-1847-2
   Tavakoli GM, 2023, INT IMMUNOPHARMACOL, V119, DOI 10.1016/j.intimp.2023.110215
   Townsend DM, 2008, CANCER RES, V68, P2870, DOI 10.1158/0008-5472.CAN-07-5957
   Townsend DM, 2006, MOL PHARMACOL, V69, P501, DOI 10.1124/mol.105.018523
   Tsoi J, 2018, CANCER CELL, V33, P890, DOI 10.1016/j.ccell.2018.03.017
   Ubellacker JM, 2020, NATURE, V585, P113, DOI 10.1038/s41586-020-2623-z
   Viswanathan VS, 2017, NATURE, V547, P453, DOI 10.1038/nature23007
   Wang WM, 2019, NATURE, V569, P270, DOI 10.1038/s41586-019-1170-y
   Wherry EJ, 2015, NAT REV IMMUNOL, V15, P486, DOI 10.1038/nri3862
   Wolpaw AJ, 2018, TRENDS CELL BIOL, V28, P201, DOI 10.1016/j.tcb.2017.11.006
   Yang WS, 2014, CELL, V156, P317, DOI 10.1016/j.cell.2013.12.010
   Zeng FR, 2020, FRONT ONCOL, V10, DOI 10.3389/fonc.2020.01710
   Zhang J., 2023, J. Biol. Chem., V299
   Zhang J, 2020, FREE RADICAL BIO MED, V160, P755, DOI 10.1016/j.freeradbiomed.2020.09.013
   Zhang J, 2018, J BIOL CHEM, V293, P4366, DOI 10.1074/jbc.M117.814327
   Zhang J, 2014, PLOS ONE, V9, DOI 10.1371/journal.pone.0107478
   Zhang LL, 2019, CANCER RES, V79, P4072, DOI 10.1158/0008-5472.CAN-18-3503
   Zhang LL, 2019, ADV CANCER RES, V142, P187, DOI 10.1016/bs.acr.2019.01.005
   Zhang X, 2015, NANOMED-NANOTECHNOL, V11, P1365, DOI 10.1016/j.nano.2015.04.001
   Zhao LD, 2018, IMMUNOTHERAPY-UK, V10, P1133, DOI 10.2217/imt-2018-0056
NR 53
TC 0
Z9 0
U1 0
U2 0
PU ACADEMIC PRESS LTD- ELSEVIER SCIENCE LTD
PI LONDON
PA 24-28 OVAL RD, LONDON NW1 7DX, ENGLAND
SN 1043-6618
EI 1096-1186
J9 PHARMACOL RES
JI Pharmacol. Res.
PD OCT
PY 2023
VL 196
AR 106899
DI 10.1016/j.phrs.2023.106899
EA SEP 2023
PG 12
WC Pharmacology & Pharmacy
WE Science Citation Index Expanded (SCI-EXPANDED)
SC Pharmacology & Pharmacy
GA T0MV3
UT WOS:001075023400001
PM 37648102
OA Green Accepted, hybrid
DA 2024-02-05
ER

PT J
AU Mani, S
   Swargiary, G
   Ralph, SJ
AF Mani, Shalini
   Swargiary, Geeta
   Ralph, Stephen J.
TI Targeting the redox imbalance in mitochondria: A novel mode for cancer
   therapy
SO MITOCHONDRION
LA English
DT Article
DE Mitochondria; Redox imbalance; Oxidative stress; Cancer; Pro-oxidants
ID EMODIN INDUCES APOPTOSIS; CELL LUNG-CANCER; OXYGEN SPECIES GENERATION;
   ROS-MEDIATED MECHANISMS; NF-KAPPA-B; OXIDATIVE STRESS; MOTEXAFIN
   GADOLINIUM; NADPH OXIDASE; TUMOR-GROWTH; STEM-CELLS
AB Changes in reactive oxygen species (ROS) levels affect many aspects of cell behavior. During carcinogenesis, moderate ROS production modifies gene expression to alter cell function, elevating metabolic activity and ROS. To avoid extreme ROS-activated death, cancer cells increase antioxidative capacity, regulating sustained ROS levels that promote growth. Anticancer therapies are exploring inducing supranormal, cytotoxic oxidative stress levels either inhibiting antioxidative capacity or promoting excess ROS to selectively destroy cancer cells, triggering mechanisms such as apoptosis, autophagy, necrosis, or ferroptosis. This review exemplifies pro-oxidants (natural/synthetic/repurposed drugs) and their clinical significance as cancer therapies providing revolutionary approaches.
C1 [Mani, Shalini; Swargiary, Geeta] Jaypee Inst Informat Technol, Dept Biotechnol, Ctr Emerging Dis, Noida, India.
   [Ralph, Stephen J.] Griffith Univ, Sch Med Sci, Southport, Qld, Australia.
C3 Jaypee Institute of Information Technology (JIIT); Griffith University;
   Griffith University - Gold Coast Campus
RP Mani, S (通讯作者)，Jaypee Inst Informat Technol, Dept Biotechnol, Ctr Emerging Dis, Noida, India.; Ralph, SJ (通讯作者)，Griffith Univ, Sch Med Sci, Southport, Qld, Australia.
EM shalini.mani@jiit.ac.in; s.ralph@griffith.edu.au
RI Ralph, Stephen J./AAE-4888-2019
OI Ralph, Stephen J./0000-0002-4335-092X; SWARGIARY,
   GEETA/0000-0002-1325-0960
CR Abdelhamid G, 2015, FREE RADICAL BIO MED, V82, P1, DOI 10.1016/j.freeradbiomed.2015.01.005
   Aboelella NS, 2021, CANCERS, V13, DOI 10.3390/cancers13050986
   Ahmed KS, 2020, J LIPOSOME RES, V30, P285, DOI 10.1080/08982104.2019.1634724
   Akaishi T, 2020, BIOL PHARM BULL, V43, P138, DOI 10.1248/bpb.b19-00699
   Al-Kharusi MRA, 2013, CARCINOGENESIS, V34, P1150, DOI 10.1093/carcin/bgt020
   [Anonymous], 2012, WITHDRAWAL APPROVAL
   Arber N, 2006, NEW ENGL J MED, V355, P885, DOI 10.1056/NEJMoa061652
   Arber N, 2011, AM J GASTROENTEROL, V106, P1135, DOI 10.1038/ajg.2011.116
   Arbiser JL, 2002, P NATL ACAD SCI USA, V99, P715, DOI 10.1073/pnas.022630199
   Assi M, 2016, OXID MED CELL LONGEV, V2016, DOI 10.1155/2016/9579868
   Babich H, 2011, J TOXICOL-US, V2011, DOI 10.1155/2011/467305
   Bader SB, 2021, CANCERS, V13, DOI 10.3390/cancers13010023
   Bauer D, 2017, CELL DEATH DIS, V8, DOI 10.1038/cddis.2017.6
   Bell EL, 2007, J CELL BIOL, V177, P1029, DOI 10.1083/jcb.200609074
   Benot-Dominguez R, 2021, BIOMED PHARMACOTHER, V134, DOI 10.1016/j.biopha.2020.111139
   Berridge MV, 2015, CANCER RES, V75, P3203, DOI 10.1158/0008-5472.CAN-15-0859
   Bertagnolli MM, 2009, CANCER PREV RES, V2, P310, DOI 10.1158/1940-6207.CAPR-08-0206
   Bertout JA, 2008, NAT REV CANCER, V8, P967, DOI 10.1038/nrc2540
   Bezerra DP, 2017, NUTRIENTS, V9, DOI 10.3390/nu9121367
   Blanco JG, 2012, J CLIN ONCOL, V30, P1415, DOI 10.1200/JCO.2011.34.8987
   Bowles EJA, 2012, JNCI-J NATL CANCER I, V104, P1293, DOI 10.1093/jnci/djs317
   Boyer-Guittaut M, 2014, AUTOPHAGY, V10, P986, DOI 10.4161/auto.28390
   Brunelle JK, 2005, CELL METAB, V1, P409, DOI 10.1016/j.cmet.2005.05.002
   Cadenas E, 2000, FREE RADICAL BIO MED, V29, P222, DOI 10.1016/S0891-5849(00)00317-8
   Cairns RA, 2011, NAT REV CANCER, V11, P85, DOI 10.1038/nrc2981
   Cao L, 2016, INT J ONCOL, V49, P735, DOI 10.3892/ijo.2016.3559
   Cardinale D, 2015, CIRCULATION, V131, P1981, DOI 10.1161/CIRCULATIONAHA.114.013777
   Carocho M, 2013, FOOD CHEM TOXICOL, V51, P15, DOI 10.1016/j.fct.2012.09.021
   Pacheco-Velázquez SC, 2018, MOL PHARMACEUT, V15, P2151, DOI 10.1021/acs.molpharmaceut.8b00015
   Cesi G, 2017, MOL CANCER, V16, DOI 10.1186/s12943-017-0667-y
   Chang SP, 2011, J DERMATOL SCI, V62, P183, DOI 10.1016/j.jdermsci.2011.03.001
   Checchetto V, 2018, BIOCHEM BIOPH RES CO, V500, P51, DOI 10.1016/j.bbrc.2017.06.095
   Chen C, 2013, LEUKEMIA LYMPHOMA, V54, P2517, DOI 10.3109/10428194.2013.781170
   Chen Q, 2008, P NATL ACAD SCI USA, V105, P11105, DOI 10.1073/pnas.0804226105
   Chen S, 2015, PLOS ONE, V10, DOI 10.1371/journal.pone.0121115
   Chen Z, 2010, ONCOGENE, V29, P4362, DOI 10.1038/onc.2010.193
   Cheng Y, 2020, J CONTROL RELEASE, V318, P38, DOI 10.1016/j.jconrel.2019.12.011
   Chio IIC, 2017, TRENDS MOL MED, V23, P411, DOI 10.1016/j.molmed.2017.03.004
   Chiou JF, 2009, CANCER BIOL THER, V8, P1904, DOI 10.4161/cbt.8.20.9436
   Choi DG, 2019, INT J MOL SCI, V20, DOI 10.3390/ijms20133220
   Chu TH, 2018, CANCER MED-US, V7, P2567, DOI 10.1002/cam4.1487
   Chu TH, 2014, ONCOTARGET, V5, P1475, DOI 10.18632/oncotarget.1745
   Costa MC, 2020, J NUTR BIOCHEM, V76, DOI 10.1016/j.jnutbio.2019.108303
   D'Angelo S, 2017, INT J ONCOL, V51, P939, DOI 10.3892/ijo.2017.4088
   Dai F, 2018, FOOD CHEM, V250, P213, DOI 10.1016/j.foodchem.2018.01.069
   Dang CV, 2008, ERNST SCHERING FOUND, V4, P35, DOI 10.1007/2789_2008_088
   Darvishi K, 2007, CANCER LETT, V249, P249, DOI 10.1016/j.canlet.2006.09.005
   Datta A, 2020, ACS OMEGA, V5, P9714, DOI 10.1021/acsomega.9b04006
   De Haes W, 2014, P NATL ACAD SCI USA, V111, pE2501, DOI 10.1073/pnas.1321776111
   De Luca A, 2015, ONCOTARGET, V6, P14777, DOI 10.18632/oncotarget.4401
   De Raedt T, 2011, CANCER CELL, V20, P400, DOI 10.1016/j.ccr.2011.08.014
   de Sa PL, 2017, OXID MED CELL LONGEV, V2017, DOI 10.1155/2017/2467940
   De Saedeleer CJ, 2014, ONCOGENE, V33, P4060, DOI 10.1038/onc.2013.454
   Debucquoy A, 2009, RADIOTHER ONCOL, V93, P273, DOI 10.1016/j.radonc.2009.08.006
   Dehghani S, 2020, CELL BIOCHEM FUNCT, V38, P558, DOI 10.1002/cbf.3500
   Blanquer-Rosselló MD, 2017, BBA-GEN SUBJECTS, V1861, P431, DOI 10.1016/j.bbagen.2016.10.009
   Denoyer D, 2015, METALLOMICS, V7, P1459, DOI 10.1039/c5mt00149h
   Dewaele M, 2010, AUTOPHAGY, V6, P838, DOI 10.4161/auto.6.7.12113
   Dewhirst MW, 2008, NAT REV CANCER, V8, P425, DOI 10.1038/nrc2397
   Diehn M, 2009, NATURE, V458, P780, DOI 10.1038/nature07733
   Dixon SJ, 2012, CELL, V149, P1060, DOI 10.1016/j.cell.2012.03.042
   Djavaheri-Mergny M, 2003, ONCOGENE, V22, P2558, DOI 10.1038/sj.onc.1206356
   Dong LF, 2017, ELIFE, V6, DOI 10.7554/eLife.22187
   Dong XX, 2018, ONCOL REP, V40, P1985, DOI 10.3892/or.2018.6620
   Dong XX, 2016, PHYTOTHER RES, V30, P1207, DOI 10.1002/ptr.5631
   Doroshow JH, 2019, OXID MED CELL LONGEV, V2019, DOI 10.1155/2019/9474823
   Dvorakova K, 2002, ANTI-CANCER DRUG, V13, P1031, DOI 10.1097/00001813-200211000-00007
   Eghbaliferiz S, 2016, PHYTOTHER RES, V30, P1379, DOI 10.1002/ptr.5643
   El-Agamey A, 2007, FREE RADICAL RES, V41, P295, DOI 10.1080/10715760601087558
   Erler JT, 2006, NATURE, V440, P1222, DOI 10.1038/nature04695
   Evens AM, 2005, BLOOD, V105, P1265, DOI 10.1182/blood-2004-03-0964
   Falone S, 2019, OXID MED CELL LONGEV, V2019, DOI 10.1155/2019/4647807
   Fan GJ, 2009, CHEM-EUR J, V15, P12889, DOI 10.1002/chem.200901627
   Fan J, 2019, J CELL MOL MED, V23, P21, DOI 10.1111/jcmm.13930
   Farhood B, 2019, J CELL BIOCHEM, V120, P71, DOI 10.1002/jcb.27594
   Ferro F, 2020, SEMIN CELL DEV BIOL, V98, P129, DOI 10.1016/j.semcdb.2019.05.029
   Fiaschi Tania, 2012, Int J Cell Biol, V2012, P762825, DOI 10.1155/2012/762825
   Fiorillo M, 2019, AGING-US, V11, P2202, DOI 10.18632/aging.101905
   Fiorillo M, 2019, FRONT ONCOL, V8, DOI 10.3389/fonc.2018.00677
   Fiorillo M, 2016, ONCOTARGET, V7, P34084, DOI 10.18632/oncotarget.9122
   Fouad YA, 2017, AM J CANCER RES, V7, P1016
   Francis D, 2009, EXPERT OPIN PHARMACO, V10, P2171, DOI 10.1517/14656560903179325
   Galicia-Vázquez G, 2019, CRIT REV ONCOL HEMAT, V134, P65, DOI 10.1016/j.critrevonc.2018.12.003
   Gansukh E, 2020, ANTIOXIDANTS-BASEL, V9, DOI 10.3390/antiox9010028
   Gansukh E, 2019, FOOD CHEM TOXICOL, V127, P11, DOI 10.1016/j.fct.2019.02.037
   Gasparre G, 2011, CANCER RES, V71, P6220, DOI 10.1158/0008-5472.CAN-11-1042
   Gaude E, 2014, CANCER METAB, V2, DOI 10.1186/2049-3002-2-10
   Gerlach SU, 2020, OPEN BIOL, V10, DOI 10.1098/rsob.200060
   Gertz M, 2016, CELL MOL LIFE SCI, V73, P2871, DOI 10.1007/s00018-016-2180-7
   Ghanghas P, 2016, J ENVIRON PATHOL TOX, V35, P272, DOI 10.1615/JEnvironPatholToxicolOncol.2016015704
   Ghavami S, 2008, J CELL MOL MED, V12, P1005, DOI 10.1111/j.1582-4934.2008.00129.x
   Gilkes DM, 2013, FUTURE ONCOL, V9, P1623, DOI [10.2217/fon.13.92, 10.2217/FON.13.92]
   Gilliam LAA, 2013, FREE RADICAL BIO MED, V65, P988, DOI 10.1016/j.freeradbiomed.2013.08.191
   Girnun GD, 2012, SEMIN CELL DEV BIOL, V23, P381, DOI 10.1016/j.semcdb.2012.01.007
   Golab J, 2003, J BIOL CHEM, V278, P407, DOI 10.1074/jbc.M209125200
   Graham NA, 2012, MOL SYST BIOL, V8, DOI 10.1038/msb.2012.20
   Guerrini L, 2018, MICRO NANO TECHNOL, P177, DOI 10.1016/B978-0-12-813339-2.00007-4
   Gungor H, 2018, BIOMED PHARMACOTHER, V102, P221, DOI 10.1016/j.biopha.2018.03.066
   Gupte A, 2009, CANCER TREAT REV, V35, P32, DOI 10.1016/j.ctrv.2008.07.004
   Hagen T, 2004, BIOCHEM BIOPH RES CO, V322, P923, DOI 10.1016/j.bbrc.2004.07.204
   Halliwell B, 2008, ARCH BIOCHEM BIOPHYS, V476, P107, DOI 10.1016/j.abb.2008.01.028
   Hamy AS, 2019, J CLIN ONCOL, V37, P624, DOI 10.1200/JCO.18.00636
   Han MH, 2013, TOXICOL LETT, V220, P157, DOI 10.1016/j.toxlet.2013.04.020
   Han XQ, 2014, PLOS ONE, V9, DOI 10.1371/journal.pone.0100380
   Han Y, 2019, CANCERS, V11, DOI 10.3390/cancers11070931
   Harris IS, 2015, CANCER CELL, V27, P211, DOI 10.1016/j.ccell.2014.11.019
   Hayes JD, 2020, CANCER CELL, V38, P167, DOI 10.1016/j.ccell.2020.06.001
   He L, 2017, CELL PHYSIOL BIOCHEM, V44, P532, DOI 10.1159/000485089
   Heo JR, 2018, INT J MOL MED, V42, P1427, DOI 10.3892/ijmm.2018.3732
   Hiramoto K, 2014, CANCER PREV RES, V7, P835, DOI 10.1158/1940-6207.CAPR-14-0094
   Hoang QT, 2021, J IND ENG CHEM, V95, P101, DOI 10.1016/j.jiec.2020.12.009
   Hong YH, 2015, FRONT ONCOL, V5, DOI 10.3389/fonc.2015.00167
   Hu Z, 2016, J EXP CLIN CANC RES, V35, DOI 10.1186/s13046-016-0349-4
   Huang CL, 2017, ONCOTARGET, V8, P115254, DOI 10.18632/oncotarget.23250
   Hwang PM, 2001, NAT MED, V7, P1111, DOI 10.1038/nm1001-1111
   Imhoff BR, 2009, BIOCHEM J, V424, P491, DOI 10.1042/BJ20091286
   Irie T, 2007, INT J CANCER, V121, P878, DOI 10.1002/ijc.22720
   Isei MO, 2021, COMP BIOCHEM PHYS C, V243, DOI 10.1016/j.cbpc.2021.108999
   Ishii T, 2000, J BIOL CHEM, V275, P16023, DOI 10.1074/jbc.275.21.16023
   Ito H, 2017, J CLIN BIOCHEM NUTR, V61, P183, DOI 10.3164/jcbn.17-8
   Itoh T, 2011, FREE RADICAL RES, V45, P1033, DOI 10.3109/10715762.2011.591391
   Jain AK, 2014, NANOMED-NANOTECHNOL, V10, P959, DOI 10.1016/j.nano.2013.12.010
   Jiang L, 2015, NATURE, V520, P57, DOI 10.1038/nature14344
   Jin CH, 2011, J INT MED RES, V39, P2129, DOI 10.1177/147323001103900609
   Jin FJ, 2019, CANCER BIOL MED, V16, P38, DOI 10.20892/j.issn.2095-3941.2018.0253
   Jin X, 2020, CANCER CELL INT, V20, DOI 10.1186/s12935-020-01370-0
   Johnson JD, 2009, FREE RADICAL BIO MED, V47, P321, DOI 10.1016/j.freeradbiomed.2009.05.008
   Kagan VE, 2005, NAT CHEM BIOL, V1, P223, DOI 10.1038/nchembio727
   Kang BH, 2007, CELL, V131, P257, DOI 10.1016/j.cell.2007.08.028
   Karar J, 2011, FRONT MOL NEUROSCI, V4, DOI 10.3389/fnmol.2011.00051
   Karin M, 2002, NAT IMMUNOL, V3, P221, DOI 10.1038/ni0302-221
   KEIZER HG, 1990, PHARMACOL THERAPEUT, V47, P219, DOI 10.1016/0163-7258(90)90088-J
   Khamphio M, 2016, LIFE SCI, V158, P46, DOI 10.1016/j.lfs.2016.06.017
   Khan AQ, 2020, MOLECULES, V25, DOI 10.3390/molecules25051229
   Khan N, 2008, ANTIOXID REDOX SIGN, V10, P475, DOI 10.1089/ars.2007.1740
   Khromova NV, 2009, CANCER LETT, V276, P143, DOI 10.1016/j.canlet.2008.10.049
   Kim A, 2013, PLOS ONE, V8, DOI 10.1371/journal.pone.0078061
   Kim J, 2016, EXP MOL MED, V48, DOI 10.1038/emm.2016.119
   Kim JW, 2006, CELL METAB, V3, P177, DOI 10.1016/j.cmet.2006.02.002
   Kim TH, 2019, MOL MED REP, V19, P3353, DOI 10.3892/mmr.2019.9962
   Kim YS, 2007, MOL CELL, V26, P675, DOI 10.1016/j.molcel.2007.04.021
   Kim YM, 2006, CANCER RES, V66, P6167, DOI 10.1158/0008-5472.CAN-05-3640
   Kleih M, 2019, CELL DEATH DIS, V10, DOI 10.1038/s41419-019-2081-4
   Kocyigit A, 2017, CELL MOL BIOL, V63, P97, DOI 10.14715/cmb/2017.63.11.17
   Kotamraju S, 2002, J BIOL CHEM, V277, P17179, DOI 10.1074/jbc.M111604200
   Kotsafti A, 2020, CANCERS, V12, DOI 10.3390/cancers12071748
   Kumar S, 2017, ONCOTARGET, V8, P20895, DOI 10.18632/oncotarget.14947
   Kumari S, 2018, BIOMARK INSIGHTS, V13, DOI 10.1177/1177271918755391
   Kurtova AV, 2015, NATURE, V517, P209, DOI 10.1038/nature14034
   Kuttikrishnan S, 2019, FRONT ONCOL, V9, DOI 10.3389/fonc.2019.00484
   Lakhani NJ, 2003, PHARMACOTHERAPY, V23, P165, DOI 10.1592/phco.23.2.165.32088
   Lamb R, 2015, ONCOTARGET, V6, P30453, DOI 10.18632/oncotarget.5852
   Lamb R, 2015, ONCOTARGET, V6, P4569, DOI 10.18632/oncotarget.3174
   Le Gal K, 2015, SCI TRANSL MED, V7, DOI 10.1126/scitranslmed.aad3740
   LeBleu VS, 2014, NAT CELL BIOL, V16, P992, DOI 10.1038/ncb3039
   Lee KT, 2018, SCI REP-UK, V8, DOI 10.1038/s41598-018-34499-0
   Lee WJ, 2015, ARCH TOXICOL, V89, P1103, DOI 10.1007/s00204-014-1300-0
   León-González AJ, 2015, BIOCHEM PHARMACOL, V98, P371, DOI 10.1016/j.bcp.2015.07.017
   Li LL, 2015, CELL MOL NEUROBIOL, V35, P615, DOI 10.1007/s10571-015-0166-x
   Li QW, 2016, ONCOL LETT, V11, P474, DOI 10.3892/ol.2015.3879
   Li X, 2021, PROTEIN CELL, V12, P858, DOI 10.1007/s13238-020-00810-x
   Li X, 2019, OXID MED CELL LONGEV, V2019, DOI 10.1155/2019/9706792
   Li Z, 2014, EVID-BASED COMPL ALT, V2014, DOI 10.1155/2014/289264
   Lin SY, 2009, ANTICANCER RES, V29, P327
   Lin YN, 2019, BIOMED PHARMACOTHER, V118, DOI 10.1016/j.biopha.2019.109249
   Ling YH, 2003, J BIOL CHEM, V278, P33714, DOI 10.1074/jbc.M302559200
   Liou GY, 2010, FREE RADICAL RES, V44, P479, DOI 10.3109/10715761003667554
   Liu JH, 2015, OXID MED CELL LONGEV, V2015, DOI 10.1155/2015/294303
   Liu LZ, 2006, FREE RADICAL BIO MED, V41, P1521, DOI 10.1016/j.freeradbiomed.2006.08.003
   Liu XR, 2018, BBA-MOL CELL RES, V1865, P1130, DOI 10.1016/j.bbamcr.2018.05.011
   Liu XX, 2020, REDOX BIOL, V36, DOI 10.1016/j.redox.2020.101652
   Liu YP, 2019, INT J MOL MED, V44, P771, DOI 10.3892/ijmm.2019.4244
   Liu ZH, 2019, ONCOTARGETS THER, V12, P10749, DOI 10.2147/OTT.S222819
   López-Ríos F, 2007, CANCER RES, V67, P9013, DOI 10.1158/0008-5472.CAN-07-1678
   Luanpitpong S, 2013, MOL BIOL CELL, V24, P858, DOI 10.1091/mbc.E12-10-0747
   Lucas IK, 2015, PLANTA MED, V81, P1038, DOI 10.1055/s-0035-1546129
   Ma X, 2010, J AGR FOOD CHEM, V58, P5086, DOI 10.1021/jf904403u
   Ma YW, 2010, BBA-BIOENERGETICS, V1797, P29, DOI 10.1016/j.bbabio.2009.07.008
   Maiani G, 2009, MOL NUTR FOOD RES, V53, pS194, DOI 10.1002/mnfr.200800053
   Mailloux RJ, 2015, REDOX BIOL, V4, P381, DOI 10.1016/j.redox.2015.02.001
   Mani S, 2020, INT J MOL SCI, V21, DOI 10.3390/ijms21196992
   Martín-Cordero C, 2012, CURR DRUG TARGETS, V13, P1006, DOI 10.2174/138945012802009044
   Martinez-Outschoorn UE, 2011, AM J PATHOL, V178, P1949, DOI 10.1016/j.ajpath.2011.03.002
   Marullo R, 2013, PLOS ONE, V8, DOI 10.1371/journal.pone.0081162
   Masson N, 2012, EMBO REP, V13, P251, DOI 10.1038/embor.2012.9
   Maulik N, 2002, ANTIOXID REDOX SIGN, V4, P805, DOI 10.1089/152308602760598963
   Mayr JA, 2008, CLIN CANCER RES, V14, P2270, DOI 10.1158/1078-0432.CCR-07-4131
   McStay GP, 2002, BIOCHEM J, V367, P541, DOI 10.1042/BJ20011672
   Mehta MP, 2003, J CLIN ONCOL, V21, P2529, DOI 10.1200/JCO.2003.12.122
   Meierjohann S, 2014, EUR J CELL BIOL, V93, P36, DOI 10.1016/j.ejcb.2013.11.005
   Meng XY, 2014, ONCOL LETT, V7, P2053, DOI 10.3892/ol.2014.2050
   Meyerhardt JA, 2020, J CLIN ONCOL, V38
   Milkovic L, 2019, CELLS-BASEL, V8, DOI 10.3390/cells8080793
   Mitsuishi Y, 2012, CANCER CELL, V22, P66, DOI 10.1016/j.ccr.2012.05.016
   Molognoni F, 2013, PLOS ONE, V8, DOI 10.1371/journal.pone.0081937
   Moon JJ, 2019, EXP BIOL MED, V244, P227, DOI 10.1177/1535370219826031
   Mori K, 2004, CANCER RES, V64, P7464, DOI 10.1158/0008-5472.CAN-04-1725
   Murphy MP, 2009, BIOCHEM J, V417, P1, DOI 10.1042/BJ20081386
   Nissen SE, 2016, NEW ENGL J MED, V375, P2519, DOI 10.1056/NEJMoa1611593
   Onodera T, 2019, CHEM PHARM BULL, V67, P186, DOI 10.1248/cpb.c18-00767
   Orecchioni S, 2019, CANCER J, V25, P82, DOI 10.1097/PPO.0000000000000360
   Paik JH, 2007, CELL, V128, P309, DOI 10.1016/j.cell.2006.12.029
   Pallichankandy S, 2015, FREE RADICAL BIO MED, V89, P708, DOI 10.1016/j.freeradbiomed.2015.10.404
   Palma TV, 2020, MOL BIOL REP, V47, P4393, DOI 10.1007/s11033-020-05500-9
   Pani G, 2009, ANTIOXID REDOX SIGN, V11, P2791, DOI 10.1089/ars.2009.2739
   Panieri E, 2016, CELL DEATH DIS, V7, DOI 10.1038/cddis.2016.105
   Park GB, 2018, ONCOL LETT, V16, P4526, DOI 10.3892/ol.2018.9233
   Park JW, 2017, ACTA PHARMACOL SIN, V38, P1486, DOI 10.1038/aps.2017.106
   Park SH, 2015, BRAZ J MED BIOL RES, V48, P111, DOI 10.1590/1414-431X20144293
   Peiris-Pagès M, 2019, AGING-US, V11, P4801, DOI 10.18632/aging.102054
   Pelicano H, 2003, J BIOL CHEM, V278, P37832, DOI 10.1074/jbc.M301546200
   Perillo B, 2020, EXP MOL MED, V52, P192, DOI 10.1038/s12276-020-0384-2
   Piskounova E, 2015, NATURE, V527, P186, DOI 10.1038/nature15726
   Poillet-Perez L, 2015, REDOX BIOL, V4, P184, DOI 10.1016/j.redox.2014.12.003
   Poljsak B, 2013, OXID MED CELL LONGEV, V2013, DOI 10.1155/2013/956792
   Prasad NR, 2005, TOXICOLOGY, V209, P225, DOI 10.1016/j.tox.2004.12.009
   Prieto-Domínguez N, 2016, J PINEAL RES, V61, P396, DOI 10.1111/jpi.12358
   Pritchard R, 2018, BIOCHEM PHARMACOL, V154, P318, DOI 10.1016/j.bcp.2018.05.013
   Ralph SJ, 2018, J CANCER METAS TREAT, V4, P49, DOI [10.20517/2394-4722.2018.42, DOI 10.20517/2394-4722.2018.42]
   Ralph SJ, 2019, MED RES REV, V39, P2397, DOI 10.1002/med.21589
   Ralph SJ, 2010, MOL ASPECTS MED, V31, P145, DOI 10.1016/j.mam.2010.02.008
   Ralph SJ, 2010, MOL ASPECTS MED, V31, P29, DOI 10.1016/j.mam.2009.12.006
   Ralph SJ, 2015, PHARMACEUTICALS-BASE, V8, P62, DOI 10.3390/ph8010062
   Ratnikov BI, 2017, ONCOGENE, V36, P147, DOI 10.1038/onc.2016.198
   Reczek CR, 2017, ANNU REV CANC BIOL, V1, P79, DOI 10.1146/annurev-cancerbio-041916-065808
   Reuter S, 2010, FREE RADICAL BIO MED, V49, P1603, DOI 10.1016/j.freeradbiomed.2010.09.006
   Rhee SG, 2006, SCIENCE, V312, P1882, DOI 10.1126/science.1130481
   Ribeiro D, 2018, FOOD CHEM TOXICOL, V120, P681, DOI 10.1016/j.fct.2018.07.060
   Robledo-Cadena DX, 2020, PHARMACEUTICALS-BASE, V13, DOI 10.3390/ph13120463
   Rofstad EK, 2006, CANCER RES, V66, P6699, DOI 10.1158/0008-5472.CAN-06-0983
   Sabet NS, 2020, N-S ARCH PHARMACOL, V393, P1447, DOI 10.1007/s00210-020-01853-x
   Sabharwal SS, 2014, NAT REV CANCER, V14, P709, DOI 10.1038/nrc3803
   Saini RK, 2015, FOOD RES INT, V76, P735, DOI 10.1016/j.foodres.2015.07.047
   Sánchez-Alvarez R, 2020, FRONT ONCOL, V10, DOI 10.3389/fonc.2020.01776
   Sannella AR, 2008, PLANTA MED, V74, P991
   Santandreu FM, 2011, CELL PHYSIOL BIOCHEM, V28, P219, DOI 10.1159/000331733
   Santos RX, 2013, ANTIOXID REDOX SIGN, V18, P2444, DOI 10.1089/ars.2012.5039
   Saunders IT, 2019, CANCER CELL INT, V19, DOI 10.1186/s12935-019-0820-3
   Scatena C, 2018, FRONT ONCOL, V8, DOI 10.3389/fonc.2018.00452
   Scherz-Shouval R, 2011, TRENDS BIOCHEM SCI, V36, P30, DOI 10.1016/j.tibs.2010.07.007
   Schieber M, 2014, CURR BIOL, V24, pR453, DOI 10.1016/j.cub.2014.03.034
   Schito L, 2019, ADV EXP MED BIOL, V1136, P71, DOI 10.1007/978-3-030-12734-3_5
   Sena LA, 2012, MOL CELL, V48, P158, DOI 10.1016/j.molcel.2012.09.025
   Shah MA, 2021, SEMIN ONCOL, V48, P238, DOI 10.1053/j.seminoncol.2021.05.002
   Shan FL, 2016, CANCER MED-US, V5, P3166, DOI 10.1002/cam4.881
   Shanmugasundaram K, 2017, NAT COMMUN, V8, DOI 10.1038/s41467-017-01106-1
   Shinohara M, 2010, J BIOL CHEM, V285, P4481, DOI 10.1074/jbc.M109.071779
   Singh CK, 2018, ANTIOXID REDOX SIGN, V28, P643, DOI 10.1089/ars.2017.7290
   Skulachev VP, 1998, BBA-BIOENERGETICS, V1363, P100, DOI 10.1016/S0005-2728(97)00091-1
   Sowmya PRR, 2017, FOOD CHEM TOXICOL, V106, P58, DOI 10.1016/j.fct.2017.05.024
   Srinivas US, 2019, REDOX BIOL, V25, DOI 10.1016/j.redox.2018.101084
   Sukiennicki GM, 2019, PLOS ONE, V14, DOI 10.1371/journal.pone.0208610
   Sun YW, 2020, MOL MED REP, V22, P2826, DOI 10.3892/mmr.2020.11376
   Sun Y, 2015, J RECEPT SIG TRANSD, V35, P600, DOI 10.3109/10799893.2015.1030412
   Sun YY, 2018, CELL MOL BIOL LETT, V23, DOI 10.1186/s11658-018-0074-4
   Sung SY, 2006, CANCER RES, V66, P9519, DOI 10.1158/0008-5472.CAN-05-4375
   Takashina M, 2017, INT J ONCOL, V50, P787, DOI 10.3892/ijo.2017.3859
   Tan AS, 2015, CELL METAB, V21, P81, DOI 10.1016/j.cmet.2014.12.003
   Tan X, 2018, CANCER LETT, V436, P119, DOI 10.1016/j.canlet.2018.08.012
   Tang FJ, 2020, TRANSL CANCER RES, V9, P1584, DOI 10.21037/tcr.2020.01.62
   Thompson PA, 2016, JNCI-J NATL CANCER I, V108, DOI 10.1093/jnci/djw151
   Torrano V, 2016, NAT CELL BIOL, V18, P645, DOI 10.1038/ncb3357
   Tothova Z, 2007, CELL, V128, P325, DOI 10.1016/j.cell.2007.01.003
   Trachootham D, 2006, CANCER CELL, V10, P241, DOI 10.1016/j.ccr.2006.08.009
   Trachootham D, 2009, NAT REV DRUG DISCOV, V8, P579, DOI 10.1038/nrd2803
   Udensi UK, 2016, J EXP CLIN CANC RES, V35, DOI 10.1186/s13046-016-0418-8
   Ullah MF, 2013, CELL BIOCHEM BIOPHYS, V67, P431, DOI 10.1007/s12013-011-9303-4
   Vander Heiden MG, 2017, CELL, V168, DOI 10.1016/j.cell.2016.12.039
   Waissbluth S, 2013, HEARING RES, V299, P37, DOI 10.1016/j.heares.2013.02.002
   Wallace KB, 2020, CIRC RES, V126, P926, DOI 10.1161/CIRCRESAHA.119.314681
   Wang CH, 2017, CELL PHYSIOL BIOCHEM, V42, P729, DOI 10.1159/000477890
   Wang CJ, 2019, FUTURE ONCOL, V15, P1243, DOI 10.2217/fon-2018-0708
   Wang H, 2016, SCI TRANSL MED, V8, DOI 10.1126/scitranslmed.aad6095
   Wang KJ, 2021, OXID MED CELL LONGEV, V2021, DOI 10.1155/2021/8840590
   Wang LH, 2017, J EXP CLIN CANC RES, V36, DOI 10.1186/s13046-017-0513-5
   Wang YY, 2018, ONCOL RES, V26, P889, DOI 10.3727/096504017X15009419625178
   Weinberg F, 2010, P NATL ACAD SCI USA, V107, P8788, DOI 10.1073/pnas.1003428107
   Wellen KE, 2010, MOL CELL, V40, P323, DOI 10.1016/j.molcel.2010.10.004
   White E, 2012, NAT REV CANCER, V12, P401, DOI 10.1038/nrc3262
   Wojdasiewicz P, 2014, MEDIAT INFLAMM, V2014, DOI 10.1155/2014/561459
   Wu X, 2005, ANTI-CANCER DRUG, V16, P93, DOI 10.1097/00001813-200501000-00014
   Xia C, 2007, CANCER RES, V67, P10823, DOI 10.1158/0008-5472.CAN-07-0783
   Xiao D, 2006, CARCINOGENESIS, V27, P2223, DOI 10.1093/carcin/bgl087
   Xie J, 2015, TUMOR BIOL, V36, P1279, DOI 10.1007/s13277-014-2754-7
   Xie MJ, 2014, ASIAN PAC J CANCER P, V15, P5201, DOI 10.7314/APJCP.2014.15.13.5201
   Yi J, 2002, APOPTOSIS, V7, P209, DOI 10.1023/A:1015331229263
   Yoo CB, 2005, CANCER LETT, V225, P41, DOI 10.1016/j.canlet.2004.11.018
   Yoo SH, 2015, INT J ONCOL, V47, P1783, DOI 10.3892/ijo.2015.3150
   Yu TZ, 2020, J NUTR, V150, P2257, DOI 10.1093/jn/nxaa201
   Yu YH, 2019, AM J CHINESE MED, V47, P1675, DOI 10.1142/S0192415X19500861
   Zelenay S, 2015, CELL, V162, P1257, DOI 10.1016/j.cell.2015.08.015
   Zhang JX, 2016, OXID MED CELL LONGEV, V2016, DOI 10.1155/2016/4350965
   Zhang N, 2008, MOLECULES, V13, P1551, DOI 10.3390/molecules13081551
   Zhang Q, 2011, CANCER LETT, V313, P201, DOI 10.1016/j.canlet.2011.09.005
   Zhang Y, 2019, MOL MED REP, V19, P4449, DOI 10.3892/mmr.2019.10087
   Zhang Z, 2020, SIGNAL TRANSDUCT TAR, V5, DOI 10.1038/s41392-020-00213-8
   Zhao SP, 2009, CANCER INVEST, V27, P636, DOI 10.1080/07357900802672738
   Zheng CY, 2015, INT J ONCOL, V46, P1067, DOI 10.3892/ijo.2015.2826
   Zheng X, 2018, OXID MED CELL LONGEV, V2018, DOI 10.1155/2018/6235417
   Zhou J, 2015, MOL PHARMACEUT, V12, P1084, DOI 10.1021/mp5005838
   Zhou Q, 2020, ANDROLOGIA, V52, DOI 10.1111/and.13491
   Zhu DQ, 2020, J CANCER, V11, P2360, DOI 10.7150/jca.39511
   Zhu YM, 2018, J CLIN INVEST, V128, P3682, DOI 10.1172/JCI120844
   Zubair H, 2016, INT J MOL SCI, V17, DOI 10.3390/ijms17060973
   Zuo Y, 2009, CELL RES, V19, P449, DOI 10.1038/cr.2009.19
NR 305
TC 18
Z9 18
U1 2
U2 40
PU ELSEVIER SCI LTD
PI OXFORD
PA THE BOULEVARD, LANGFORD LANE, KIDLINGTON, OXFORD OX5 1GB, OXON, ENGLAND
SN 1567-7249
EI 1872-8278
J9 MITOCHONDRION
JI Mitochondrion
PD JAN
PY 2022
VL 62
BP 50
EP 73
DI 10.1016/j.mito.2021.11.002
EA NOV 2021
PG 24
WC Cell Biology; Genetics & Heredity
WE Science Citation Index Expanded (SCI-EXPANDED)
SC Cell Biology; Genetics & Heredity
GA WZ7YH
UT WOS:000720179000004
PM 34758363
DA 2024-02-05
ER

PT J
AU Wu, YL
   Lin, ZJ
   Tang, XZ
   Tong, ZY
   Ji, YQ
   Xu, YT
   Zhou, ZT
   Yang, J
   Li, ZH
   Liu, T
AF Wu, Yanlin
   Lin, Zhengjun
   Tang, Xianzhe
   Tong, Zhongyi
   Ji, Yuqiao
   Xu, Yingting
   Zhou, Ziting
   Yang, Jing
   Li, Zhihong
   Liu, Tang
TI Ferroptosis-related gene HIC1 in the prediction of the prognosis and
   immunotherapeutic efficacy with immunological activity
SO FRONTIERS IN IMMUNOLOGY
LA English
DT Article
DE HIC1; pan-cancer; genetic alternation; prognosis; immune
   microenvironment; immunotherapeutic efficacy; drug sensitivity
ID CPG-ISLAND METHYLATION; CANCER PROGRESSION; TUMOR; EXPRESSION; P53
AB BackgroundHypermethylated in Cancer 1 (HIC1) was originally confirmed as a tumor suppressor and has been found to be hypermethylated in human cancers. Although growing evidence has supported the critical roles of HIC1 in cancer initiation and development, its roles in tumor immune microenvironment and immunotherapy are still unclear, and no comprehensive pan-cancer analysis of HIC1 has been conducted. MethodsHIC1 expression in pan-cancer, and differential HIC1 expression between tumor and normal samples were investigated. Immunohistochemistry (IHC) was employed to validate HIC1 expression in different cancers by our clinical cohorts, including lung cancer, sarcoma (SARC), breast cancer, and kidney renal clear cell carcinoma (KIRC). The prognostic value of HIC1 was illustrated by Kaplan-Meier curves and univariate Cox analysis, followed by the genetic alteration analysis of HIC1 in pan-cancer. Gene Set Enrichment Analysis (GSEA) was conducted to illustrate the signaling pathways and biological functions of HIC1. The correlations between HIC1 and tumor mutation burden (TMB), microsatellite instability (MSI), and the immunotherapy efficacy of PD-1/PD-L1 inhibitors were analyzed by Spearman correlation analysis. Drug sensitivity analysis of HIC1 was performed by extracting data from the CellMiner & TRADE; database. ResultsHIC1 expression was abnormally expressed in most cancers, and remarkable associations between HIC1 expression and prognostic outcomes of patients in pan-cancer were detected. HIC1 was significantly correlated with T cells, macrophages, and mast cell infiltration in different cancers. Moreover, GSEA revealed that HIC1 was significantly involved in immune-related biological functions and signaling pathways. There was a close relationship of HIC1 with TMB and MSI in different cancers. Furthermore, the most exciting finding was that HIC1 expression was significantly correlated with the response to PD-1/PD-L1 inhibitors in cancer treatment. We also found that HIC1 was significantly correlated with the sensitivity of several anti-cancer drugs, such as axitinib, batracylin, and nelarabine. Finally, our clinical cohorts further validated the expression pattern of HIC1 in cancers. ConclusionsOur investigation provided an integrative understanding of the clinicopathological significance and functional roles of HIC1 in pan-cancer. Our findings suggested that HIC1 can function as a potential biomarker for predicting the prognosis, immunotherapy efficacy, and drug sensitivity with immunological activity in cancers.
C1 [Wu, Yanlin; Lin, Zhengjun; Ji, Yuqiao; Xu, Yingting; Zhou, Ziting; Yang, Jing; Li, Zhihong; Liu, Tang] Cent South Univ, Xiangya Hosp 2, Dept Orthoped, Changsha, Hunan, Peoples R China.
   [Tang, Xianzhe] Chenzhou No 1 Peoples Hosp, Dept Orthoped, Chenzhou, Hunan, Peoples R China.
   [Tong, Zhongyi] Cent South Univ, Xiangya Hosp 2, Dept Pathol, Changsha, Hunan, Peoples R China.
C3 Central South University; Central South University
RP Li, ZH; Liu, T (通讯作者)，Cent South Univ, Xiangya Hosp 2, Dept Orthoped, Changsha, Hunan, Peoples R China.
EM lizhihong@csu.edu.cn; liutang1204@csu.edu.cn
CR Ascierto ML, 2016, CANCER IMMUNOL RES, V4, P726, DOI 10.1158/2326-6066.CIR-16-0072
   Bhatt V, 2023, CELL DEATH DIS, V14, DOI 10.1038/s41419-023-05592-8
   Brieger J, 2010, ORAL ONCOL, V46, P678, DOI 10.1016/j.oraloncology.2010.06.016
   Briggs KJ, 2008, CANCER RES, V68, P8654, DOI 10.1158/0008-5472.CAN-08-1904
   Campbell PJ, 2020, NATURE, V578, P82, DOI 10.1038/s41586-020-1969-6
   Chen BB, 2018, METHODS MOL BIOL, V1711, P243, DOI 10.1007/978-1-4939-7493-1_12
   Chen WY, 2005, CELL, V123, P437, DOI 10.1016/j.cell.2005.08.011
   Chen WY, 2004, CANCER CELL, V6, P387, DOI 10.1016/j.ccr.2004.08.030
   Cheng GC, 2016, TUMOR BIOL, V37, P12779, DOI 10.1007/s13277-016-5243-3
   Cheng GC, 2014, CANCER RES, V74, P862, DOI 10.1158/0008-5472.CAN-13-2420
   Crowl JT, 2022, NAT IMMUNOL, V23, P1121, DOI 10.1038/s41590-022-01229-8
   Dai CS, 2020, CANCER GENE THER, V27, P645, DOI 10.1038/s41417-020-0170-2
   Eggers H, 2012, INT J ONCOL, V40, P1650, DOI 10.3892/ijo.2012.1367
   Fu T, 2021, J HEMATOL ONCOL, V14, DOI 10.1186/s13045-021-01103-4
   Gao JJ, 2013, SCI SIGNAL, V6, DOI 10.1126/scisignal.2004088
   Goldman M, 2015, NUCLEIC ACIDS RES, V43, pD812, DOI 10.1093/nar/gku1073
   Gupta S, 2019, MODERN PATHOL, V32, P1344, DOI 10.1038/s41379-019-0269-x
   Hao MG, 2017, J PATHOL, V242, P409, DOI 10.1002/path.4913
   Hao XP, 2022, REDOX BIOL, V56, DOI 10.1016/j.redox.2022.102463
   Hu B, 2016, CANCER LETT, V376, P387, DOI 10.1016/j.canlet.2016.04.013
   Hugo W, 2016, CELL, V165, P35, DOI 10.1016/j.cell.2016.02.065
   Jardim DL, 2021, CANCER CELL, V39, P154, DOI 10.1016/j.ccell.2020.10.001
   Jiacong H, 2023, MED ONCOL, V40, DOI 10.1007/s12032-023-01988-w
   Kilinc D, 2012, DNA CELL BIOL, V31, P826, DOI 10.1089/dna.2011.1431
   Koul S, 2004, MOL CANCER, V3, DOI 10.1186/1476-4598-3-16
   Liu JQ, 2022, CANCER CELL INT, V22, DOI 10.1186/s12935-022-02596-w
   McGrail DJ, 2021, ANN ONCOL, V32, P661, DOI 10.1016/j.annonc.2021.02.006
   Narayan Gopeshwar, 2003, Mol Cancer, V2, P24, DOI 10.1186/1476-4598-2-24
   O'Donnell JS, 2019, NAT REV CLIN ONCOL, V16, P151, DOI 10.1038/s41571-018-0142-8
   Palmeri M, 2022, ESMO OPEN, V7, DOI 10.1016/j.esmoop.2021.100336
   Qu XZ, 2021, PEERJ, V9, DOI 10.7717/peerj.12510
   Ren TH, 2023, FRONT PHARMACOL, V13, DOI 10.3389/fphar.2022.1071946
   Rood BR, 2013, EXPERT OPIN THER TAR, V17, P811, DOI 10.1517/14728222.2013.788152
   Rotte A, 2019, J EXP CLIN CANC RES, V38, DOI 10.1186/s13046-019-1259-z
   Singh A, 2020, INT J CANCER, V147, P1740, DOI 10.1002/ijc.32984
   Sriraksa R, 2011, BRIT J CANCER, V104, P1313, DOI 10.1038/bjc.2011.102
   Sung H, 2021, CA-CANCER J CLIN, V71, P209, DOI 10.3322/caac.21660
   Tseng RC, 2009, NEOPLASIA, V11, P763, DOI 10.1593/neo.09470
   Ullah U, 2018, CELL REP, V22, P2094, DOI 10.1016/j.celrep.2018.01.070
   WALES MM, 1995, NAT MED, V1, P570, DOI 10.1038/nm0695-570
   Wang H, 2022, FRONT CELL DEV BIOL, V9, DOI 10.3389/fcell.2021.807862
   Wang WM, 2019, NATURE, V569, P270, DOI 10.1038/s41586-019-1170-y
   Wang YY, 2018, J CLIN INVEST, V128, P5235, DOI 10.1172/JCI99974
   Xiao Y, 2021, PHARMACOL THERAPEUT, V221, DOI 10.1016/j.pharmthera.2020.107753
   Yang YP, 2015, J CLIN INVEST, V125, P3335, DOI 10.1172/JCI83871
   Yao J, 2021, CELL DEATH DIS, V12, DOI 10.1038/s41419-021-04185-7
   Yu GC, 2012, OMICS, V16, P284, DOI 10.1089/omi.2011.0118
   Zeng S, 2016, BBA-GENE REGUL MECH, V1859, P1481, DOI 10.1016/j.bbagrm.2016.10.003
   Zhang X, 2019, REDOX BIOL, V24, DOI 10.1016/j.redox.2019.101211
   Zhang YY, 2020, CELL MOL IMMUNOL, V17, P807, DOI 10.1038/s41423-020-0488-6
   Zhao L, 2022, CANCER COMMUN, V42, P88, DOI 10.1002/cac2.12250
   Zheng JH, 2013, CLIN CANCER RES, V19, P1400, DOI 10.1158/1078-0432.CCR-12-2888
   Zhou XG, 2019, J CELL BIOCHEM, V120, P6471, DOI 10.1002/jcb.27938
NR 53
TC 1
Z9 1
U1 5
U2 5
PU FRONTIERS MEDIA SA
PI LAUSANNE
PA AVENUE DU TRIBUNAL FEDERAL 34, LAUSANNE, CH-1015, SWITZERLAND
SN 1664-3224
J9 FRONT IMMUNOL
JI Front. Immunol.
PD JUN 14
PY 2023
VL 14
AR 1182030
DI 10.3389/fimmu.2023.1182030
PG 18
WC Immunology
WE Science Citation Index Expanded (SCI-EXPANDED)
SC Immunology
GA K1XJ1
UT WOS:001014438900001
PM 37388742
OA gold, Green Published
DA 2024-02-05
ER

PT J
AU Shan, QQ
   Zhang, C
   Li, YK
   Li, QY
   Zhang, YF
   Li, X
   Shi, JQ
   Hu, FY
AF Shan, Qingqing
   Zhang, Chi
   Li, Yangke
   Li, Qunying
   Zhang, Yifan
   Li, Xue
   Shi, Junqing
   Hu, Fengying
TI SLC7A11, a potential immunotherapeutic target in lung adenocarcinoma
SO SCIENTIFIC REPORTS
LA English
DT Article
ID FERROPTOSIS; CELLS
AB SLC7A11 has significant translational value in cancer treatment. However, there are few studies on whether SLC7A11 affects the immune status of lung adenocarcinoma (LUAD). Information on SLC7A11 expression and its impact on prognosis was obtained from the cancer genome atlas and gene expression omnibus databases. The differentially expressed genes (DEGs) were analysed by GO and KEGG. GSEA enrichment analysis was performed in the SLC7A11-high and SLC7A11-low groups. The relationship between SLC7A11 and tumour immunity, immune checkpoints, and immune cell infiltration was studied using R language. We analysed the correlation between SLC7A11 and chemotactic factors (CFs) and chemokine receptors using the TISIDB database. SLC7A11 is overexpressed in many tumours, including LUAD. The 5-year overall survival of patients in the SLC7A11-high group was lower than in the SLC7A11-low group. KEGG analysis found that the DEGs were enriched in ferroptosis signaling pathways. GSEA analysis found that the survival-related signaling pathways were enriched in the SLC7A11-low group. The SLC7A11-low group had higher immune scores and immune checkpoint expression. SLC7A11 was negatively correlated with many immune cells (CD8+ T cells, immature dendritic cells), CFs, chemokine receptors (such as CCL17/19/22/23, CXCL9/10/11/14, CCR4/6, CX3CR1, CXCR3) and MHCs (major histocompatibility complex). SLC7A11 may regulate tumour immunity and could be a potential therapeutic target for LUAD.
C1 [Shan, Qingqing; Zhang, Chi; Li, Yangke; Li, Qunying; Zhang, Yifan; Li, Xue; Shi, Junqing; Hu, Fengying] Chengdu First Peoples Hosp, Dept Respirat, 18 Wanxiang North Rd, Chengdu 610041, Sichuan, Peoples R China.
RP Li, YK; Li, QY (通讯作者)，Chengdu First Peoples Hosp, Dept Respirat, 18 Wanxiang North Rd, Chengdu 610041, Sichuan, Peoples R China.
EM yangkeli1978@sina.com; qunyingli1963@126.com
CR Badgley MA, 2020, SCIENCE, V368, P85, DOI 10.1126/science.aaw9872
   Bronger H, 2019, CANCER METAST REV, V38, P417, DOI 10.1007/s10555-019-09807-3
   Chen HIH, 2018, BMC SYST BIOL, V12, DOI 10.1186/s12918-018-0642-2
   Cheng CC, 2021, BIOMEDICINES, V9, DOI 10.3390/biomedicines9101349
   Conti L, 2020, CANCER IMMUNOL RES, V8, P1039, DOI 10.1158/2326-6066.CIR-20-0082
   Dhatchinamoorthy K, 2021, FRONT IMMUNOL, V12, DOI 10.3389/fimmu.2021.636568
   Evans AM, 2022, CELLS-BASEL, V11, DOI 10.3390/cells11233911
   Garrido F, 2017, CANCER IMMUNOL IMMUN, V66, P259, DOI 10.1007/s00262-016-1947-x
   Geeleher P, 2014, PLOS ONE, V9, DOI 10.1371/journal.pone.0107468
   Giese MA, 2019, BLOOD, V133, P2159, DOI 10.1182/blood-2018-11-844548
   Griffith BD, 2022, CANCERS, V14, DOI 10.3390/cancers14174092
   Groom JR, 2012, IMMUNITY, V37, P1091, DOI 10.1016/j.immuni.2012.08.016
   Gu SS, 2021, CANCER DISCOV, V11, P1524, DOI 10.1158/2159-8290.CD-20-0812
   He JJ, 2021, FRONT GENET, V12, DOI 10.3389/fgene.2021.770857
   Huang Y, 2005, CANCER RES, V65, P7446, DOI 10.1158/0008-5472.CAN-04-4267
   Joshi T, 2007, BMC GENOMICS, V8, DOI 10.1186/1471-2164-8-222
   Kanagawa N, 2007, INT J CANCER, V121, P2013, DOI 10.1002/ijc.22908
   Kanehisa M, 2000, NUCLEIC ACIDS RES, V28, P27, DOI 10.1093/nar/28.1.27
   Khalaf K, 2021, FRONT IMMUNOL, V12, DOI 10.3389/fimmu.2021.656364
   Kim D, 2020, CELL DEATH DIS, V11, DOI 10.1038/s41419-020-2618-6
   Kong R, 2021, J LEUKOCYTE BIOL, V110, P301, DOI 10.1002/JLB.3MA1220-815RRR
   Koppula P, 2021, PROTEIN CELL, V12, P599, DOI 10.1007/s13238-020-00789-5
   Lewerenz J, 2013, ANTIOXID REDOX SIGN, V18, P522, DOI 10.1089/ars.2011.4391
   Lin WY, 2020, AM J CANCER RES, V10, P3106
   Marcovecchio PM, 2021, J IMMUNOTHER CANCER, V9, DOI 10.1136/jitc-2020-002045
   Peperzak V, 2013, J IMMUNOL, V191, P3025, DOI 10.4049/jimmunol.1202222
   Qi DS, 2023, FRONT IMMUNOL, V14, DOI 10.3389/fimmu.2023.1188365
   Qian L, 2022, J IMMUNOL RES, V2022, DOI 10.1155/2022/1951620
   Ritchie ME, 2015, NUCLEIC ACIDS RES, V43, DOI 10.1093/nar/gkv007
   Shabgah AG, 2021, INT IMMUNOPHARMACOL, V97, DOI 10.1016/j.intimp.2021.107681
   Siegel RL, 2023, CA-CANCER J CLIN, V73, P17, DOI 10.3322/caac.21763
   Sun RZ, 2022, ONCOL LETT, V24, DOI 10.3892/ol.2022.13528
   Tang BF, 2023, CANCER LETT, V554, DOI 10.1016/j.canlet.2022.216021
   Wang WM, 2019, NATURE, V569, P270, DOI 10.1038/s41586-019-1170-y
   Wang ZY, 2020, CANCER MED-US, V9, P8086, DOI 10.1002/cam4.3410
   Wei TT, 2022, FEBS J, V289, P1968, DOI 10.1111/febs.16272
   Wenzel J, 2005, J INVEST DERMATOL, V124, P1241, DOI 10.1111/j.0022-202X.2005.23755.x
   Yoshihara K, 2013, NAT COMMUN, V4, DOI 10.1038/ncomms3612
   Yu XB, 2022, ONCOL REP, V47, DOI 10.3892/or.2022.8308
   Zhou ZW, 2020, SCIENCE, V368, P965, DOI 10.1126/science.aaz7548
NR 40
TC 0
Z9 0
U1 1
U2 1
PU NATURE PORTFOLIO
PI BERLIN
PA HEIDELBERGER PLATZ 3, BERLIN, 14197, GERMANY
SN 2045-2322
J9 SCI REP-UK
JI Sci Rep
PD OCT 25
PY 2023
VL 13
IS 1
AR 18302
DI 10.1038/s41598-023-45284-z
PG 12
WC Multidisciplinary Sciences
WE Science Citation Index Expanded (SCI-EXPANDED)
SC Science & Technology - Other Topics
GA W1MG4
UT WOS:001089332200059
PM 37880315
DA 2024-02-05
ER

PT J
AU Babamohamadi, M
   Babaei, E
   Salih, BA
   Babamohammadi, M
   Azeez, HJ
   Othman, G
AF Babamohamadi, Mehregan
   Babaei, Esmaeil
   Ahmed Salih, Burhan
   Babamohammadi, Mahshid
   Jalal Azeez, Hewa
   Othman, Goran
TI Recent findings on the role of wild-type and mutant p53 in cancer
   development and therapy
SO FRONTIERS IN MOLECULAR BIOSCIENCES
LA English
DT Review
DE wild-type p53; mutant p53; MDM2; erastin; accumulation of p53; mTOR;
   therapeutic-approaches
ID CELL LUNG-CANCER; TUMOR-SUPPRESSOR; PEPTIDE AGGREGATION; INHIBIT
   AGGREGATION; DNA-BINDING; FERROPTOSIS; PROTEIN; NEUROTOXICITY;
   MUTATIONS; STRESS
AB The p53 protein is a tumor suppressor encoded by the TP53 gene and consists of 393 amino acids with four main functional domains. This protein responds to various cellular stresses to regulate the expression of target genes, thereby causing DNA repair, cell cycle arrest, apoptosis, metabolic changes, and aging. Mutations in the TP53 gene and the functions of the wild-type p53 protein (wtp53) have been linked to various human cancers. Eight TP53 gene mutations are located in codons, constituting 28% of all p53 mutations. The p53 can be used as a biomarker for tumor progression and an excellent target for designing cancer treatment strategies. In wild-type p53-carrying cancers, abnormal signaling of the p53 pathway usually occurs due to other unusual settings, such as high MDM2 expression. These differences between cancer cell p53 and normal cells have made p53 one of the most important targets for cancer treatment. In this review, we have dealt with various issues, such as the relative contribution of wild-type p53 loss of function, including transactivation-dependent and transactivation-independent activities in oncogenic processes and their role in cancer development. We also discuss the role of p53 in the process of ferroptosis and its targeting in cancer treatment. Finally, we focus on p53-related drug delivery systems and investigate the challenges and solutions.
C1 [Babamohamadi, Mehregan; Babaei, Esmaeil; Jalal Azeez, Hewa] Univ Tabriz, Sch Nat Sci, Dept Biol, Tabriz, Iran.
   [Babaei, Esmaeil] Univ Tubingen, Interfac Inst Bioinformat & Med Informat IBMI, Tubingen, Germany.
   [Ahmed Salih, Burhan; Othman, Goran] Erbil Polytech Univ, Erbil Hlth & Med Tech Coll, Dept Med Lab Technol, Erbil, Iraq.
   [Ahmed Salih, Burhan; Othman, Goran] AlQalam Univ Coll, Dept Med Lab Technol, Erbil, Iraq.
   [Babamohammadi, Mahshid] Tabriz Univ Med Sci, Student Res Comm, Fac Pharm, Tabriz, Iran.
C3 University of Tabriz; Eberhard Karls University of Tubingen; Erbil
   Polytechnic University; Al-Qalam University College; Tabriz University
   of Medical Science
RP Babaei, E (通讯作者)，Univ Tabriz, Sch Nat Sci, Dept Biol, Tabriz, Iran.; Babaei, E (通讯作者)，Univ Tubingen, Interfac Inst Bioinformat & Med Informat IBMI, Tubingen, Germany.
EM BABAEI@TABRIZU.AC.IR
OI Babamohamadi, Mehregan/0000-0002-8008-5862
CR Alexandrova EM, 2015, NATURE, V523, P352, DOI 10.1038/nature14430
   Alexis Frank, 2010, Handb Exp Pharmacol, P55, DOI 10.1007/978-3-642-00477-3_2
   Azzam EI, 2012, CANCER LETT, V327, P48, DOI 10.1016/j.canlet.2011.12.012
   Baugh EH, 2018, CELL DEATH DIFFER, V25, P154, DOI 10.1038/cdd.2017.180
   Baynes BM, 2005, BIOCHEMISTRY-US, V44, P4919, DOI 10.1021/bi047528r
   Becker T, 2018, BIOESSAYS, V40, DOI 10.1002/bies.201800013
   Beckta JM, 2014, CELL CYCLE, V13, P710, DOI 10.4161/cc.28108
   Berke TP, 2022, ONCOTARGETS THER, V15, P23, DOI 10.2147/OTT.S342292
   Bohlman Stephen, 2014, Subcell Biochem, V85, P235, DOI 10.1007/978-94-017-9211-0_13
   Bossi G, 2007, HEAD NECK-J SCI SPEC, V29, P272, DOI 10.1002/hed.20529
   Boutelle AM, 2021, TRENDS CELL BIOL, V31, P298, DOI 10.1016/j.tcb.2020.12.011
   Brodsky JL, 2014, DIS MODEL MECH, V7, P3, DOI 10.1242/dmm.014985
   Bykov VJN, 2018, NAT REV CANCER, V18, P89, DOI 10.1038/nrc.2017.109
   Chen ZL, 2017, BIOCHEM BIOPH RES CO, V489, P130, DOI 10.1016/j.bbrc.2017.05.111
   Chen ZL, 2017, PROTEIN PEPTIDE LETT, V24, P353, DOI 10.2174/0929866524666170123142858
   Cordani M, 2016, MOL ONCOL, V10, P1008, DOI 10.1016/j.molonc.2016.04.001
   De Smet F, 2017, J PATHOL, V242, P24, DOI 10.1002/path.4872
   DeHart DN, 2018, BIOCHEM PHARMACOL, V148, P155, DOI 10.1016/j.bcp.2017.12.022
   Dehghan R, 2015, PATHOL ONCOL RES, V21, P449, DOI 10.1007/s12253-014-9846-y
   Duffy MJ, 2022, SEMIN CANCER BIOL, V79, P58, DOI 10.1016/j.semcancer.2020.07.005
   Duffy MJ, 2017, EUR J CANCER, V83, P258, DOI 10.1016/j.ejca.2017.06.023
   Ebrahimi M, 2021, INT J PHARMACEUT, V601, DOI 10.1016/j.ijpharm.2021.120592
   Fang D, 2018, ADV CANCER RES, V138, P41, DOI 10.1016/bs.acr.2018.02.002
   Freed-Pastor WA, 2012, GENE DEV, V26, P1268, DOI 10.1101/gad.190678.112
   Garcia-Garrido E, 2021, PHARMACEUTICS, V13, DOI 10.3390/pharmaceutics13122067
   Gnanapradeepan K, 2018, FRONT ENDOCRINOL, V9, DOI 10.3389/fendo.2018.00124
   Green DR, 2009, NATURE, V458, P1127, DOI 10.1038/nature07986
   Hainaut P, 2001, ANTIOXID REDOX SIGN, V3, P611, DOI 10.1089/15230860152542961
   Higashimoto Y, 2006, BIOCHEMISTRY-US, V45, P1608, DOI 10.1021/bi051192j
   Ho E, 2002, P NATL ACAD SCI USA, V99, P16770, DOI 10.1073/pnas.222679399
   Ho T, 2020, INT J MOL SCI, V21, DOI 10.3390/ijms21010013
   Hofseth LJ, 2004, TRENDS PHARMACOL SCI, V25, P177, DOI 10.1016/j.tips.2004.02.009
   Huang CL, 2018, ONCOL REP, V40, P2363, DOI 10.3892/or.2018.6585
   Huang J, 2021, PHARMACOL THERAPEUT, V220, DOI 10.1016/j.pharmthera.2020.107720
   Hwang LA, 2018, CELL REP, V22, P299, DOI 10.1016/j.celrep.2017.11.112
   Issaeva N, 2019, CANCERS, V11, DOI 10.3390/cancers11030332
   Ji HX, 2022, PHARMACOL RES, V177, DOI 10.1016/j.phrs.2021.106013
   Jiang L, 2015, NATURE, V520, P57, DOI 10.1038/nature14344
   Jiang P, 2011, NAT CELL BIOL, V13, P310, DOI 10.1038/ncb2172
   Kadosh E, 2020, NATURE, V586, P133, DOI 10.1038/s41586-020-2541-0
   Kanapathipillai M, 2005, FEBS LETT, V579, P4775, DOI 10.1016/j.febslet.2005.07.057
   Kanapathipillai M, 2008, BIOCHEM BIOPH RES CO, V365, P808, DOI 10.1016/j.bbrc.2007.11.074
   Kanapathipillai M, 2018, CANCERS, V10, DOI 10.3390/cancers10060154
   Kanapathipillai M, 2014, ADV DRUG DELIVER REV, V79-80, P107, DOI 10.1016/j.addr.2014.05.005
   Kogan S, 2018, CANCERS, V10, DOI 10.3390/cancers10060166
   Kong N, 2019, SCI TRANSL MED, V11, DOI 10.1126/scitranslmed.aaw1565
   Kumar A, 2011, KEVETRIN NOVEL SMALL
   Kumar A, 2017, CANCER RES, V77, DOI 10.1158/1538-7445.AM2017-3221
   Lei G, 2021, ONCOGENE, V40, P3533, DOI 10.1038/s41388-021-01790-w
   Li L, 2020, PHYS CHEM CHEM PHYS, V22, P9225, DOI 10.1039/c9cp06671c
   Liang C, 2019, ADV MATER, V31, DOI 10.1002/adma.201904197
   Liu YQ, 2022, CELL DEATH DIFFER, V29, P895, DOI 10.1038/s41418-022-00943-y
   Maldonado EN, 2017, FRONT ONCOL, V7, DOI 10.3389/fonc.2017.00004
   May P, 1999, ONCOGENE, V18, P7621, DOI 10.1038/sj.onc.1203285
   Mazure NM, 2017, BBA-BIOENERGETICS, V1858, P665, DOI 10.1016/j.bbabio.2017.03.002
   Mrakovcic M, 2018, BIOMOLECULES, V8, DOI 10.3390/biom8020014
   Olivier M, 2010, CSH PERSPECT BIOL, V2, DOI 10.1101/cshperspect.a001008
   Olszewski MB, 2019, INT J ONCOL, V54, P1168, DOI 10.3892/ijo.2019.4723
   Pei DS, 2012, ONCOTARGET, V3, P228
   Pillai RN, 2020, J CLIN ONCOL, V38, P613, DOI 10.1200/JCO.19.00816
   Puca R, 2011, CELL CYCLE, V10, P1679, DOI 10.4161/cc.10.10.15642
   Reina S, 2017, CURR MED CHEM, V24, P4447, DOI 10.2174/0929867324666170530074039
   Ryu J, 2008, PEPTIDES, V29, P578, DOI 10.1016/j.peptides.2007.12.014
   Sato M, 2018, SCI REP-UK, V8, DOI 10.1038/s41598-018-19213-4
   SCHEFFNER M, 1990, CELL, V63, P1129, DOI 10.1016/0092-8674(90)90409-8
   Sigal A, 2000, CANCER RES, V60, P6788
   Silva JL, 2014, TRENDS BIOCHEM SCI, V39, P260, DOI 10.1016/j.tibs.2014.04.001
   Sobhkhizi A., 2020, JENTASHAPIR J CELL M, V11, DOI [10.5812/jjcmb.109143, DOI 10.5812/JJCMB.109143]
   Soragni A, 2016, CANCER CELL, V29, P90, DOI 10.1016/j.ccell.2015.12.002
   Steels A, 2018, MABS-AUSTIN, V10, P1045, DOI 10.1080/19420862.2018.1502025
   Tarangelo Amy, 2018, Oncotarget, V9, P24572, DOI 10.18632/oncotarget.25362
   Tarangelo A, 2018, CELL REP, V22, P569, DOI 10.1016/j.celrep.2017.12.077
   Timofeev O, 2019, EMBO J, V38, DOI 10.15252/embj.2019102096
   Valastyan JS, 2014, DIS MODEL MECH, V7, P9, DOI 10.1242/dmm.013474
   Valente JFA, 2018, CURR DRUG TARGETS, V19, P1801, DOI 10.2174/1389450119666180115165447
   Wang SJ, 2016, CELL REP, V17, P366, DOI 10.1016/j.celrep.2016.09.022
   Wang YF, 2016, CLIN CANCER RES, V22, P5876, DOI 10.1158/1078-0432.CCR-15-2190
   Wang Z, 2010, TRANSL ONCOL, V3, P1, DOI 10.1593/tlo.09250
   Xie YC, 2017, CELL REP, V20, P1692, DOI 10.1016/j.celrep.2017.07.055
   Xu J, 2011, NAT CHEM BIOL, V7, P285, DOI 10.1038/nchembio.546
   Yagoda N, 2007, NATURE, V447, P864, DOI 10.1038/nature05859
   Yang WS, 2014, CELL, V156, P317, DOI 10.1016/j.cell.2013.12.010
   Yang YJ, 2022, CELL DEATH DIS, V13, DOI 10.1038/s41419-022-04971-x
   Yu X, 2017, MOL PHARMACOL, V91, P567, DOI 10.1124/mol.116.107409
   Zhang SL, 2022, BIOMOLECULES, V12, DOI 10.3390/biom12040548
   Zhang YH, 2021, INT J NANOMED, V16, P283, DOI 10.2147/IJN.S282489
   Zhao YC, 2020, ONCOTARGETS THER, V13, P5429, DOI 10.2147/OTT.S254995
   Zhao YJ, 2015, J MED CHEM, V58, P1038, DOI 10.1021/jm501092z
   Zilfou JT, 2009, CSH PERSPECT BIOL, V1, DOI 10.1101/cshperspect.a001883
NR 89
TC 1
Z9 1
U1 2
U2 11
PU FRONTIERS MEDIA SA
PI LAUSANNE
PA AVENUE DU TRIBUNAL FEDERAL 34, LAUSANNE, CH-1015, SWITZERLAND
EI 2296-889X
J9 FRONT MOL BIOSCI
JI Front. Mol. Biosci.
PD SEP 26
PY 2022
VL 9
AR 903075
DI 10.3389/fmolb.2022.903075
PG 11
WC Biochemistry & Molecular Biology
WE Science Citation Index Expanded (SCI-EXPANDED)
SC Biochemistry & Molecular Biology
GA 5S8KW
UT WOS:000875432800001
PM 36225257
OA gold, Green Published
DA 2024-02-05
ER

PT J
AU Wen, GM
   Xu, XY
   Xia, P
AF Wen, Gui-Min
   Xu, Xiao-Yan
   Xia, Pu
TI Metabolism in Cancer Stem Cells: Targets for Clinical Treatment
SO CELLS
LA English
DT Review
DE metabolism; cancer stem cell; ALDH1; ferroptosis; tumor microenvironment
ID AMINO-ACID-METABOLISM; FATTY-ACID; COLORECTAL-CANCER; AEROBIC
   GLYCOLYSIS; GLUCOSE-METABOLISM; TUMOR PROGRESSION; LUNG-CANCER; IRON;
   EXPRESSION; DEHYDROGENASE
AB Cancer stem cells (CSCs) have high tumorigenicity, high metastasis and high resistance to treatment. They are the key factors for the growth, metastasis and drug resistance of malignant tumors, and are also the important reason for the occurrence and recurrence of tumors. Metabolic reprogramming refers to the metabolic changes that occur when tumor cells provide sufficient energy and nutrients for themselves. Metabolic reprogramming plays an important role in regulating the growth and activity of cancer cells and cancer stem cells. In addition, the immune cells or stromal cells in the tumor microenvironment (TME) will change due to the metabolic reprogramming of cancer cells. Summarizing the characteristics and molecular mechanisms of metabolic reprogramming of cancer stem cells will provide new ideas for the comprehensive treatment of malignant tumors. In this review, we summarized the changes of the main metabolic pathways in cancer cells and cancer stem cells.
C1 [Wen, Gui-Min] Jinzhou Med Univ, Coll Nursing, Dept Basic Nursing, Jinzhou 121001, Peoples R China.
   [Xu, Xiao-Yan] China Med Univ, Coll Basic Med Sci, Shenyang 110122, Peoples R China.
   [Xia, Pu] Jinzhou Med Univ, Coll Basic Med Sci, Biol Anthropol Inst, Jinzhou 121001, Peoples R China.
C3 Jinzhou Medical University; China Medical University; Jinzhou Medical
   University
RP Xia, P (通讯作者)，Jinzhou Med Univ, Coll Basic Med Sci, Biol Anthropol Inst, Jinzhou 121001, Peoples R China.
EM xiapu@jzmu.edu.cn
OI Xia, Pu/0000-0002-5206-0270
FU National Natural Scientific Foundation of China; Natural Scientific
   Foundation of Liaoning; "Double First-Class" Disciplinary Construction
   Project of Jinzhou Medical University;  [81972784]
FX This study was supported by the National Natural Scientific Foundation
   of China (No.81972784), the Natural Scientific Foundation of Liaoning
   (No.2019-MS-146), and the "Double First-Class" Disciplinary Construction
   Project of Jinzhou Medical University.
CR Abad E, 2020, BBA-MOL BASIS DIS, V1866, DOI 10.1016/j.bbadis.2020.165886
   Abuzaid H, 2022, ACS OMEGA, V7, P21473, DOI 10.1021/acsomega.2c00997
   Balakrishnan K, 2022, MED ONCOL, V39, DOI 10.1007/s12032-022-01839-0
   BALDWIN JE, 1981, NATURE, V291, P381, DOI 10.1038/291381a0
   Basuli D, 2017, ONCOGENE, V36, P4089, DOI 10.1038/onc.2017.11
   Bergers G, 2021, NAT REV CANCER, V21, P162, DOI 10.1038/s41568-020-00320-2
   Birk AV, 2014, BRIT J PHARMACOL, V171, P2017, DOI 10.1111/bph.12468
   Bort A, 2020, MOL BIOL REP, V47, P2635, DOI 10.1007/s11033-020-05352-3
   Brandi J, 2017, J PROTEOMICS, V150, P310, DOI 10.1016/j.jprot.2016.10.002
   Buccarelli M, 2018, CELL DEATH DIS, V9, DOI 10.1038/s41419-018-0864-7
   Carracedo A, 2013, NAT REV CANCER, V13, P227, DOI 10.1038/nrc3483
   Chang WH, 2019, BRIT J CANCER, V121, P666, DOI 10.1038/s41416-019-0572-9
   Chanvorachote P, 2016, AM J PHYSIOL-CELL PH, V310, pC728, DOI 10.1152/ajpcell.00322.2015
   Chen X, 2021, NAT REV CLIN ONCOL, V18, P280, DOI 10.1038/s41571-020-00462-0
   Claiborne MD, 2022, FRONT ONCOL, V12, DOI 10.3389/fonc.2022.1011191
   Corbet C, 2015, CURR OPIN CLIN NUTR, V18, P346, DOI 10.1097/MCO.0000000000000178
   Cui C, 2019, CANCER MANAG RES, V11, P6323, DOI 10.2147/CMAR.S198911
   Cui JS, 2022, BIOMATER ADV, V139, DOI 10.1016/j.bioadv.2022.213038
   De Bock K, 2013, CELL METAB, V18, P634, DOI 10.1016/j.cmet.2013.08.001
   De Luca A, 2015, ONCOTARGET, V6, P14777, DOI 10.18632/oncotarget.4401
   Dejure FR, 2017, EMBO J, V36, P3409, DOI 10.15252/embj.201796438
   Dringen R, 2015, NEUROCHEM RES, V40, P2570, DOI 10.1007/s11064-014-1481-1
   Dunn GP, 2002, NAT IMMUNOL, V3, P991, DOI 10.1038/ni1102-991
   Ehmsen S, 2019, CELL REP, V27, P3927, DOI 10.1016/j.celrep.2019.05.104
   Erin N, 2020, DRUG RESIST UPDATE, V53, DOI 10.1016/j.drup.2020.100715
   Fernandez-Vizarra E, 2022, CELL METAB, V34, P1792, DOI 10.1016/j.cmet.2022.09.005
   Fiaschi T, 2012, CANCER RES, V72, P5130, DOI 10.1158/0008-5472.CAN-12-1949
   Fridman WH, 2017, NAT REV CLIN ONCOL, V14, P717, DOI 10.1038/nrclinonc.2017.101
   Gauthier-Coles G, 2022, FRONT PHARMACOL, V13, DOI 10.3389/fphar.2022.963066
   Greenshields AL, 2017, MOL CARCINOGEN, V56, P75, DOI 10.1002/mc.22474
   Guan X, 2021, J INT MED RES, V49, DOI 10.1177/03000605211047279
   Guerra B, 2021, FRONT ONCOL, V11, DOI 10.3389/fonc.2021.626971
   Gunenc Aybeg N, 2022, Subcell Biochem, V99, P1, DOI 10.1007/978-3-031-00793-4_1
   Guo QJ, 2016, J IMMUNOL RES, V2016, DOI 10.1155/2016/9720912
   He WM, 2019, ONCOGENE, V38, P4637, DOI 10.1038/s41388-019-0747-0
   Hopp AK, 2019, CELLS-BASEL, V8, DOI 10.3390/cells8080890
   Hsieh AL, 2015, SEMIN CELL DEV BIOL, V43, P11, DOI 10.1016/j.semcdb.2015.08.003
   Huo W, 2015, INT J CLIN EXP MED, V8, P2045
   Iannelli F, 2020, J EXP CLIN CANC RES, V39, DOI 10.1186/s13046-020-01723-7
   Icard P, 2021, DRUG RESIST UPDATE, V59, DOI 10.1016/j.drup.2021.100790
   Ippolito L, 2022, TRENDS ENDOCRIN MET, V33, P231, DOI 10.1016/j.tem.2022.01.005
   Ishikawa M, 2014, CANCERS, V6, P1570, DOI 10.3390/cancers6031570
   Ishimoto T, 2011, CANCER CELL, V19, P387, DOI 10.1016/j.ccr.2011.01.038
   Islam F, 2020, METHODS MOL BIOL, V2129, P177, DOI 10.1007/978-1-0716-0377-2_14
   Jackson Brian, 2011, Human Genomics, V5, P283
   Jacobsson H, 2019, MOL ONCOL, V13, P1693, DOI 10.1002/1878-0261.12500
   Jagust P, 2019, FRONT PHARMACOL, V10, DOI 10.3389/fphar.2019.00203
   Ji CC, 2020, INT J ONCOL, V56, P606, DOI 10.3892/ijo.2019.4942
   Ji XM, 2018, ONCOGENE, V37, P5007, DOI 10.1038/s41388-018-0307-z
   Jiang W, 2021, J EXP CLIN CANC RES, V40, DOI 10.1186/s13046-021-02041-2
   Jiménez-Vidal M, 2004, J BIOL CHEM, V279, P11214, DOI 10.1074/jbc.M309866200
   Jinesh GG, 2022, SIGNAL TRANSDUCT TAR, V7, DOI 10.1038/s41392-022-01132-6
   Jogo T, 2021, GASTRIC CANCER, V24, P1089, DOI 10.1007/s10120-021-01194-5
   Johar D, 2021, BIOFACTORS, V47, P713, DOI 10.1002/biof.1768
   Jones CL, 2020, CELL STEM CELL, V27, P748, DOI 10.1016/j.stem.2020.07.021
   Jones CL, 2018, CANCER CELL, V34, P724, DOI 10.1016/j.ccell.2018.10.005
   Ju HQ, 2016, THERANOSTICS, V6, P1160, DOI 10.7150/thno.14848
   Juarez D, 2021, TRENDS CANCER, V7, P525, DOI 10.1016/j.trecan.2020.11.008
   Kapoor-Narula U, 2022, CYTOKINE, V157, DOI 10.1016/j.cyto.2022.155968
   Karp I, 2022, BIOCHEM PHARMACOL, V198, DOI 10.1016/j.bcp.2022.114966
   Kawabata H, 2019, FREE RADICAL BIO MED, V133, P46, DOI 10.1016/j.freeradbiomed.2018.06.037
   Khiroya H, 2017, EUR RESPIR J, V49, DOI 10.1183/13993003.00711-2016
   Kim TH, 2021, EUR J PHARMACOL, V911, DOI 10.1016/j.ejphar.2021.174525
   Lai XW, 2020, FRONT CELL DEV BIOL, V8, DOI 10.3389/fcell.2020.00760
   Lanzardo S, 2016, CANCER RES, V76, P62, DOI 10.1158/0008-5472.CAN-15-1208
   Lavorato M, 2022, JCI INSIGHT, V7, DOI 10.1172/jci.insight.156346
   Levina A, 2022, BIOMOLECULES, V12, DOI 10.3390/biom12091319
   Li L, 2017, ANTI-CANCER DRUG, V28, P989, DOI 10.1097/CAD.0000000000000541
   Li ZY, 2016, CELL MOL LIFE SCI, V73, P377, DOI 10.1007/s00018-015-2070-4
   Liao T, 2013, J CANCER RES CLIN, V139, P159, DOI 10.1007/s00432-012-1311-2
   Liberti MV, 2016, TRENDS BIOCHEM SCI, V41, P211, DOI 10.1016/j.tibs.2015.12.001
   Liu CC, 2021, CANCER RES, V81, P5919, DOI 10.1158/0008-5472.CAN-21-1337
   Liu HH, 2022, ONCOL LETT, V23, DOI 10.3892/ol.2022.13239
   Liu MR, 2021, INVEST NEW DRUG, V39, P1123, DOI 10.1007/s10637-021-01070-0
   Liu X, 2022, FRONT ONCOL, V12, DOI 10.3389/fonc.2022.931104
   Liu YH, 2022, CELL DEATH DIS, V13, DOI 10.1038/s41419-022-05259-w
   de Andrés JL, 2020, J HEMATOL ONCOL, V13, DOI 10.1186/s13045-020-00966-3
   Lu HQ, 2015, P NATL ACAD SCI USA, V112, pE4600, DOI 10.1073/pnas.1513433112
   Luo SH, 2022, BIOMOLECULES, V12, DOI 10.3390/biom12060850
   Mahmood NA, 2018, INT J MOL CELL MED, V7, P234, DOI 10.22088/IJMCM.BUMS.7.4.234
   Mancini R, 2018, ONCOGENE, V37, P2367, DOI 10.1038/s41388-018-0141-3
   Menendez JA, 2015, CELL CYCLE, V14, P3801, DOI 10.1080/15384101.2015.1022697
   Michelakis ED, 2010, SCI TRANSL MED, V2, DOI 10.1126/scitranslmed.3000677
   Milanovic M, 2018, NATURE, V553, P96, DOI 10.1038/nature25167
   Mirhadi S, 2023, MOL CANCER RES, V21, P36, DOI 10.1158/1541-7786.MCR-22-0163
   Monteleone L, 2021, ANTIOXIDANTS-BASEL, V10, DOI 10.3390/antiox10050691
   Mu LM, 2017, SCI REP-UK, V7, DOI 10.1038/s41598-017-03805-7
   Mulukutla BC, 2016, TRENDS BIOTECHNOL, V34, P638, DOI 10.1016/j.tibtech.2016.04.012
   Muzio G, 2012, FREE RADICAL BIO MED, V52, P735, DOI 10.1016/j.freeradbiomed.2011.11.033
   Nagarajan SR, 2021, CANCER METAB, V9, DOI 10.1186/s40170-020-00237-2
   Napoli JL, 2000, PROG NUCLEIC ACID RE, V63, P139, DOI 10.1016/S0079-6603(08)60722-9
   Nishikawa S, 2013, INT J ONCOL, V42, P1437, DOI 10.3892/ijo.2013.1837
   Nozawa-Suzuki N, 2015, BIOCHEM BIOPH RES CO, V457, P706, DOI 10.1016/j.bbrc.2015.01.053
   Nusblat LM, 2017, CELL ONCOL, V40, P471, DOI 10.1007/s13402-017-0337-5
   Oft M, 2019, SEMIN IMMUNOL, V44, DOI 10.1016/j.smim.2019.101325
   Ozer U, 2016, CELL MOL BIOL, V62, P25, DOI 10.14715/cmb/2016.62.4.5
   Panieri E, 2022, CELLS-BASEL, V11, DOI 10.3390/cells11152401
   Parra-Bonilla G, 2010, AM J PHYSIOL-LUNG C, V299, pL513, DOI 10.1152/ajplung.00274.2009
   Pavlides S, 2009, CELL CYCLE, V8, P3984, DOI 10.4161/cc.8.23.10238
   Pavlova NN, 2016, CELL METAB, V23, P27, DOI 10.1016/j.cmet.2015.12.006
   Peng F, 2018, INT J ONCOL, V52, P945, DOI 10.3892/ijo.2018.4257
   Polewski MD, 2017, STEM CELLS DEV, V26, P1236, DOI 10.1089/scd.2017.0123
   Qu Q, 2016, CELL DEATH DIS, V7, DOI 10.1038/cddis.2016.132
   Quail DF, 2013, NAT MED, V19, P1423, DOI 10.1038/nm.3394
   Raggi C, 2017, SCI REP-UK, V7, DOI 10.1038/s41598-017-17804-1
   Reya T, 2001, NATURE, V414, P105, DOI 10.1038/35102167
   Richardson DR, 2009, BBA-GEN SUBJECTS, V1790, P702, DOI 10.1016/j.bbagen.2008.04.003
   Ryoo IG, 2018, REDOX BIOL, V17, P246, DOI 10.1016/j.redox.2018.04.015
   Schatton T, 2009, BIOESSAYS, V31, P1038, DOI 10.1002/bies.200900058
   Schreiber RD, 2011, SCIENCE, V331, P1565, DOI 10.1126/science.1203486
   Sebastian Carlos, 2014, Critical Reviews in Oncogenesis, V19, P363
   Sharon C, 2015, ONCOTARGET, V6, P15332, DOI 10.18632/oncotarget.3684
   Shen H, 2015, J EXP CLIN CANC RES, V34, DOI 10.1186/s13046-015-0130-0
   Shen YA, 2015, CELL CYCLE, V14, P86, DOI 10.4161/15384101.2014.974419
   Shimizu M, 2019, ONCOGENE, V38, P1520, DOI 10.1038/s41388-018-0533-4
   Shitara K, 2017, GASTRIC CANCER, V20, P341, DOI 10.1007/s10120-016-0610-8
   Skvortsov S, 2014, INT J RADIAT BIOL, V90, P653, DOI 10.3109/09553002.2013.873559
   Stevens BM, 2020, NAT CANCER, V1, P1176, DOI 10.1038/s43018-020-00126-z
   Sugano K, 2015, ANTICANCER RES, V35, P677
   Sun H, 2020, EMBO J, V39, DOI 10.15252/embj.2019102961
   Sun M, 2019, ANAL CHEM, V91, P2384, DOI 10.1021/acs.analchem.8b05166
   Takebe N, 2001, MOL THER, V3, P88, DOI 10.1006/mthe.2000.0236
   Taylor WR, 2019, SCI REP-UK, V9, DOI 10.1038/s41598-019-42251-5
   Tirinato L, 2020, GENES DIS, V7, P620, DOI 10.1016/j.gendis.2019.09.010
   Torti SV, 2013, NAT REV CANCER, V13, P342, DOI 10.1038/nrc3495
   Mai TT, 2017, NAT CHEM, V9, P1025, DOI [10.1038/NCHEM.2778, 10.1038/nchem.2778]
   Trub AG, 2022, NAT COMMUN, V13, DOI 10.1038/s41467-022-30060-w
   Tseng HH, 2009, J CANCER RES CLIN, V135, P1413, DOI 10.1007/s00432-009-0585-5
   Vikramdeo KS, 2022, J CELL PHYSIOL, V237, P4049, DOI 10.1002/jcp.30869
   Vinaik R, 2020, JCI INSIGHT, V5, DOI 10.1172/jci.insight.138949
   Visvader JE, 2012, CELL STEM CELL, V10, P717, DOI 10.1016/j.stem.2012.05.007
   Wada F, 2018, CANCER SCI, V109, P2801, DOI 10.1111/cas.13728
   Wahl GM, 2017, NPJ BREAST CANCER, V3, DOI 10.1038/s41523-017-0012-z
   Walcher L, 2020, FRONT IMMUNOL, V11, DOI 10.3389/fimmu.2020.01280
   Walsh HR, 2019, FRONT ONCOL, V9, DOI 10.3389/fonc.2019.00753
   Wang H, 2021, FRONT ONCOL, V11, DOI 10.3389/fonc.2021.654428
   Wang LJ, 2019, J TRACE ELEM MED BIO, V56, P131, DOI 10.1016/j.jtemb.2019.07.008
   Wang SL, 2022, FRONT IMMUNOL, V13, DOI 10.3389/fimmu.2022.840029
   Wang TY, 2018, CELL METAB, V27, P136, DOI 10.1016/j.cmet.2017.11.001
   Wang YQ, 2021, J NANOBIOTECHNOL, V19, DOI 10.1186/s12951-021-01143-5
   Xie WJ, 2022, FRONT IMMUNOL, V13, DOI 10.3389/fimmu.2022.991656
   Xu FY, 2022, INT J MOL SCI, V23, DOI 10.3390/ijms231710086
   Yang YH, 2016, J CELL PHYSIOL, V231, P2570, DOI 10.1002/jcp.25349
   Ye HB, 2016, CELL STEM CELL, V19, P23, DOI 10.1016/j.stem.2016.06.001
   Yeh SC, 2016, P NATL ACAD SCI USA, V113, P5592, DOI 10.1073/pnas.1604721113
   Zhang ZL, 2018, J EXP CLIN CANC RES, V37, DOI 10.1186/s13046-018-0972-3
   Zheng F, 2018, J IMMUNOTHER, V41, P361, DOI 10.1097/CJI.0000000000000242
   Zhong GX, 2019, BIOCHEM BIOPH RES CO, V514, P1204, DOI 10.1016/j.bbrc.2019.05.098
   Zhong WX, 2018, FREE RADICAL BIO MED, V117, P99, DOI 10.1016/j.freeradbiomed.2018.01.023
   Zhu B, 2019, J TRACE ELEM MED BIO, V56, P52, DOI 10.1016/j.jtemb.2019.07.009
   Zhu LN, 2015, INT REV IMMUNOL, V34, P82, DOI 10.3109/08830185.2014.969421
   Zhu YF, 2022, FRONT ENDOCRINOL, V13, DOI 10.3389/fendo.2022.988295
NR 152
TC 2
Z9 2
U1 3
U2 10
PU MDPI
PI BASEL
PA ST ALBAN-ANLAGE 66, CH-4052 BASEL, SWITZERLAND
EI 2073-4409
J9 CELLS-BASEL
JI Cells
PD DEC
PY 2022
VL 11
IS 23
AR 3790
DI 10.3390/cells11233790
PG 16
WC Cell Biology
WE Science Citation Index Expanded (SCI-EXPANDED)
SC Cell Biology
GA 6X2AQ
UT WOS:000896222800001
PM 36497050
OA gold, Green Published
DA 2024-02-05
ER

PT J
AU Gao, X
   Wang, XL
AF Gao, Xiang
   Wang, Xiao-Liang
TI Dexmedetomidine promotes ferroptotic cell death in gastric cancer via
   hsa_circ_0008035/miR-302a/E2F7 axis
SO KAOHSIUNG JOURNAL OF MEDICAL SCIENCES
LA English
DT Article
DE circular RNA; dexmedetomidine; ferroptosis; gastric cancer
ID PROGRESSION; MIGRATION; INVASION; PATHWAY; BREAST; LUNG
AB Dexmedetomidine (DEX), a common anesthetic, has significant effects on the biological features of cancer cells. Although numerous studies have been published on the impact of DEX on the biological characteristics of GC cells, the mechanism remains unknown. This study aimed to explore the effect of DEX on the biological properties of GC cells. DEX suppressed the viability and increased the apoptosis of GC cells in vitro and inhibited tumor growth in vivo. Besides, DEX raised the levels of reactive oxygen species (ROS) and iron, but decreased the levels of glutathione (GSH), glutathione peroxidase 4 (GPX4), and solute carrier family 7 member 11 (SLC7A11) in GC cells, which were abolished by Ferrostatin-1 (the inhibitor of ferroptosis) treatment. In addition, the level of circ0008035 and E2F7 were downregulated, but miR-302a level was upregulated in DEX-treated GC cells. Circ0008035 increased the expression of E2F2 by acting as a sponge for miR-302a. Circ0008035 inhibited DEX-induced ferroptotic cell death in GC cells, which was reversed by miR-302a overexpression or E2F7 reduction. Taken together, DEX mediated ferroptotic cell death in GC through regulating the circ0008035/miR-302a/E2F7 axis, suggesting a feasible therapy option for GC.
C1 [Gao, Xiang] Affiliated Peoples Hosp Ningbo, Dept Anesthesiol, Ningbo, Peoples R China.
   [Wang, Xiao-Liang] Nanjing Med Univ, Nanjing Hosp 1, Dept Anesthesiol, Nanjing, Peoples R China.
   [Gao, Xiang] Affiliated Peoples Hosp Ningbo, Dept Anesthesiol, Ningbo 315040, Zhejiang, Peoples R China.
C3 Nanjing Medical University
RP Gao, X (通讯作者)，Affiliated Peoples Hosp Ningbo, Dept Anesthesiol, Ningbo 315040, Zhejiang, Peoples R China.
EM xianggaoxg@126.com
CR Ajani JA, 2022, J NATL COMPR CANC NE, V20, P167, DOI 10.6004/jnccn.2022.0008
   Cai Q, 2022, DRUG DES DEV THER, V16, P2161, DOI 10.2147/DDDT.S358042
   Cao C, 2020, 3 BIOTECH, V10, DOI 10.1007/s13205-020-2163-0
   Cata Juan P, 2017, J Anaesthesiol Clin Pharmacol, V33, P317, DOI 10.4103/joacp.JOACP_299_16
   Chi M, 2020, ANN TRANSL MED, V8, DOI 10.21037/atm.2020.04.28
   Dong W, 2017, EUR REV MED PHARMACO, V21, P3510
   He J, 2020, ONCOL REP, V44, P2429, DOI 10.3892/or.2020.7783
   Huang SF, 2019, AM J TRANSL RES, V11, P2455
   Karimi P, 2014, CANCER EPIDEM BIOMAR, V23, P700, DOI 10.1158/1055-9965.EPI-13-1057
   Lavon H, 2018, BRIT J ANAESTH, V120, P188, DOI 10.1016/j.bja.2017.11.004
   Li C, 2020, CANCER CELL INT, V20, DOI 10.1186/s12935-020-01168-0
   Liu R, 2022, CONTRAST MEDIA MOL I, V2022, DOI 10.1155/2022/7440015
   Liu ZQ, 2020, CELL DEATH DISCOV, V6, DOI 10.1038/s41420-020-00306-x
   Luo Z, 2019, J CELL PHYSIOL, V234, P3583, DOI 10.1002/jcp.27039
   Ma G, 2017, PATHOL ONCOL RES, V23, P899, DOI 10.1007/s12253-017-0282-7
   Ma LF, 2021, FREE RADICAL BIO MED, V168, P25, DOI 10.1016/j.freeradbiomed.2021.03.023
   Mahmoudi E, 2021, J MOL MED, V99, P981, DOI 10.1007/s00109-021-02070-6
   Malo-Manso A, 2019, CURR PHARM DESIGN, V25, P3011, DOI 10.2174/1381612825666190705183754
   Manicum T, 2018, BIOSCIENCE REP, V38, DOI 10.1042/BSR20181264
   Nair AS, 2020, INDIAN J CANCER, V57, P234, DOI 10.4103/ijc.IJC_376_19
   Qiu GL, 2020, ANESTHESIOLOGY, V133, P377, DOI 10.1097/ALN.0000000000003347
   Qiu LQ, 2020, BIOL PHARM BULL, V43, P424, DOI 10.1248/bpb.b19-00711
   Tang CL, 2017, J PAIN RES, V10, P1899, DOI 10.2147/JPR.S139387
   Tesfay L, 2019, CANCER RES, V79, P5355, DOI 10.1158/0008-5472.CAN-19-0369
   Tian H, 2019, MED SCI MONITOR, V25, P4655, DOI 10.12659/MSM.915503
   Wan WL, 2023, IMMUNOPHARM IMMUNOT, V45, P234, DOI 10.1080/08923973.2022.2136573
   Wang CY, 2020, MOL MED REP, V22, P175, DOI 10.3892/mmr.2020.11114
   Wang Y, 2020, ONCOL REP, V44, P849, DOI 10.3892/or.2020.7659
   Wang ZY, 2020, ONCOL LETT, V19, P1151, DOI 10.3892/ol.2019.11224
   Wang ZQ, 2021, CLIN TRANSL MED, V11, DOI 10.1002/ctm2.364
   Xia M, 2016, EUR REV MED PHARMACO, V20, P3500
   Xu W, 2020, EUR REV MED PHARMACO, V24, P5534, DOI 10.26355/eurrev_202005_21339
   Yang DJ, 2021, FRONT ONCOL, V11, DOI 10.3389/fonc.2021.637761
   Yuan YL, 2021, LIFE SCI, V267, DOI 10.1016/j.lfs.2020.118955
   Zhang FB, 2022, CELL DEATH DISCOV, V8, DOI 10.1038/s41420-022-00925-6
   Zhang PS, 2020, ANTI-CANCER DRUG, V31, P693, DOI 10.1097/CAD.0000000000000934
   Zhang ZK, 2019, CANCER LETT, V449, P215, DOI 10.1016/j.canlet.2019.02.031
   Zheng LH, 2019, MED SCI MONITOR, V25, P10164, DOI 10.12659/MSM.919112
NR 38
TC 3
Z9 3
U1 2
U2 11
PU WILEY
PI HOBOKEN
PA 111 RIVER ST, HOBOKEN 07030-5774, NJ USA
SN 1607-551X
EI 2410-8650
J9 KAOHSIUNG J MED SCI
JI Kaohsiung J. Med. Sci.
PD APR
PY 2023
VL 39
IS 4
BP 390
EP 403
DI 10.1002/kjm2.12650
EA JAN 2023
PG 14
WC Medicine, Research & Experimental
WE Science Citation Index Expanded (SCI-EXPANDED)
SC Research & Experimental Medicine
GA C9SS2
UT WOS:000923867200001
PM 36718915
OA gold
DA 2024-02-05
ER

PT J
AU Qin, R
   You, FM
   Zhao, Q
   Xie, X
   Peng, C
   Zhan, G
   Han, B
AF Qin, Rui
   You, Feng-Ming
   Zhao, Qian
   Xie, Xin
   Peng, Cheng
   Zhan, Gu
   Han, Bo
TI Naturally derived indole alkaloids targeting regulated cell death (RCD)
   for cancer therapy: from molecular mechanisms to potential therapeutic
   targets
SO JOURNAL OF HEMATOLOGY & ONCOLOGY
LA English
DT Review
DE Cancer; Indole alkaloids; Regulated cell death (RCD); Apoptosis;
   Autophagy; Ferroptosis; Mitotic catastrophe; Necroptosis; Anoikis;
   Target therapy
ID NF-KAPPA-B; EVODIAMINE INDUCES APOPTOSIS; LUNG-CANCER; IN-VITRO;
   COMBINATION THERAPY; ANTICANCER AGENTS; DOWN-REGULATION; GASTRIC-CANCER;
   ULK1 COMPLEX; UBA DOMAIN
AB Regulated cell death (RCD) is a critical and active process that is controlled by specific signal transduction pathways and can be regulated by genetic signals or drug interventions. Meanwhile, RCD is closely related to the occurrence and therapy of multiple human cancers. Generally, RCD subroutines are the key signals of tumorigenesis, which are contributed to our better understanding of cancer pathogenesis and therapeutics. Indole alkaloids derived from natural sources are well defined for their outstanding biological and pharmacological properties, like vincristine, vinblastine, staurosporine, indirubin, and 3,3'-diindolylmethane, which are currently used in the clinic or under clinical assessment. Moreover, such compounds play a significant role in discovering novel anticancer agents. Thus, here we systemically summarized recent advances in indole alkaloids as anticancer agents by targeting different RCD subroutines, including the classical apoptosis and autophagic cell death signaling pathways as well as the crucial signaling pathways of other RCD subroutines, such as ferroptosis, mitotic catastrophe, necroptosis, and anoikis, in cancer. Moreover, we further discussed the cross talk between different RCD subroutines mediated by indole alkaloids and the combined strategies of multiple agents (e.g., 3,10-dibromofascaplysin combined with olaparib) to exhibit therapeutic potential against various cancers by regulating RCD subroutines. In short, the information provided in this review on the regulation of cell death by indole alkaloids against different targets is expected to be beneficial for the design of novel molecules with greater targeting and biological properties, thereby facilitating the development of new strategies for cancer therapy.
C1 [Qin, Rui; You, Feng-Ming; Peng, Cheng; Zhan, Gu; Han, Bo] Chengdu Univ Tradit Chinese Med, Hosp Chengdu Univ Tradit Chinese Med, Sch Pharm, State Key Lab Southwestern Chinese Med Resources, Chengdu 611137, Peoples R China.
   [Zhao, Qian] Chengdu Univ Tradit Chinese Med, Sch Basic Med Sci, Chengdu 611137, Peoples R China.
   [Xie, Xin] Chengdu Univ Tradit Chinese Med, Coll Med Technol, Chengdu 611137, Peoples R China.
C3 Chengdu University of Traditional Chinese Medicine; Chengdu University
   of Traditional Chinese Medicine; Chengdu University of Traditional
   Chinese Medicine
RP Han, B (通讯作者)，Chengdu Univ Tradit Chinese Med, Hosp Chengdu Univ Tradit Chinese Med, Sch Pharm, State Key Lab Southwestern Chinese Med Resources, Chengdu 611137, Peoples R China.
EM hanbo@cdutcm.edu.cn
RI Xie, Xin/JHT-2255-2023
OI Xie, Xin/0000-0001-8472-6498
FU National Natural Science Foundation of China [82073998, 22001024,
   82104376]; Science and Technology Department of Sichuan Province
   [2022JDRC0045, 2021YJ0402, 2022JDRC0125]; Innovation Team and Talents
   Cultivation Program of National Administration of Traditional Chinese
   Medicine [ZYYCXTD-D-202209]; Xinglin Scholar Research Promotion Project
   of Chengdu University of TCM
FX This work was supported by grants from the National Natural Science
   Foundation of China (Grant Nos. 82073998, 22001024 and 82104376), the
   Science and Technology Department of Sichuan Province (Grant Nos.
   2022JDRC0045, 2021YJ0402, and 2022JDRC0125), Innovation Team and Talents
   Cultivation Program of National Administration of Traditional Chinese
   Medicine (Grant No. ZYYCXTD-D-202209), and Xinglin Scholar Research
   Promotion Project of Chengdu University of TCM.
CR Aaghaz S, 2021, EUR J MED CHEM, V216, DOI 10.1016/j.ejmech.2021.113321
   Abbas R, 2020, CELLS-BASEL, V9, DOI 10.3390/cells9030663
   Abdelfatah SAA, 2015, PHYTOMEDICINE, V22, P308, DOI 10.1016/j.phymed.2015.01.002
   Abe A, 2013, ONCOL REP, V29, P1333, DOI 10.3892/or.2013.2242
   Abe A, 2011, BIOL PHARM BULL, V34, P1264, DOI 10.1248/bpb.34.1264
   Abubakar IB, 2017, PHYTOMEDICINE, V30, P74, DOI 10.1016/j.phymed.2017.03.004
   Abubakar IB, 2016, J ETHNOPHARMACOL, V184, P107, DOI 10.1016/j.jep.2016.03.004
   Adeshakin FO, 2021, J CANCER, V12, P4819, DOI 10.7150/jca.58670
   Ai YW, 2020, NAT COMMUN, V11, DOI 10.1038/s41467-020-17052-4
   Al-Rashed S, 2021, BIOORG CHEM, V107, DOI 10.1016/j.bioorg.2021.104626
   Albakova Z, 2020, CELLS-BASEL, V9, DOI 10.3390/cells9030587
   Albensi BC, 2019, FRONT CELL DEV BIOL, V7, DOI 10.3389/fcell.2019.00154
   Alers S, 2012, MOL CELL BIOL, V32, P2, DOI 10.1128/MCB.06159-11
   Alhuthali HM, 2020, BMC CANCER, V20, DOI 10.1186/s12885-020-07119-2
   Altinoz MA, 2018, J CHEMOTHERAPY, V30, P203, DOI 10.1080/1120009X.2018.1487149
   An W, 2019, FRONT PHARMACOL, V10, DOI 10.3389/fphar.2019.00758
   Andrade MT, 2005, BIOORGAN MED CHEM, V13, P4092, DOI 10.1016/j.bmc.2005.03.045
   Andrews LP, 2019, NAT IMMUNOL, V20, P1425, DOI 10.1038/s41590-019-0512-0
   Asati V, 2016, EUR J MED CHEM, V109, P314, DOI 10.1016/j.ejmech.2016.01.012
   Ashkenazi A, 2008, J CLIN ONCOL, V26, P3621, DOI 10.1200/JCO.2007.15.7198
   Ashkenazi A, 2015, J CLIN INVEST, V125, P487, DOI 10.1172/JCI80420
   Baker DJ, 2007, CELL MOL LIFE SCI, V64, P589, DOI 10.1007/s00018-007-6443-1
   Banach M, 2017, BRAIN BEHAV, V7, DOI 10.1002/brb3.558
   Bansal Megha, 2018, Commun Integr Biol, V11, P1, DOI 10.1080/19420889.2018.1467189
   Berry DL, 2008, AUTOPHAGY, V4, P359, DOI 10.4161/auto.5575
   Bhattacharya R, 2008, CLIN CANCER RES, V14, P7659, DOI 10.1158/1078-0432.CCR-08-1414
   Bi W, 2018, ACS OMEGA, V3, P15850, DOI 10.1021/acsomega.8b02139
   Bogdan AR, 2016, TRENDS BIOCHEM SCI, V41, P274, DOI 10.1016/j.tibs.2015.11.012
   Braicu C, 2022, SEMIN CANCER BIOL, V80, P218, DOI 10.1016/j.semcancer.2020.05.015
   Bray F, 2021, CANCER-AM CANCER SOC, V127, P3029, DOI 10.1002/cncr.33587
   Bukowski K, 2020, INT J MOL SCI, V21, DOI 10.3390/ijms21093233
   Cagnol S, 2010, FEBS J, V277, P2, DOI 10.1111/j.1742-4658.2009.07366.x
   Cai-McRae X, 2015, ONCOGENE, V34, P2968, DOI 10.1038/onc.2014.244
   Calviño E, 2015, CELL BIOCHEM FUNCT, V33, P211, DOI 10.1002/cbf.3105
   Cam H, 2003, CANCER CELL, V3, P311, DOI 10.1016/S1535-6108(03)00080-1
   Campbell KJ, 2018, OPEN BIOL, V8, DOI 10.1098/rsob.180002
   Cao JY, 2016, CELL MOL LIFE SCI, V73, P2195, DOI 10.1007/s00018-016-2194-1
   Cao J, 2020, NAT COMMUN, V11, DOI 10.1038/s41467-020-15109-y
   Cao RH, 2007, CURR MED CHEM, V14, P479, DOI 10.2174/092986707779940998
   Cao YN, 2018, EUR J MED CHEM, V143, P806, DOI 10.1016/j.ejmech.2017.11.062
   Chatwichien J, 2016, BIOORG MED CHEM LETT, V26, P4884, DOI 10.1016/j.bmcl.2016.09.030
   Chen JD, 2016, CSH PERSPECT MED, V6, DOI 10.1101/cshperspect.a026104
   Chen JH, 2020, PHARMAZIE, V75, P642, DOI 10.1691/ph.2020.0750
   Chen MS, 2020, INT J MOL SCI, V21, DOI 10.3390/ijms21155362
   Chen SY, 2020, ANTICANCER RES, V40, P6907, DOI 10.21873/anticanres.14714
   Chen XB, 2021, ACTA PHARMACOL SIN, V42, P1160, DOI 10.1038/s41401-020-00600-5
   Chen X, 2021, NAT REV GASTRO HEPAT, V18, P804, DOI 10.1038/s41575-021-00486-6
   Chen YJ, 2019, CELL DEATH DIS, V10, DOI 10.1038/s41419-019-2004-4
   Chung CH, 2011, LAB INVEST, V91, P732, DOI 10.1038/labinvest.2011.8
   Cirone M, 2019, J EXP CLIN CANC RES, V38, DOI 10.1186/s13046-019-1275-z
   Corcelle E, 2007, AUTOPHAGY, V3, P57, DOI 10.4161/auto.3424
   Coulthard LR, 2009, TRENDS MOL MED, V15, P369, DOI 10.1016/j.molmed.2009.06.005
   Croker AK, 2008, J CELL MOL MED, V12, P374, DOI 10.1111/j.1582-4934.2007.00211.x
   Cuomo F, 2019, CANCERS, V11, DOI 10.3390/cancers11101465
   Cushnie TPT, 2014, INT J ANTIMICROB AG, V44, P377, DOI 10.1016/j.ijantimicag.2014.06.001
   Dadashpour S, 2018, EUR J MED CHEM, V150, P9, DOI 10.1016/j.ejmech.2018.02.065
   De Santi M, 2011, BREAST CANCER RES, V13, DOI 10.1186/bcr2855
   de Waal L, 2016, NAT CHEM BIOL, V12, P102, DOI [10.1038/nchembio.1984, 10.1038/NCHEMBIO.1984]
   Debnath B, 2018, MATER TODAY CHEM, V9, P56, DOI 10.1016/j.mtchem.2018.05.001
   Degirmenci U, 2020, CELLS-BASEL, V9, DOI 10.3390/cells9010198
   Deng S, 2019, CANCER-AM CANCER SOC, V125, P1228, DOI 10.1002/cncr.31978
   Denton D, 2019, CELL DEATH DIFFER, V26, P605, DOI 10.1038/s41418-018-0252-y
   Derakhshan A, 2017, CLIN CANCER RES, V23, P1379, DOI 10.1158/1078-0432.CCR-16-2172
   Dewangan J, 2018, BIOCHEM BIOPH RES CO, V495, P1915, DOI 10.1016/j.bbrc.2017.11.199
   Di Desidero T, 2020, PHARMACOL RES, V158, DOI 10.1016/j.phrs.2020.104920
   Dikic I, 2018, NAT REV MOL CELL BIO, V19, P349, DOI 10.1038/s41580-018-0003-4
   Ding YM, 2017, TUMOR BIOL, V39, DOI 10.1177/1010428317694317
   Ding Y, 2019, INT J ONCOL, V54, P1995, DOI 10.3892/ijo.2019.4777
   Dixon SJ, 2012, CELL, V149, P1060, DOI 10.1016/j.cell.2012.03.042
   Djavaheri-Mergny M, 2010, ONCOGENE, V29, P1717, DOI 10.1038/onc.2009.519
   Donia T, 2022, NUTR CANCER, V74, P1802, DOI 10.1080/01635581.2021.1960388
   Duan FF, 2021, J NAT PROD, V84, P1904, DOI 10.1021/acs.jnatprod.0c01335
   Dunai ZA, 2012, PLOS ONE, V7, DOI 10.1371/journal.pone.0041945
   Dyshlovoy SA, 2020, MAR DRUGS, V18, DOI 10.3390/md18120609
   Edwards AL, 2013, CHEM BIOL, V20, P888, DOI 10.1016/j.chembiol.2013.06.007
   Fairlie WD, 2020, INT REV CEL MOL BIO, V352, P115, DOI 10.1016/bs.ircmb.2020.01.003
   Fang K, 2016, LUNG CANCER, V100, P120, DOI 10.1016/j.lungcan.2016.08.010
   Fang ZY, 2019, FITOTERAPIA, V133, P175, DOI 10.1016/j.fitote.2018.12.026
   Fanning RA, 2017, ANESTH ANALG, V124, P1581, DOI 10.1213/ANE.0000000000001765
   Fu LL, 2013, INT J BIOCHEM CELL B, V45, P921, DOI 10.1016/j.biocel.2013.02.007
   Fuchs Y, 2015, NAT REV MOL CELL BIO, V16, P329, DOI 10.1038/nrm3999
   Fulda S, 2018, CELL CYCLE, V17, P829, DOI 10.1080/15384101.2018.1442626
   Fulda S, 2015, SEMIN CANCER BIOL, V31, P84, DOI 10.1016/j.semcancer.2014.05.002
   Füllgrabe J, 2014, NAT REV MOL CELL BIO, V15, P65, DOI 10.1038/nrm3716
   Furuya N, 2005, AUTOPHAGY, V1, P46, DOI 10.4161/auto.1.1.1542
   Galadari S, 2017, FREE RADICAL BIO MED, V104, P144, DOI 10.1016/j.freeradbiomed.2017.01.004
   Galanis A, 2014, BLOOD, V123, P94, DOI 10.1182/blood-2013-10-529313
   Galluzzi L, 2012, ONCOGENE, V31, P1869, DOI 10.1038/onc.2011.384
   Galluzzi L, 2018, CELL DEATH DIFFER, V25, P486, DOI 10.1038/s41418-017-0012-4
   Galluzzi L, 2012, PLOS ONE, V7, DOI 10.1371/journal.pone.0043249
   Gao LX, 2020, ADV EXP MED BIOL, V1260, P1, DOI 10.1007/978-3-030-42667-5_1
   Gao WT, 2022, SIGNAL TRANSDUCT TAR, V7, DOI 10.1038/s41392-022-01046-3
   Garner TP, 2017, CURR OPIN CHEM BIOL, V39, P133, DOI 10.1016/j.cbpa.2017.06.014
   Ge D, 2020, CHEM PHARM BULL, V68, P244, DOI 10.1248/cpb.c19-00851
   Góngora-Castillo E, 2012, PLOS ONE, V7, DOI 10.1371/journal.pone.0052506
   González-Arzola K, 2019, FEBS LETT, V593, P3101, DOI 10.1002/1873-3468.13655
   Gray DHD, 2012, IMMUNITY, V37, P451, DOI 10.1016/j.immuni.2012.05.030
   Gridelli C, 2005, J CLIN ONCOL, V23, P3125, DOI 10.1200/JCO.2005.00.224
   Grossmann J, 2002, APOPTOSIS, V7, P247, DOI 10.1023/A:1015312119693
   Grunt TW, 2013, CURR CANCER DRUG TAR, V13, P188
   Gu HL, 2018, INT J MOL SCI, V19, DOI 10.3390/ijms19103179
   Guo X, 2022, J NAT PROD, V85, P1067, DOI 10.1021/acs.jnatprod.1c01194
   Guo XX, 2018, INT J MOL SCI, V19, DOI 10.3390/ijms19113419
   Han B, 2021, CHEM SOC REV, V50, P1522, DOI 10.1039/d0cs00196a
   He XH, 2022, ORG CHEM FRONT, V9, P1048, DOI 10.1039/D1QO01785C
   Hirschhorn T, 2019, FREE RADICAL BIO MED, V133, P130, DOI 10.1016/j.freeradbiomed.2018.09.043
   Ho HY, 2021, BIOMED PHARMACOTHER, V137, DOI 10.1016/j.biopha.2021.111362
   Hou ZL, 2022, PHYTOTHER RES, V36, P1353, DOI 10.1002/ptr.7398
   Hsieh MC, 2021, ONCOL REP, V46, DOI 10.3892/or.2021.8117
   Hu LK, 2019, RSC ADV, V9, P19855, DOI 10.1039/c9ra03640g
   Hu S, 2021, BIOORG CHEM, V109, DOI 10.1016/j.bioorg.2021.104693
   Huang M, 2014, TRENDS PHARMACOL SCI, V35, P41, DOI 10.1016/j.tips.2013.11.004
   Huynh H, 2020, EXP MOL MED, V52, P1857, DOI 10.1038/s12276-020-00524-4
   Hyeon J, 2013, DIGEST DIS SCI, V58, P1916, DOI 10.1007/s10620-013-2609-x
   Islam MA, 2018, INT J MOL SCI, V19, DOI 10.3390/ijms19051405
   Isogai S, 2011, J BIOL CHEM, V286, P31864, DOI 10.1074/jbc.M111.259630
   Itoh T, 2013, FOOD CHEM TOXICOL, V60, P76, DOI 10.1016/j.fct.2013.07.016
   Janku F, 2011, NAT REV CLIN ONCOL, V8, P528, DOI 10.1038/nrclinonc.2011.71
   Jeong M, 2018, CHEM-BIOL INTERACT, V280, P99, DOI 10.1016/j.cbi.2017.12.011
   Jiang L, 2015, NATURE, V520, P57, DOI 10.1038/nature14344
   Jiang ZB, 2020, J EXP CLIN CANC RES, V39, DOI 10.1186/s13046-020-01741-5
   Jordan M. A., 2002, Current Medicinal Chemistry - Anti-Cancer Agents, V2, P1, DOI 10.2174/1568011023354290
   Kallifatidis G, 2013, MAR DRUGS, V11, P3500, DOI 10.3390/md11093500
   Kandala PK, 2012, J BIOL CHEM, V287, P28745, DOI 10.1074/jbc.M112.351379
   Kang R, 2011, CELL DEATH DIFFER, V18, P571, DOI 10.1038/cdd.2010.191
   Kapoor S, 2018, SCI REP-UK, V8, DOI 10.1038/s41598-018-30376-y
   Karimian A, 2016, DNA REPAIR, V42, P63, DOI 10.1016/j.dnarep.2016.04.008
   Katoh M, 2014, MED RES REV, V34, P280, DOI 10.1002/med.21288
   Katsuragi Y, 2015, FEBS J, V282, P4672, DOI 10.1111/febs.13540
   Ke SY, 2012, EUR J MED CHEM, V54, P248, DOI 10.1016/j.ejmech.2012.05.003
   Khan FA, 2013, EUR J PHARMACOL, V721, P391, DOI 10.1016/j.ejphar.2013.05.003
   Khan I, 2021, PHARMACOL THERAPEUT, V220, DOI 10.1016/j.pharmthera.2020.107717
   Khan I, 2018, EUR J MED CHEM, V144, P104, DOI 10.1016/j.ejmech.2017.12.010
   Kim J, 2011, NAT CELL BIOL, V13, P132, DOI 10.1038/ncb2152
   Kim SM, 2015, PHYTOTHER RES, V29, P1828, DOI 10.1002/ptr.5478
   Kitajima M, 2007, J NAT MED-TOKYO, V61, P14, DOI 10.1007/s11418-006-0101-z
   Knudsen PB, 2014, LEUKEMIA, V28, P1289, DOI 10.1038/leu.2013.360
   Kondrikov D, 2015, PLOS ONE, V10, DOI 10.1371/journal.pone.0129343
   Kong LY, 2015, NAT PROD REP, V32, P1617, DOI 10.1039/c5np00133a
   Kong WS, 2021, J ETHNOPHARMACOL, V270, DOI 10.1016/j.jep.2021.113848
   Koo N, 2022, INT J MOL SCI, V23, DOI 10.3390/ijms23095005
   Koren E, 2021, CANCER DISCOV, V11, P245, DOI 10.1158/2159-8290.CD-20-0789
   Krishna M, 2008, CELL MOL LIFE SCI, V65, P3525, DOI 10.1007/s00018-008-8170-7
   Kumar Priyank, 2012, Cells, V1, P558, DOI 10.3390/cells1030558
   Kumar S, 2015, J CELL BIOCHEM, V116, P985, DOI 10.1002/jcb.25053
   Lalaoui N, 2015, SEMIN CELL DEV BIOL, V39, P63, DOI 10.1016/j.semcdb.2015.02.003
   Lazari D, 2017, J NEURO-ONCOL, V132, P373, DOI 10.1007/s11060-017-2382-3
   Lee CC, 2010, LEUKEMIA LYMPHOMA, V51, P897, DOI 10.3109/10428191003672115
   Lee CT, 2015, CURR TOP MED CHEM, V15, P1491
   Lee H, 2017, INT J MOL SCI, V18, DOI 10.3390/ijms18051095
   Lee YJ, 2017, AUTOPHAGY, V13, P1615, DOI 10.1080/15548627.2017.1339845
   Lee Y, 2017, CELL REP, V19, P188, DOI 10.1016/j.celrep.2017.03.030
   Levis M, 2020, BLOOD ADV, V4, P1178, DOI 10.1182/bloodadvances.2019000174
   Levy JMM, 2017, NAT REV CANCER, V17, P528, DOI 10.1038/nrc.2017.53
   Lewis TA, 2019, ACS MED CHEM LETT, V10, P1537, DOI 10.1021/acsmedchemlett.9b00360
   Li B, 2015, CANCER LETT, V356, P418, DOI 10.1016/j.canlet.2014.09.023
   Li CA, 2017, PHYTOMEDICINE, V28, P10, DOI 10.1016/j.phymed.2017.02.008
   Li G, 2018, MED RES REV, V38, P1255, DOI 10.1002/med.21474
   Li JM, 2019, CANCERS, V11, DOI 10.3390/cancers11071034
   Li L, 2012, FREE RADICAL BIO MED, V53, P1399, DOI 10.1016/j.freeradbiomed.2012.07.011
   Li MP, 2019, J NAT PROD, V82, P2279, DOI 10.1021/acs.jnatprod.9b00468
   Li QY, 2006, CURR MED CHEM, V13, P2021, DOI 10.2174/092986706777585004
   Li XY, 2021, DRUG DEV IND PHARM, V47, P100, DOI 10.1080/03639045.2020.1862169
   Li YX, 2013, MAR DRUGS, V11, P5063, DOI 10.3390/md11125063
   Li Y, 2017, TOXINS, V9, DOI 10.3390/toxins9050150
   Liang XH, 2001, CANCER RES, V61, P3443
   Liao MR, 2022, J HEMATOL ONCOL, V15, DOI 10.1186/s13045-022-01260-0
   Liberio MS, 2014, MAR DRUGS, V12, P5222, DOI 10.3390/md12105222
   Liew SY, 2014, PLOS ONE, V9, DOI 10.1371/journal.pone.0087286
   Lim HM, 2021, HUM EXP TOXICOL, V40, P812, DOI 10.1177/0960327120969968
   Lim SM, 2021, CELL BIOSCI, V11, DOI 10.1186/s13578-021-00570-z
   Lin MG, 2016, CURR OPIN CELL BIOL, V39, P61, DOI 10.1016/j.ceb.2016.02.010
   Ling Y, 2019, J NAT PROD, V82, P1442, DOI 10.1021/acs.jnatprod.8b00843
   Liu AJ, 2013, CHEM-BIOL INTERACT, V205, P20, DOI 10.1016/j.cbi.2013.06.004
   Liu DQ, 2013, FITOTERAPIA, V91, P15, DOI 10.1016/j.fitote.2013.08.014
   Liu HS, 2018, FRONT CHEM, V6, DOI 10.3389/fchem.2018.00045
   Liu HY, 2020, EUR J MED CHEM, V200, DOI 10.1016/j.ejmech.2020.112332
   Liu JJ, 2011, CANCER LETT, V300, P105, DOI 10.1016/j.canlet.2010.10.001
   Liu SJ, 2021, EUR J MED CHEM, V217, DOI 10.1016/j.ejmech.2021.113359
   Long JS, 2012, ONCOGENE, V31, P5045, DOI 10.1038/onc.2012.7
   Long Q, 2021, BIOMED PHARMACOTHER, V137, DOI 10.1016/j.biopha.2021.111336
   Lu AD, 2019, J AGR FOOD CHEM, V67, P2148, DOI 10.1021/acs.jafc.8b06859
   Lu S, 2021, ACTA PHARMACOL SIN, V42, P1690, DOI 10.1038/s41401-021-00700-w
   Luo ML, 2022, BIOMED PHARMACOTHER, V149, DOI 10.1016/j.biopha.2022.112827
   Luo WJ, 2008, J BIOL CHEM, V283, P8624, DOI 10.1074/jbc.M707860200
   Magalska A, 2006, INT J CANCER, V119, P1811, DOI 10.1002/ijc.22055
   Malsy M, 2019, EUR J MED RES, V24, DOI 10.1186/s40001-019-0365-x
   Malumbres M, 2009, NAT REV CANCER, V9, P153, DOI 10.1038/nrc2602
   Masuelli L, 2016, TUMOR BIOL, V37, P3705, DOI 10.1007/s13277-015-4207-3
   Mathew R, 2007, NAT REV CANCER, V7, P961, DOI 10.1038/nrc2254
   Mathew R, 2009, CELL, V137, P1062, DOI 10.1016/j.cell.2009.03.048
   Matsunaga K, 2010, J CELL BIOL, V190, P511, DOI 10.1083/jcb.200911141
   Mc Gee MM, 2015, MEDIAT INFLAMM, V2015, DOI 10.1155/2015/146282
   Mehta P, 2014, CURR OPIN IMMUNOL, V26, P69, DOI 10.1016/j.coi.2013.10.012
   Meng N, 2019, BIOMED PHARMACOTHER, V114, DOI 10.1016/j.biopha.2019.108866
   Menon MB, 2018, FRONT CELL DEV BIOL, V6, DOI 10.3389/fcell.2018.00137
   Meschini S, 2008, AUTOPHAGY, V4, P1020, DOI 10.4161/auto.6952
   Micheau O, 2013, BRIT J PHARMACOL, V169, P1723, DOI 10.1111/bph.12238
   Mohan L, 2018, BIOMED PHARMACOTHER, V105, P506, DOI 10.1016/j.biopha.2018.05.127
   Mohan V, 2016, BIOCHEM BIOPH RES CO, V477, P1065, DOI 10.1016/j.bbrc.2016.07.037
   Moore A, 2009, PEDIATR BLOOD CANCER, V53, P1180, DOI 10.1002/pbc.22161
   Motzer RJ, 2009, J CLIN ONCOL, V27, P3584, DOI 10.1200/JCO.2008.20.1293
   Mou YH, 2019, J HEMATOL ONCOL, V12, DOI 10.1186/s13045-019-0720-y
   Mukhopadhyay S, 2014, APOPTOSIS, V19, P555, DOI 10.1007/s10495-014-0967-2
   Acuña UM, 2018, ANTICANCER RES, V38, P3299, DOI 10.21873/anticanres.12595
   Nagata S, 2018, ANNU REV IMMUNOL, V36, P489, DOI 10.1146/annurev-immunol-042617-053010
   Nascimbeni AC, 2017, FEBS J, V284, P1267, DOI 10.1111/febs.13987
   Newman DJ, 2020, J NAT PROD, V83, P770, DOI 10.1021/acs.jnatprod.9b01285
   Newton K, 2014, SCIENCE, V343, P1357, DOI 10.1126/science.1249361
   Ng YK, 2012, INVEST NEW DRUG, V30, P48, DOI 10.1007/s10637-010-9513-4
   Nobre L, 2019, PEDIATR BLOOD CANCER, V66, DOI 10.1002/pbc.27694
   Noguchi M, 2020, CELL DEATH DIS, V11, DOI 10.1038/s41419-020-2724-5
   Oeckinghaus A, 2011, NAT IMMUNOL, V12, P695, DOI 10.1038/ni.2065
   Orozco S, 2017, IMMUNOL REV, V277, P102, DOI 10.1111/imr.12536
   Pal HC, 2016, MOLECULES, V21, DOI 10.3390/molecules21121758
   Pan RQ, 2015, BLOOD, V126, P363, DOI 10.1182/blood-2014-10-604975
   Pankiv S, 2007, J BIOL CHEM, V282, P24131, DOI 10.1074/jbc.M702824200
   Paoli P, 2013, BBA-MOL CELL RES, V1833, P3481, DOI 10.1016/j.bbamcr.2013.06.026
   Papa A, 2019, BIOMOLECULES, V9, DOI 10.3390/biom9040153
   Paquette M, 2018, CANCERS, V10, DOI 10.3390/cancers10010018
   Paterna A, 2016, J ETHNOPHARMACOL, V194, P236, DOI 10.1016/j.jep.2016.09.020
   Patridge E, 2016, DRUG DISCOV TODAY, V21, P204, DOI 10.1016/j.drudis.2015.01.009
   Pfeffer CM, 2018, INT J MOL SCI, V19, DOI 10.3390/ijms19020448
   Pietrocola F, 2013, SEMIN CANCER BIOL, V23, P310, DOI 10.1016/j.semcancer.2013.05.008
   Pistritto G, 2016, AGING-US, V8, P603, DOI 10.18632/aging.100934
   Poillet-Perez L, 2015, REDOX BIOL, V4, P184, DOI 10.1016/j.redox.2014.12.003
   Qazzaz ME, 2016, CANCER LETT, V370, P185, DOI 10.1016/j.canlet.2015.10.013
   Qi XC, 2022, FRONT IMMUNOL, V13, DOI 10.3389/fimmu.2022.837293
   Qin R, 2022, FRONT PHARMACOL, V13, DOI 10.3389/fphar.2022.845892
   Qu Y, 2018, NAT CHEM BIOL, V14, P94, DOI [10.1038/nchembio.2510, 10.1038/NCHEMBIO.2510]
   Raimundo L, 2021, BRIT J PHARMACOL, V178, P3627, DOI 10.1111/bph.15506
   Rajabi M, 2017, BIOMEDICINES, V5, DOI 10.3390/biomedicines5020034
   Ramsay RR, 2018, CLIN TRANSL MED, V7, DOI 10.1186/s40169-017-0181-2
   Ramu AK, 2021, LIFE SCI, V264, DOI 10.1016/j.lfs.2020.118730
   Ramu A, 2018, BIOMED PHARMACOTHER, V98, P523, DOI 10.1016/j.biopha.2017.12.049
   Ramu A, 2017, PHYTOMEDICINE, V33, P69, DOI 10.1016/j.phymed.2017.05.008
   Rasul A, 2012, ONCOL REP, V27, P1481, DOI 10.3892/or.2012.1694
   Rejhová A, 2018, EUR J MED CHEM, V144, P582, DOI 10.1016/j.ejmech.2017.12.039
   Ren H, 2019, PHYTOTHER RES, V33, P1570, DOI 10.1002/ptr.6347
   Rosales PF, 2020, FITOTERAPIA, V143, DOI 10.1016/j.fitote.2020.104558
   Roy R, 2012, NAT REV CANCER, V12, P68, DOI 10.1038/nrc3181
   Sakamoto S, 2010, MOL ASPECTS MED, V31, P205, DOI 10.1016/j.mam.2010.02.001
   Salucci S, 2018, EUR J HISTOCHEM, V62, P111, DOI 10.4081/ejh.2018.2881
   Santarpia L, 2012, EXPERT OPIN THER TAR, V16, P103, DOI 10.1517/14728222.2011.645805
   Saraswati S, 2013, CHEM-BIOL INTERACT, V206, P214, DOI 10.1016/j.cbi.2013.09.012
   Sauter ER, 2020, EXPERT REV CLIN PHAR, V13, P265, DOI 10.1080/17512433.2020.1738218
   Schwarzer R, 2020, CURR OPIN CELL BIOL, V63, P186, DOI 10.1016/j.ceb.2020.02.004
   Senichkin VV, 2020, CELL DEATH DIFFER, V27, P405, DOI 10.1038/s41418-019-0486-3
   Serasanambati M, 2015, NAT PROD RES, V29, P484, DOI 10.1080/14786419.2014.951932
   Seshadri VD, 2021, ENVIRON TOXICOL, V36, P1841, DOI 10.1002/tox.23304
   Shakeri R, 2017, BIOCHIMIE, V135, P111, DOI 10.1016/j.biochi.2017.02.001
   Sharma S, 2017, CHEM-BIOL INTERACT, V275, P47, DOI 10.1016/j.cbi.2017.07.017
   Shi BH, 2019, J CELL PHYSIOL, V234, P12562, DOI 10.1002/jcp.28125
   Showalter HDH, 2013, J NAT PROD, V76, P455, DOI 10.1021/np300753z
   Simenc J, 2012, DRUG CHEM TOXICOL, V35, P399, DOI 10.3109/01480545.2011.633087
   Simpson CD, 2008, CANCER LETT, V272, P177, DOI 10.1016/j.canlet.2008.05.029
   Singh TP, 2018, MINI-REV MED CHEM, V18, P9, DOI 10.2174/1389557517666170807123201
   Soerjomataram I, 2021, NAT REV CLIN ONCOL, V18, P663, DOI 10.1038/s41571-021-00514-z
   Soleimani A, 2019, BIOCHEM CELL BIOL, V97, P85, DOI 10.1139/bcb-2018-0177
   Song F, 2021, CURR TOP MED CHEM, V21, P377, DOI 10.2174/1568026620666200908162311
   Song S, 2021, MAR DRUGS, V19, DOI 10.3390/md19060285
   Soria JC, 2018, NEW ENGL J MED, V378, P113, DOI 10.1056/NEJMoa1713137
   Spirin P, 2021, MAR DRUGS, V19, DOI 10.3390/md19090489
   Stockwell BR, 2020, TRENDS CELL BIOL, V30, P478, DOI 10.1016/j.tcb.2020.02.009
   Stockwell BR, 2017, CELL, V171, P273, DOI 10.1016/j.cell.2017.09.021
   Su ZY, 2015, MOL CANCER, V14, DOI 10.1186/s12943-015-0321-5
   Sui XB, 2018, FRONT PHARMACOL, V9, DOI 10.3389/fphar.2018.01371
   Sui XB, 2014, CANCER LETT, V344, P174, DOI 10.1016/j.canlet.2013.11.019
   Sun FH, 2019, BIOCHEM PHARMACOL, V162, P142, DOI 10.1016/j.bcp.2018.10.021
   Sun XA, 2017, ACTA PHARMACOL SIN, V38, P524, DOI 10.1038/aps.2016.171
   Sylvester PW, 2010, J AM COLL NUTR, V29, p324S, DOI 10.1080/07315724.2010.10719847
   Takahashi T, 2015, INT J ONCOL, V46, P1801, DOI 10.3892/ijo.2015.2882
   Tamargo-Gómez I, 2018, INT J MOL SCI, V19, DOI 10.3390/ijms19123812
   Tang BL, 2020, EUR J MED CHEM, V193, DOI 10.1016/j.ejmech.2020.112204
   Tang DL, 2019, CELL RES, V29, P347, DOI 10.1038/s41422-019-0164-5
   Tang R, 2020, J HEMATOL ONCOL, V13, DOI 10.1186/s13045-020-00946-7
   Tarsounas M, 2020, NAT REV MOL CELL BIO, V21, P284, DOI 10.1038/s41580-020-0218-z
   Thawabteh A, 2019, TOXINS, V11, DOI 10.3390/toxins11110656
   Tian T, 2019, INT J MOL SCI, V20, DOI 10.3390/ijms20030755
   Tian Y, 2012, PLOS ONE, V7, DOI 10.1371/journal.pone.0049306
   Tokala R, 2018, CHEMMEDCHEM, V13, P1909, DOI 10.1002/cmdc.201800402
   Torquato HFV, 2022, BIOMED PHARMACOTHER, V145, DOI 10.1016/j.biopha.2021.112439
   Toton E, 2014, J PHYSIOL PHARMACOL, V65, P459
   Trachootham D, 2009, NAT REV DRUG DISCOV, V8, P579, DOI 10.1038/nrd2803
   Tseng HH, 2012, PLOS ONE, V7, DOI 10.1371/journal.pone.0036006
   Turcotte S, 2010, CURR OPIN CELL BIOL, V22, P246, DOI 10.1016/j.ceb.2009.12.007
   Usman RM, 2021, ASIA-PAC J CLIN ONCO, V17, P193, DOI 10.1111/ajco.13449
   Utaipan T, 2017, ONCOL REP, V37, P1243, DOI 10.3892/or.2017.5352
   Vanden Berghe T, 2014, NAT REV MOL CELL BIO, V15, P134, DOI 10.1038/nrm3737
   Vandenabeele P, 2010, NAT REV MOL CELL BIO, V11, P700, DOI 10.1038/nrm2970
   Villa-Morales M, 2012, EXPERT OPIN THER TAR, V16, P85, DOI 10.1517/14728222.2011.628937
   Vitale I, 2011, NAT REV MOL CELL BIO, V12, P384, DOI 10.1038/nrm3115
   Wang B, 2018, PHYTOMEDICINE, V48, P170, DOI [10.1016/j.phymed.2018.04.057, 10.1016/j.phymed.2018.0]
   Wang B, 2020, ACTA PHARMACOL SIN B, V10, P1492, DOI 10.1016/j.apsb.2019.12.013
   Wang CH, 2015, TOXINS, V7, P4507, DOI 10.3390/toxins7114507
   Wang GJ, 2019, LIFE SCI, V232, DOI 10.1016/j.lfs.2019.116615
   Wang L, 2014, J CELL BIOCHEM, V115, P721, DOI 10.1002/jcb.24715
   Wang LY, 2020, CELL DEATH DIFFER, V27, P662, DOI 10.1038/s41418-019-0380-z
   Wang SH, 2021, INT J NANOMED, V16, P2357, DOI 10.2147/IJN.S290263
   Wang WB, 2020, AMB EXPRESS, V10, DOI 10.1186/s13568-020-01074-8
   Wang XD, 2016, PHYTOMEDICINE, V23, P641, DOI 10.1016/j.phymed.2016.03.003
   Wang XL, 2013, PLOS ONE, V8, DOI 10.1371/journal.pone.0065686
   Wang Y, 2018, CURR DRUG METAB, V19, P739, DOI 10.2174/1389200219666180511154722
   Wang YH, 2015, SCI REP-UK, V5, DOI 10.1038/srep18613
   Wang YP, 2022, BIOORG CHEM, V120, DOI 10.1016/j.bioorg.2022.105607
   Warren CFA, 2019, CELL DEATH DIS, V10, DOI 10.1038/s41419-019-1407-6
   Watkins R, 2015, INT J NANOMED, V10, P6055, DOI 10.2147/IJN.S92162
   Wei YJ, 2015, ELIFE, V4, DOI 10.7554/eLife.05289
   Wibowo JT, 2022, MAR DRUGS, V20, DOI 10.3390/md20010003
   Wilson AC, 2007, EXPERT OPIN INV DRUG, V16, P1851, DOI 10.1517/13543784.16.11.1851
   Wirawan E, 2010, CELL DEATH DIS, V1, DOI 10.1038/cddis.2009.16
   Wong CP, 2015, J NAT PROD, V78, P1656, DOI 10.1021/acs.jnatprod.5b00258
   Wong PM, 2013, AUTOPHAGY, V9, P124, DOI 10.4161/auto.23323
   Wu HJ, 2014, INT J BIOL SCI, V10, P1072, DOI 10.7150/ijbs.9719
   Xiao X, 2018, BIOORGAN MED CHEM, V26, P6096, DOI 10.1016/j.bmc.2018.11.014
   Xie X, 2013, ONCOL REP, V30, P773, DOI 10.3892/or.2013.2520
   Xie X, 2021, ORG CHEM FRONT, V8, P1836, DOI 10.1039/d0qo01626h
   Xie Y, 2016, CELL DEATH DIFFER, V23, P369, DOI 10.1038/cdd.2015.158
   Xu MR, 2019, BIOMED RES INT, V2019, DOI 10.1155/2019/6543230
   Xu ZR, 2020, APPL MICROBIOL BIOT, V104, P575, DOI 10.1007/s00253-019-10257-8
   Yang XH, 2019, LIFE SCI, V219, P20, DOI 10.1016/j.lfs.2018.12.052
   Yang XY, 2012, PLOS ONE, V7, DOI 10.1371/journal.pone.0034303
   Yao JY, 2016, BIOCHEM BIOPH RES CO, V473, P867, DOI 10.1016/j.bbrc.2016.03.141
   Ye Y, 2022, ANTI-CANCER DRUG, V33, P362, DOI 10.1097/CAD.0000000000001270
   Yeh HT, 2019, EUR J PHARMACOL, V863, DOI 10.1016/j.ejphar.2019.172658
   Yoshida GJ, 2017, J HEMATOL ONCOL, V10, DOI 10.1186/s13045-017-0436-9
   Yoshikawa T, 2018, ONCOL LETT, V15, P5772, DOI 10.3892/ol.2018.8028
   You LK, 2015, AUTOPHAGY, V11, P729, DOI 10.1080/15548627.2015.1017192
   Yu HT, 2017, J CELL MOL MED, V21, P648, DOI 10.1111/jcmm.13008
   Yu XL, 2015, AUTOPHAGY, V11, P1711, DOI 10.1080/15548627.2015.1043076
   Yuan JM, 2020, J HEMATOL ONCOL, V13, DOI 10.1186/s13045-020-00949-4
   Yuan X, 2018, CANCER METAST REV, V37, P733, DOI 10.1007/s10555-018-9728-y
   Zachari M, 2017, ESSAYS BIOCHEM, V61, P585, DOI 10.1042/EBC20170021
   Zdioruk M, 2020, CANCERS, V12, DOI 10.3390/cancers12082161
   Zhang H, 2014, PHYTOMEDICINE, V21, P348, DOI 10.1016/j.phymed.2013.09.007
   Zhang N, 2020, INT J BIOL SCI, V16, P147, DOI 10.7150/ijbs.36955
   Zhang T, 2014, INT J MOL SCI, V15, P3154, DOI 10.3390/ijms15023154
   Zhang XF, 2016, SCI REP-UK, V6, DOI 10.1038/srep33204
   Zhang XH, 2021, BIOORG CHEM, V107, DOI 10.1016/j.bioorg.2020.104549
   Zhang Y, 2020, J NAT PROD, V83, P1432, DOI 10.1021/acs.jnatprod.9b00856
   Zhao GX, 2015, ANN MED, V47, P305, DOI 10.3109/07853890.2015.1040831
   Zhao J, 2018, DRUG DELIV, V25, P1426, DOI 10.1080/10717544.2018.1474970
   Zhao LC, 2015, INT J MOL SCI, V16, P27411, DOI 10.3390/ijms161126031
   Zhou CX, 2017, CHEM-ASIAN J, V12, P1277, DOI 10.1002/asia.201700348
   Zhou J, 2017, BIOORG MED CHEM LETT, V27, P893, DOI 10.1016/j.bmcl.2017.01.005
   Zhou Q, 2012, BIOCHEM PHARMACOL, V83, P1146, DOI 10.1016/j.bcp.2012.01.013
   Zhou R, 2015, CHEM COMMUN, V51, P13113, DOI 10.1039/c5cc04968g
   Zhou XW, 2019, J BIOMOL STRUCT DYN, V37, P4080, DOI 10.1080/07391102.2018.1539412
   Zhou Y, 2021, ACTA BIOCHIM POL, V68, P309, DOI 10.18388/abp.2020_5581
   Zhou YY, 2015, BIOSCIENCE REP, V35, DOI 10.1042/BSR20140141
   Zhu KS, 2014, ONCOL REP, V32, P1234, DOI 10.3892/or.2014.3324
   Zhu PJ, 2020, DRUG DISCOV TODAY, V25, P1873, DOI 10.1016/j.drudis.2020.07.021
   Zou N, 2017, BMC COMPLEM ALTERN M, V17, DOI 10.1186/s12906-017-2017-4
NR 353
TC 19
Z9 21
U1 17
U2 61
PU BMC
PI LONDON
PA CAMPUS, 4 CRINAN ST, LONDON N1 9XW, ENGLAND
EI 1756-8722
J9 J HEMATOL ONCOL
JI J. Hematol. Oncol.
PD SEP 14
PY 2022
VL 15
IS 1
AR 133
DI 10.1186/s13045-022-01350-z
PG 49
WC Oncology; Hematology
WE Science Citation Index Expanded (SCI-EXPANDED)
SC Oncology; Hematology
GA 4N6OE
UT WOS:000854137000001
PM 36104717
OA Green Published, gold
DA 2024-02-05
ER

PT J
AU Sehm, T
   Rauh, M
   Wiendieck, K
   Buchfelder, M
   Eyüpoglu, IY
   Savaskan, NE
AF Sehm, Tina
   Rauh, Manfred
   Wiendieck, Kurt
   Buchfelder, Michael
   Eyuepoglu, Iiker Y.
   Savaskan, Nicolai E.
TI Temozolomide toxicity operates in a xCT/SLC7a11 dependent manner and is
   fostered by ferroptosis
SO ONCOTARGET
LA English
DT Article
DE brain tumor; cell death; ferroptosis; glioma niche; apoptosis
ID GLIOBLASTOMA CELLS; MALIGNANT GLIOMAS; XCT; CANCER; NEURODEGENERATION;
   ANTIPORTER; GLUTAMATE; RNA; SENSITIVITY; RELEASE
AB The glutamate exchanger xCT (SLC7a11) is causally linked with the malignancy grade of brain tumors and represents a key player in glutamate, cystine and glutathione metabolism. Although blocking xCT is not cytotoxic for brain tumors, xCT inhibition disrupts the neurodegenerative and microenvironment-toxifying activity of gliomas. Here, we report on the use of various xCT inhibitors as single modal drugs and in combination with the autophagy-inducing standard chemotherapeutic agent temozolomide (Temodal/Temcad (R), TMZ). xCT overexpressing cells (xCT(OE)) are more resistant to the FDA and EMA approved drug sulfasalazine (Azulfidine/Salazopyrin/Sulazine (R), SAS) and RNAi-mediated xCT knock down (xCT(KD)) in gliomas increases the susceptibility towards SAS in rodent gliomas. In human gliomas, challenged xCT expression had no impact on SAS-induced cytotoxicity. Noteworthy, other xCT inhibitors such as erastin and sorafenib showed enhanced efficacy on xCT(KD) gliomas. In contrast, cytotoxic action of TMZ operates independently from xCT expression levels on rodent gliomas. Human glioma cells with silenced xCT expression display higher vulnerability towards TMZ alone as well as towards combined TMZ and SAS. Hence, we tested the partial xCT blockers and ferroptosis inducing agents erastin and sorafenib (Nexavar (R), FDA and EMA-approved drug for lung cancer). Noteworthy, xCT(OE) gliomas withstand erastin and sorafenib-induced cell death in a concentration-dependent manner, whereas siRNA-mediated xCT knock down increased susceptibility towards erastin and sorafenib. TMZ efficacy can be potentiated when combined with erastin, however not by sorafenib. Moreover, gliomas with high xCT expression are more vulnerable towards combinatorial treatment with erastin-temozolomide. These results disclose that ferroptosis inducers are valid compounds for potentiating the frontline therapeutic agent temozolomide in a multitoxic approach.
C1 [Sehm, Tina; Buchfelder, Michael; Eyuepoglu, Iiker Y.; Savaskan, Nicolai E.] Friedrich Alexander Univ Erlangen Nurnberg FAU, Translat Cell Biol & Neurooncol Lab, Sch Med, Univ Klinikum Erlangen,Dept Neurosurg, Schwabachanlage 6 Kopfklin, Erlangen, Germany.
   [Rauh, Manfred] Friedrich Alexander Univ Erlangen Nurnberg FAU, Sch Med, Univ Klinikum Erlangen, Dept Pediat & Adolescent Med, Erlangen, Germany.
   [Wiendieck, Kurt] Klin Dr Erler, Dept Spinal Colum Therapies, Nurnberg, Germany.
   [Savaskan, Nicolai E.] BiMECON Ent Berlin, Berlin, Germany.
C3 University of Erlangen Nuremberg; University of Erlangen Nuremberg
RP Savaskan, NE (通讯作者)，Friedrich Alexander Univ Erlangen Nurnberg FAU, Translat Cell Biol & Neurooncol Lab, Sch Med, Univ Klinikum Erlangen,Dept Neurosurg, Schwabachanlage 6 Kopfklin, Erlangen, Germany.; Savaskan, NE (通讯作者)，BiMECON Ent Berlin, Berlin, Germany.
EM savaskan@gmx.net
RI Savaskan, Nicolai/D-2923-2018
OI Savaskan, Nicolai/0000-0003-1348-094X
FU Universitat Erlangen-Nurnberg
FX We thank Ali Ghoochani, Zheng Fan and Daishi Chen for continuous
   laboratory and conceptual support. We are grateful for the valuable help
   of Zheng Fan for providing the stable transfected xCT expressing and
   knock down cells. Many thanks to Carmen Christoph (Dept.
   Psychiatry/Biochemistry, Universitatsklinikum Erlangen) for providing of
   mixed primary neuronal cultures. This study was funded by intramural LOM
   funds of the Universitat Erlangen-Nurnberg. T.S. performed the present
   work in fulfillment of the requirements for obtaining the degree Dr.
   rer. biol. hum. at the Friedrich- Alexander University of
   Erlangen-Nurnberg (FAU).
CR Buckingham SC, 2011, NAT MED, V17, P1269, DOI 10.1038/nm.2453
   Chamberlain MC, 2011, NEUROLOGY, V77, pE135, DOI 10.1212/WNL.0b013e318239ba7c
   Chen LY, 2015, ONCOL REP, V33, P1465, DOI 10.3892/or.2015.3712
   Chung WJ, 2009, J NEUROCHEM, V110, P182, DOI 10.1111/j.1471-4159.2009.06129.x
   D'Atri S, 1998, MOL PHARMACOL, V54, P334, DOI 10.1124/mol.54.2.334
   Dai L, 2015, ONCOTARGET, V6, P12710, DOI 10.18632/oncotarget.3710
   Dixon SJ, 2014, ELIFE, V3, DOI 10.7554/eLife.02523
   Dixon SJ, 2014, NAT CHEM BIOL, V10, P9, DOI 10.1038/nchembio.1416
   Dixon SJ, 2012, CELL, V149, P1060, DOI 10.1016/j.cell.2012.03.042
   Eyüpoglu IY, 2013, NAT REV NEUROL, V9, P141, DOI 10.1038/nrneurol.2012.279
   Fan Z, 2014, PLOS ONE, V9, DOI 10.1371/journal.pone.0093264
   Ghoochani A, 2016, ONCOTARGET, V7, P1838, DOI 10.18632/oncotarget.6550
   Gores GJ, 2014, NAT REV GASTRO HEPAT, V11, P645, DOI 10.1038/nrgastro.2014.157
   Hatipoglu G, 2015, CANCER SCI, V106, P160, DOI 10.1111/cas.12580
   Homma T, 2015, CURR DRUG METAB, V16, P560, DOI 10.2174/1389200216666151015114515
   Lyons SA, 2007, CANCER RES, V67, P9463, DOI 10.1158/0008-5472.CAN-07-2034
   Omuro A, 2013, JAMA-J AM MED ASSOC, V310, P1842, DOI 10.1001/jama.2013.280319
   Parisi S, 2015, BIOMED RES INT, V2015, DOI 10.1155/2015/620643
   Patel D, 2015, MOL MEMBR BIOL, V32, P89, DOI 10.3109/09687688.2015.1096972
   Robert SM, 2015, SCI TRANSL MED, V7, DOI 10.1126/scitranslmed.aaa8103
   Savaskan NE, 2009, J CELL PHYSL, V220, P3
   Savaskan NE, 2010, ANN ANAT, V192, P309, DOI 10.1016/j.aanat.2010.07.003
   Savaskan NE, 2009, J CELL PHYSIOL, V220, P531, DOI 10.1002/jcp.21795
   Savaskan NE, 2008, NAT MED, V14, P629, DOI 10.1038/nm1772
   Savaskan NE, 2015, CURR NEUROPHARMACOL, V13, P258, DOI 10.2174/1570159X13666150122224158
   Sehm T, 2016, ONCOTARGET, DOI [10.18632/oncotarget.8651, DOI 10.18632/0NCOTARGET.8651]
   Sio TT, 2014, INT J UROL, V21, P630, DOI 10.1111/iju.12407
   Timmerman LA, 2013, CANCER CELL, V24, P450, DOI 10.1016/j.ccr.2013.08.020
   Ui-Tei K, 2004, NUCLEIC ACIDS RES, V32, P936, DOI 10.1093/nar/gkh247
   Welzel O, 2010, PLOS ONE, V5, DOI 10.1371/journal.pone.0013514
   Yae T, 2012, NAT COMMUN, V3, DOI 10.1038/ncomms1892
   Yang LJ, 2014, CANCER INVEST, V32, P31, DOI 10.3109/07357907.2013.861474
   Ye ZC, 1999, CANCER RES, V59, P4383
   Zhang D, 2015, CANCER BIOL THER, V16, P1005, DOI 10.1080/15384047.2015.1046022
   Zhang WB, 2010, J BIOL CHEM, V285, P40461, DOI 10.1074/jbc.M110.164046
NR 35
TC 83
Z9 92
U1 2
U2 47
PU IMPACT JOURNALS LLC
PI ORCHARD PARK
PA 6666 E QUAKER ST, STE 1, ORCHARD PARK, NY 14127 USA
EI 1949-2553
J9 ONCOTARGET
JI Oncotarget
PD NOV 15
PY 2016
VL 7
IS 46
BP 74630
EP 74647
DI 10.18632/oncotarget.11858
PG 18
WC Oncology; Cell Biology
WE Science Citation Index Expanded (SCI-EXPANDED)
SC Oncology; Cell Biology
GA EE5GF
UT WOS:000389632800018
PM 27612422
OA gold, Green Submitted, Green Published
DA 2024-02-05
ER

PT J
AU Lyu, QY
   Jiang, L
   Zheng, H
   Hayashi, S
   Sato, K
   Toyokuni, S
AF Lyu, Qinying
   Jiang, Li
   Zheng, Hao
   Hayashi, Shotaro
   Sato, Kotaro
   Toyokuni, Shinya
TI Diluted aqueous extract of heat-not-burn tobacco product smoke causes
   less oxidative damage in fibroblasts than conventional cigarette
SO JOURNAL OF CLINICAL BIOCHEMISTRY AND NUTRITION
LA English
DT Article
DE heat-not-burn tobacco product; hydrogen peroxide; oxidative stress;
   autophagy; ferroptosis
ID NF-KAPPA-B; REGULATED CELL-DEATH; ALZHEIMERS-DISEASE; SIGNALING ADAPTER;
   REDOX BIOLOGY; LUNG-CANCER; IRON; FERROPTOSIS; MECHANISMS; STRESS
AB Smoke from conventional cigarettes (C-cigarettes) contains various reactive oxygen species and toxic chemicals, which potentially cause oxidative damage not only to airways but also to the whole body, leading eventually to diseases, including emphysema, advanced atherosclerosis, and cancer. Many heat-not-burn tobacco products (HTPs) have been commercialized recently in Japan to maintain the smoking population by advertising that HTPs are less toxic. However, there were few studies reported from neutral organizations whether HTPs are indeed less damaging. To evaluate the potential capacity of HTPs to induce oxidative stress, we here compared two different HTPs with two types of C-cigarettes, using human fibroblast IMR90SV cells and 5% aqueous extracts in 10-ml phosphate-buffered saline (50-ml smoke/10 s). HTPs exhibited significantly lower oxidative toxicity in comparison to C-cigarettes. Whereas C-cigarettes induced ferroptosis in fibroblasts, the effects of HTPs were significantly reduced by measuring the levels of peroxides, pro-inflammatory cytokine expression, autophagy, catalytic Fe(II) and 8-hydroxy-2'-deoxyguanosine. Notably, major portions of C-cigarettes-induced pathogenic responses were inhibited by catalase. However, HTPs still induced p62 autophagy-adaptor at 5%-dilution and caused lethal effects to fibroblasts with undiluted solution. In conclusion, HTPs smoke per se can be toxic despite less toxicity in comparison to C-cigarettes, which warrants further investigation.
C1 [Lyu, Qinying; Jiang, Li; Zheng, Hao; Hayashi, Shotaro; Sato, Kotaro; Toyokuni, Shinya] Nagoya Univ, Dept Pathol & Biol Responses, Grad Sch Med, 65 Tsurumai Cho, Nagoya, Aichi 4668550, Japan.
   [Hayashi, Shotaro] Nagoya Univ, Dept Obstet & Gynecol, Grad Sch Med, 65 Tsurumai Cho, Nagoya, Aichi 4668550, Japan.
   [Sato, Kotaro] Nagoya Univ, Dept Oral & Maxillofacial Surg, Grad Sch Med, 65 Tsurumai Cho, Nagoya, Aichi 4668550, Japan.
   [Toyokuni, Shinya] Nagoya Univ, Ctr Low Temp Plasma Sci, Chikusa Ku, Furo Cho, Nagoya, Aichi 4848601, Japan.
C3 Nagoya University; Nagoya University; Nagoya University; Nagoya
   University
RP Toyokuni, S (通讯作者)，Nagoya Univ, Dept Pathol & Biol Responses, Grad Sch Med, 65 Tsurumai Cho, Nagoya, Aichi 4668550, Japan.; Toyokuni, S (通讯作者)，Nagoya Univ, Ctr Low Temp Plasma Sci, Chikusa Ku, Furo Cho, Nagoya, Aichi 4848601, Japan.
EM toyokuni@med.nagoya-u.ac.jp
FU JST CREST [JPMJCR19H4]; JSPS KAKENHI [JP19H05462, JP20H05502]; Princess
   Takamatsu Cancer Research Fund [19-251]
FX The authors thank Dr. Vsevolod Belousov for providing a plasmid,
   pC1-HyPer-Red, genetically encoded hydrogen peroxide indicator with red
   fluorescence. This work was supported, in part, by JST CREST (Grant
   Number JPMJCR19H4), JSPS KAKENHI (Grant Number JP19H05462 and
   JP20H05502) and Research Grant of the Princess Takamatsu Cancer Research
   Fund (19-251).
CR Akatsuka S, 2020, FREE RADICAL RES, V54, P872, DOI 10.1080/10715762.2020.1733548
   Arora R, 2015, EUR J PAIN, V19, P940, DOI 10.1002/ejp.620
   Bayir H, 2020, CELL CHEM BIOL, V27, P387, DOI 10.1016/j.chembiol.2020.03.014
   Bekki Kanae, 2017, Journal of UOEH, V39, P201, DOI 10.7888/juoeh.39.201
   Cataldo JK, 2010, J ALZHEIMERS DIS, V19, P465, DOI 10.3233/JAD-2010-1240
   Chen C, 2016, AM J PREV MED, V51, P356, DOI 10.1016/j.amepre.2016.02.002
   Cheng Z, 2022, CANCER SCI, V113, P65, DOI 10.1111/cas.15175
   CROSS CE, 1987, ANN INTERN MED, V107, P526, DOI 10.7326/0003-4819-107-4-526
   Dixon SJ, 2012, CELL, V149, P1060, DOI 10.1016/j.cell.2012.03.042
   DOLL R, 1956, BRIT MED J, V2, P1071, DOI 10.1136/bmj.2.5001.1071
   Duran A, 2008, CANCER CELL, V13, P343, DOI 10.1016/j.ccr.2008.02.001
   Ermakova YG, 2014, NAT COMMUN, V5, DOI 10.1038/ncomms6222
   Fenton H.J.H., 1894, J. Chem. Soc, V65, P899, DOI [DOI 10.1039/CT8946500899, 10.1039/CT8946500899]
   Fratiglioni L, 2000, BEHAV BRAIN RES, V113, P117, DOI 10.1016/S0166-4328(00)00206-0
   Gao MH, 2016, CELL RES, V26, P1021, DOI 10.1038/cr.2016.95
   Haire-Joshu D, 1999, DIABETES CARE, V22, P1887, DOI 10.2337/diacare.22.11.1887
   Hayden MS, 2014, SEMIN IMMUNOL, V26, P253, DOI 10.1016/j.smim.2014.05.004
   Jiang L, 2021, REDOX BIOL, V43, DOI 10.1016/j.redox.2021.101989
   Kajiyama H, 2017, J CLIN BIOCHEM NUTR, V60, P33, DOI 10.3164/jcbn.16-65
   LAKIER JB, 1992, AM J MED, V93, pS8, DOI 10.1016/0002-9343(92)90620-Q
   Ling JH, 2012, CANCER CELL, V21, P105, DOI 10.1016/j.ccr.2011.12.006
   Lingappan Krithika, 2018, Current Opinion in Toxicology, V7, P81, DOI 10.1016/j.cotox.2017.11.002
   Linkermann A, 2014, NAT REV IMMUNOL, V14, P759, DOI 10.1038/nri3743
   Liu WJ, 2016, CELL MOL BIOL LETT, V21, DOI 10.1186/s11658-016-0031-z
   Mackenzie EL, 2008, ANTIOXID REDOX SIGN, V10, P997, DOI 10.1089/ars.2007.1893
   MacNee W, 2001, EUR J PHARMACOL, V429, P195, DOI 10.1016/S0014-2999(01)01320-6
   Mizushima N, 2007, GENE DEV, V21, P2861, DOI 10.1101/gad.1599207
   Moller P, 2008, CANCER LETT, V266, P84, DOI 10.1016/j.canlet.2008.02.030
   Moscat J, 2016, CELL, V167, P606, DOI 10.1016/j.cell.2016.09.030
   Nakabeppu Y, 2004, FREE RADICAL RES, V38, P423, DOI 10.1080/10715760410001688348
   Ockene IS, 1997, CIRCULATION, V96, P3243, DOI 10.1161/01.CIR.96.9.3243
   Park EJ, 2019, TOXICOL LETT, V303, P55, DOI 10.1016/j.toxlet.2018.12.007
   Patel D, 2016, PREV MED, V93, P14, DOI 10.1016/j.ypmed.2016.09.011
   Schieber M, 2014, CURR BIOL, V24, pR453, DOI 10.1016/j.cub.2014.03.034
   Smith MR, 2016, REGUL TOXICOL PHARM, V81, pS17, DOI 10.1016/j.yrtph.2016.07.006
   Song CJ, 2017, PLOS ONE, V12, DOI 10.1371/journal.pone.0171940
   Stockwell BR, 2017, CELL, V171, P273, DOI 10.1016/j.cell.2017.09.021
   Tang DL, 2020, CURR BIOL, V30, pR1292, DOI 10.1016/j.cub.2020.09.068
   Tenopoulou M, 2007, BIOCHEM J, V403, P261, DOI 10.1042/BJ20061840
   Toyokuni S, 1999, PATHOL INT, V49, P91, DOI 10.1046/j.1440-1827.1999.00829.x
   TOYOKUNI S, 1995, FEBS LETT, V359, P189, DOI 10.1016/0014-5793(95)00033-6
   Toyokuni S, 2007, PATHOL INT, V57, P461, DOI 10.1111/j.1440-1827.2007.02127.x
   Toyokuni S, 2020, CANCERS, V12, DOI 10.3390/cancers12113320
   Toyokuni S, 2020, CANCER SCI, V111, P2665, DOI 10.1111/cas.14496
   Toyokuni S, 2017, FREE RADICAL BIO MED, V108, P610, DOI 10.1016/j.freeradbiomed.2017.04.024
   Toyokuni S, 2016, PATHOL INT, V66, P245, DOI 10.1111/pin.12396
   Uchiyama S, 2018, CHEM RES TOXICOL, V31, P585, DOI 10.1021/acs.chemrestox.8b00024
   Valavanidis A, 2009, INT J ENV RES PUB HE, V6, P445, DOI 10.3390/ijerph6020445
   Veal EA, 2007, MOL CELL, V26, P1, DOI 10.1016/j.molcel.2007.03.016
   Wang GH, 2019, INHAL TOXICOL, V31, P259, DOI 10.1080/08958378.2019.1671558
   Winnicka L, 2020, J GEN INTERN MED, V35, P2130, DOI 10.1007/s11606-020-05813-2
   Winterbourn CC, 2008, NAT CHEM BIOL, V4, P278, DOI 10.1038/nchembio.85
   Yanatori I, 2020, BBA-GEN SUBJECTS, V1864, DOI 10.1016/j.bbagen.2020.129685
   Yoshida M, 2019, NAT COMMUN, V10, DOI 10.1038/s41467-019-10991-7
   Young RP, 2009, EUR RESPIR J, V34, P380, DOI 10.1183/09031936.00144208
   Zheng H, 2021, REDOX BIOL, V48, DOI 10.1016/j.redox.2021.102175
NR 56
TC 2
Z9 2
U1 1
U2 4
PU JOURNAL CLINICAL BIOCHEMISTRY & NUTRITION
PI KYOTO
PA KYOTO PREFECTURAL UNIV MED, GRAD SCH MEDICAL SCIENCE, DEPT MOLECULAR
   GASTROENTEROLOGY & HEPATOLOGY, KYOTO, 602-8566, JAPAN
SN 0912-0009
EI 1880-5086
J9 J CLIN BIOCHEM NUTR
JI J. Clin. Biochem. Nutr.
PD JUL
PY 2022
VL 71
IS 1
BP 55
EP 63
DI 10.3164/jcbn.21-134
PG 9
WC Nutrition & Dietetics
WE Science Citation Index Expanded (SCI-EXPANDED)
SC Nutrition & Dietetics
GA 2P0PR
UT WOS:000819454100010
PM 35903603
OA gold, Green Published
DA 2024-02-05
ER

PT J
AU Ocampo, Y
   Caro, D
   Rivera, D
   Piermattey, J
   Gaitán, R
   Franco, LA
AF Ocampo, Yanet
   Caro, Daneiva
   Rivera, David
   Piermattey, Jhoan
   Gaitan, Ricardo
   Franco, Luis A.
TI Transcriptome Changes in Colorectal Cancer Cells upon Treatment with
   Avicequinone B
SO ADVANCED PHARMACEUTICAL BULLETIN
LA English
DT Article
DE Avicequinone B; Colorectal cancer; RNA-sequencing; Interferon stimulated
   genes; Ferroptosis; miR-21
ID INDUCED TRANSMEMBRANE PROTEIN-1; AVICENNIA; OVEREXPRESSION; RESISTANCE;
   MARKER; NAPHTHOQUINONES; IDENTIFICATION; PROLIFERATION; METASTASIS;
   REGULATOR
AB Purpose: Naphtho[2,3-b]furan-4,9-dione (Avicequinone B), a natural naphthoquinone isolated from the mangrove tree Avicennia alba, is recognized as a valuable synthetic precursor with anti-proliferative effect. However, the molecular mechanism involved in its bioactivity has not been investigated. This study aimed to determine the selectivity of avicequinone B against cancer cells and the transcriptomic changes induced in colorectal cancer (CRC).
   Methods: The cytotoxic effect against adenocarcinoma-derived cells or fibroblasts was evaluated using MTT assay. In addition, CRC cells were treated with avicequinone B in different settings to evaluate colony-forming ability, cell cycle progression, apoptosis/necrosis induction, and transcriptome response by RNA-seq.
   Results: Avicequinone B effectively reduced the viability of breast, colorectal, and lung adenocarcinoma cells with IC50 lower than 10 mu M, while fibroblasts were less affected. The induction of G2/M arrest and necrosis-like cell death were observed in avicequinone B-treated HT-29 cells. Furthermore, RNA-seq revealed 490 differentially expressed genes, highlighting the reduction of interferon stimulated genes and proliferative signaling pathways (JAK-STAT, MAPK, and PI3K-AKT), as well as the induction of ferroptosis and miR-21 expression.
   Conclusion: In short, these results demonstrated the therapeutic potential of avicequinone B and paved the foundation for elucidating its mechanisms in the context of CRC.
C1 [Ocampo, Yanet; Caro, Daneiva; Rivera, David; Franco, Luis A.] Univ Cartagena, Dept Pharmaceut Sci, Biol Evaluat Promising Subst Grp, Carrera 50 29-11, Cartagena 130014, Colombia.
   [Piermattey, Jhoan; Gaitan, Ricardo] Univ Cartagena, Dept Pharmaceut Sci, Nat Prod Grp, Carrera 50 29-11, Cartagena 130014, Colombia.
C3 Universidad de Cartagena; Universidad de Cartagena
RP Franco, LA (通讯作者)，Univ Cartagena, Dept Pharmaceut Sci, Biol Evaluat Promising Subst Grp, Carrera 50 29-11, Cartagena 130014, Colombia.
EM lfrancoo@unicartagena.edu.co
OI Franco Ospina, Luis Alberto/0000-0003-2983-0836; Caro Fuentes, Daneiva
   del Carmen/0000-0001-8079-5664
FU Colciencias; University of Cartagena [110756933930-2012]
FX This research was funded by Colciencias and the University of Cartagena
   (Grant 110756933930-2012 to LF and RG). The authors thank the Institute
   for Immunological Research of the University of Cartagena for their
   generous assistance with flow cytometry, as well as Carlos Rojas, Julian
   Nova, Mauro Narvaez, and Jesus Cantillo for their help with genotoxicity
   evaluation.
CR Acuña J, 2018, MOLECULES, V23, DOI 10.3390/molecules23010186
   Andreu P, 2006, CANCER RES, V66, P1949, DOI 10.1158/0008-5472.CAN-05-2731
   Arrigo AP, 2005, ANTIOXID REDOX SIGN, V7, P414, DOI 10.1089/ars.2005.7.414
   Assaw S, 2020, NAT PROD RES, V34, P2403, DOI 10.1080/14786419.2018.1538220
   Bauer K, 2012, CELL ONCOL, V35, P197, DOI 10.1007/s13402-012-0079-3
   Broquet AH, 2011, J IMMUNOL, V186, P1618, DOI 10.4049/jimmunol.1002862
   Chen HY, 2006, INT J BIOCHEM CELL B, V38, P1402, DOI 10.1016/j.biocel.2006.02.006
   Croner RS, 2014, INT J CANCER, V135, P2878, DOI 10.1002/ijc.28929
   Cui Kai, 2015, Zhonghua Zhong Liu Za Zhi, V37, P352
   Culig Zoran, 2013, Front Biosci (Schol Ed), V5, P277
   Dai WX, 2018, MOL ONCOL, V12, P463, DOI 10.1002/1878-0261.12175
   Fernandez Lara P, 2018, Oncotarget, V9, P5919, DOI 10.18632/oncotarget.23592
   Franken NAP, 2006, NAT PROTOC, V1, P2315, DOI 10.1038/nprot.2006.339
   Giarnieri E, 1995, ANTICANCER RES, V15, P2049
   Giatromanolaki A, 2010, J CLIN PATHOL, V63, P867, DOI 10.1136/jcp.2010.079525
   Groner B, 2017, MOL CELL ENDOCRINOL, V451, P1, DOI 10.1016/j.mce.2017.05.033
   Han L, 2007, J NAT PROD, V70, P923, DOI 10.1021/np060587g
   He JD, 2012, CHINESE MED J-PEKING, V125, P517, DOI 10.3760/cma.j.issn.0366-6999.2012.03.021
   He JD, 2015, INT J CLIN EXP PATHO, V8, P16007
   Ito C, 2000, CHEM PHARM BULL, V48, P339
   Ivashkiv LB, 2018, NAT REV IMMUNOL, V18, P545, DOI 10.1038/s41577-018-0029-z
   Jia Rui, 2004, Chinese Journal of Natural Medicines, V2, P16
   Kerry R.G., 2018, ANTICANCER PLANTS PR, V1, P303
   Kim SE, 2016, NAT NANOTECHNOL, V11, P977, DOI 10.1038/nnano.2016.164
   KOYANAGI J, 1994, J HETEROCYCLIC CHEM, V31, P1303, DOI 10.1002/jhet.5570310534
   Krichevsky AM, 2009, J CELL MOL MED, V13, px, DOI 10.1111/j.1582-4934.2008.00556.x
   Kuo YB, 2011, MOL MED, V17, P41, DOI 10.2119/molmed.2010.00115
   Lee YR, 2002, SYNTHETIC COMMUN, V32, P3099, DOI 10.1081/SCC-120013719
   Lin KL, 2010, TOXICOL IN VITRO, V24, P1158, DOI 10.1016/j.tiv.2010.02.019
   Lo TF, 2013, PLOS ONE, V8, DOI 10.1371/journal.pone.0075628
   Löcken H, 2018, J NAT PROD, V81, P1636, DOI 10.1021/acs.jnatprod.8b00247
   Lopes-Ramos CM, 2014, BMC MED GENOMICS, V7, DOI 10.1186/s12920-014-0068-7
   Lu B, 2018, FRONT PHARMACOL, V8, DOI 10.3389/fphar.2017.00992
   Lugo AE, 2002, MADERA BOSQUES, P5, DOI DOI 10.21829/MYB.2002.801289
   Luque-García JL, 2010, PROTEOMICS, V10, P940, DOI 10.1002/pmic.200900441
   Luker KE, 2001, CANCER RES, V61, P6540
   Mei ZB, 2017, ONCOTARGET, V8, P38969, DOI 10.18632/oncotarget.17163
   Okugawa Y, 2015, GASTROENTEROLOGY, V149, P1204, DOI 10.1053/j.gastro.2015.07.011
   Parker BS, 2016, NAT REV CANCER, V16, P131, DOI 10.1038/nrc.2016.14
   Prateep A, 2018, J BIOMED SCI, V25, DOI 10.1186/s12929-018-0435-3
   Rigby RJ, 2007, ONCOGENE, V26, P4833, DOI 10.1038/sj.onc.1210286
   Sari IN, 2016, ONCOTARGET, V7, P86039, DOI 10.18632/oncotarget.13325
   Su JC, 2010, LIFE SCI, V86, P207, DOI 10.1016/j.lfs.2009.12.006
   Sun X, 2015, ONCOGENE, V34, P5617, DOI 10.1038/onc.2015.32
   SUTTON DC, 1985, PHYTOCHEMISTRY, V24, P2877, DOI 10.1016/0031-9422(85)80018-2
   Thatoi H, 2016, FRONT LIFE SCI, V9, P267, DOI 10.1080/21553769.2016.1235619
   Tseng CH, 2010, BIOORGAN MED CHEM, V18, P5172, DOI 10.1016/j.bmc.2010.05.062
   Tsuruta M, 2008, ONCOL REP, V20, P1165, DOI 10.3892/or_00000125
   Vainchenker W, 2013, ONCOGENE, V32, P2601, DOI 10.1038/onc.2012.347
   Wagner S, 2019, ONCOGENE, V38, P1717, DOI 10.1038/s41388-018-0554-z
   Wei MF, 2014, AUTOPHAGY, V10, P1179, DOI 10.4161/auto.28679
   Xu L, 2017, ONCOTARGET, V8, P74703, DOI 10.18632/oncotarget.20345
   Yu F, 2015, CANCER LETT, V368, P135, DOI 10.1016/j.canlet.2015.07.034
   Zaidi MR, 2011, CLIN CANCER RES, V17, P6118, DOI 10.1158/1078-0432.CCR-11-0482
NR 54
TC 4
Z9 4
U1 0
U2 2
PU TABRIZ UNIV MEDICAL SCIENCES & HEALTH SERVICES
PI TABRIZ
PA DANESHGHAH ST, TABRIZ, REPUBLIC ISLAMIC 51664-14766, IRAN
SN 2228-5881
EI 2251-7308
J9 ADV PHARM BULL
JI Adv. Pharm. Bull.
PY 2020
VL 10
IS 4
BP 638
EP 647
DI 10.34172/apb.2020.077
PG 10
WC Pharmacology & Pharmacy
WE Emerging Sources Citation Index (ESCI)
SC Pharmacology & Pharmacy
GA OR7XN
UT WOS:000589681500017
PM 33062604
OA gold, Green Published
DA 2024-02-05
ER

PT J
AU Hu, SC
   Ma, JH
   Su, C
   Chen, YW
   Shu, YH
   Qi, ZB
   Zhang, B
   Shi, G
   Zhang, Y
   Zhang, YW
   Huang, AL
   Kuang, YT
   Cheng, P
AF Hu, Shichuan
   Ma, Jinhu
   Su, Chao
   Chen, Yanwei
   Shu, Yongheng
   Qi, Zhongbing
   Zhang, Bin
   Shi, Gang
   Zhang, Yan
   Zhang, Yuwei
   Huang, Anliang
   Kuang, Yueting
   Cheng, Ping
TI Engineered exosome-like nanovesicles suppress tumor growth by
   reprogramming tumor microenvironment and promoting tumor ferroptosis
SO ACTA BIOMATERIALIA
LA English
DT Article
DE Cancer-associated fibroblasts; Exosome-like vaccine; FAP; Ferroptosis;
   Tumor microenvironment
ID FIBROBLAST ACTIVATION PROTEIN; CELL-DERIVED EXOSOMES; SERINE-PROTEASE;
   T-CELLS; CANCER; MODELS; IMMUNOSUPPRESSION; ENVIRONMENT; EXPRESSION;
   SYNERGIZES
AB Tumor vaccines that induce effective and sustained antitumor immunity are highly promising for cancer therapy. However, the antitumor potential of these vaccines is weakened due to the immunosuppressive characteristics of the tumor microenvironment (TME). Cancer-associated fibroblasts (CAFs) are the most abundant stromal cells within the TME; they play an important role in tumor growth, metastasis, immunosuppression, and drug resistance. Fibroblast activation protein-alpha (FAP) is overexpressed in CAFs in more than 90% of human tumor tissues. Further, FAP +CAFs are an ideal interstitial target for the immunotherapy of solid tumors. Exosomes derived from tumor cells contain many tumor antigens, which can be used as the basis of tumor vaccines that elicit strong antitumor immunity. Almost all exosomebased cancer vaccines have been designed and developed for tumor parenchymal cells. Moreover, the exosome production is very low and the purification is very difficult, limiting their clinical application as tumor vaccines. In this study, we developed FAP gene-engineered tumor cell-derived exosome-like nanovesicles (eNVs-FAP) as a tumor vaccine that can be prepared easily and in large quantities. The eNVs-FAP vaccine inhibited tumor growth by inducing strong and specific cytotoxic T lymphocyte (CTL) immune responses against tumor cells and FAP +CAFs and reprogramming the immunosuppressive TME in the colon, melanoma, lung, and breast cancer models. Moreover, eNVs-FAP vaccine-activated cellular immune responses could promote tumor ferroptosis by releasing interferon-gamma (IFN-gamma) from CTLs and depleting FAP +CAFs. Thus, eNVs-FAP is a candidate tumor vaccine targeting both the tumor parenchyma and the stroma.
   Statement of significance
   Nanovaccines can activate immune cells and promote an antitumor immune response. In this study, we developed the fibroblast activation protein-alpha (FAP) gene-engineered tumor cell-derived exosomelike vesicle vaccines (eNVs-FAP). A large number of eNVs-FAP were obtained by continuously squeezing FAP gene-engineered tumor cells. eNVs-FAP showed excellent antitumor effects in a variety of tumor bearing mouse models. The mechanistic analysis showed that eNVs-FAP promoted the maturation of dendritic cells (DCs), increased the infiltration of effector T cells into target tumor cells and FAP-positive cancer-associated fibroblasts (FAP +CAFs), and reduced the proportion of immunosuppressive cells, including M2-like tumor-associated macrophages (M2-TAMs), myeloid-derived suppressor cells (MDSCs), and regulatory T cells (Tregs), in the tumor microenvironment (TME). Moreover, the clearance of FAP +CAFs helped enhance interferon-gamma-induced tumor cell ferroptosis. (C) 2021 Acta Materialia Inc. Published by Elsevier Ltd. All rights reserved.
C1 [Hu, Shichuan; Ma, Jinhu; Su, Chao; Chen, Yanwei; Shu, Yongheng; Qi, Zhongbing; Zhang, Bin; Shi, Gang; Zhang, Yan; Kuang, Yueting; Cheng, Ping] Sichuan Univ, West China Hosp, State Key Lab Biotherapy, 17 Peoples South Rd, Chengdu 610041, Peoples R China.
   [Hu, Shichuan; Ma, Jinhu; Su, Chao; Chen, Yanwei; Shu, Yongheng; Qi, Zhongbing; Zhang, Bin; Shi, Gang; Kuang, Yueting; Cheng, Ping] Sichuan Univ, West China Hosp, Canc Ctr, Collaborat Innovat Ctr Biotherapy, Chengdu 610041, Peoples R China.
   [Zhang, Yan] Sichuan Univ, West China Hosp, Dept Thorac Oncol, Canc Ctr, Chengdu 610041, Peoples R China.
   [Zhang, Yuwei] Sichuan Univ, West China Hosp, State Key Lab Biotherapy, Div Endocrinol & Metab, Chengdu 610041, Peoples R China.
   [Huang, Anliang] Chengdu Fifth Peoples Hosp, Dept Pathol, Chengdu 610041, Peoples R China.
C3 Sichuan University; Sichuan University; Sichuan University; Sichuan
   University
RP Cheng, P (通讯作者)，Sichuan Univ, West China Hosp, State Key Lab Biotherapy, 17 Peoples South Rd, Chengdu 610041, Peoples R China.; Cheng, P (通讯作者)，Sichuan Univ, West China Hosp, Canc Ctr, 17 Peoples South Rd, Chengdu 610041, Peoples R China.; Cheng, P (通讯作者)，Collaborat Innovat Ctr Biotherapy, 17 Peoples South Rd, Chengdu 610041, Peoples R China.
EM ping.cheng@foxmail.com
RI Wu, Jiaqiang/JUV-0151-2023; su, chao/JXW-9081-2024
OI Wu, Jiaqiang/0009-0004-0536-5364; Ma, Jinhu/0000-0001-7681-3081
FU National Science and Technology Major Projects of New Drugs
   [2018ZX09201018-013]; National Science and Technology Major Project for
   Infectious Diseases Control [2017ZX10203206-004]; National Natural
   Science Foundation of China [81101728, 82070660]; Sichuan Regional
   Innovation Cooperation Project [20QYCX0100]; Innovation Spark Project of
   Sichuan University [2018SCUH0084]
FX This work was supported by the National Science and Tech-nology Major
   Projects of New Drugs (2018ZX09201018-013) , the National Science and
   Technology Major Project for Infectious Dis-eases Control
   (2017ZX10203206-004) , the National Natural Science Foundation of China
   (81101728 and 82070 6 60) , Sichuan Regional Innovation Cooperation
   Project (20QYCX0100) , and the Innovation Spark Project of Sichuan
   University (2018SCUH0084) .
CR Andersen MH, 2006, J INVEST DERMATOL, V126, P32, DOI 10.1038/sj.jid.5700001
   Bartoschek M, 2018, NAT COMMUN, V9, DOI 10.1038/s41467-018-07582-3
   Biagini G., 2019, PLOS ONE, V14
   Brünker P, 2016, MOL CANCER THER, V15, P946, DOI 10.1158/1535-7163.MCT-15-0647
   Chen MH, 2015, SCI REP-UK, V5, DOI 10.1038/srep14421
   Cheng JD, 2002, CANCER RES, V62, P4767
   Choo YW, 2018, ACS NANO, V12, P8977, DOI 10.1021/acsnano.8b02446
   Costa A, 2018, CANCER CELL, V33, P463, DOI 10.1016/j.ccell.2018.01.011
   Cukierman E, 2010, SEMIN CANCER BIOL, V20, P139, DOI 10.1016/j.semcancer.2010.04.004
   Duperret EK, 2018, CLIN CANCER RES, V24, P1190, DOI 10.1158/1078-0432.CCR-17-2033
   Fang JX, 2016, INT J CANCER, V138, P1013, DOI 10.1002/ijc.29831
   Fang XX, 2020, CIRC RES, V127, P486, DOI 10.1161/CIRCRESAHA.120.316509
   Feig C, 2013, P NATL ACAD SCI USA, V110, P20212, DOI 10.1073/pnas.1320318110
   Flavell RA, 2010, NAT REV IMMUNOL, V10, P554, DOI 10.1038/nri2808
   Gaggioli C, 2007, NAT CELL BIOL, V9, P1392, DOI 10.1038/ncb1658
   Geng F, 2019, VACCINE, V37, P4382, DOI 10.1016/j.vaccine.2019.06.012
   Gu XY, 2015, INT J CANCER, V136, pE74, DOI 10.1002/ijc.29100
   Guo J., 2017, CANC RES TREAT OFFIC, V50
   Haaglim C., 2018, CLIN CANC RES OFFICI
   Huber MA, 2003, J INVEST DERMATOL, V120, P182, DOI 10.1046/j.1523-1747.2003.12035.x
   Jang SC, 2014, ACS NANO, V8, P1073, DOI 10.1021/nn406580h
   Joyce JA, 2015, SCIENCE, V348, P74, DOI 10.1126/science.aaa6204
   Kakarla S, 2013, MOL THER, V21, P1611, DOI 10.1038/mt.2013.110
   Kalluri R, 2016, NAT REV CANCER, V16, P582, DOI 10.1038/nrc.2016.73
   Kato T., 2018, TRANSLAT ONCOL, V11, P890
   Kobayashi H, 2019, NAT REV GASTRO HEPAT, V16, P282, DOI 10.1038/s41575-019-0115-0
   Lakins MA, 2018, NAT COMMUN, V9, DOI 10.1038/s41467-018-03347-0
   Laklai H, 2016, NAT MED, V22, P497, DOI 10.1038/nm.4082
   Lin YL, 2019, NEOPLASIA, V21, P1133, DOI 10.1016/j.neo.2019.10.005
   Loeffler M, 2006, J CLIN INVEST, V116, P1955, DOI 10.1172/JCI26532
   Lu Z, 2017, J HEPATOL, V67, P739, DOI 10.1016/j.jhep.2017.05.019
   Lunavat TR, 2016, BIOMATERIALS, V102, P231, DOI 10.1016/j.biomaterials.2016.06.024
   Lv P, 2019, NANO LETT, V19, P2993, DOI 10.1021/acs.nanolett.9b00145
   Martinez FO, 2008, FRONT BIOSCI-LANDMRK, V13, P453, DOI 10.2741/2692
   Mentlein R, 2011, BIOL CHEM, V392, P199, DOI 10.1515/BC.2010.119
   Morishita M, 2016, BIOMATERIALS, V111, P55, DOI 10.1016/j.biomaterials.2016.09.031
   Özdemir BC, 2014, CANCER CELL, V25, P719, DOI 10.1016/j.ccr.2014.04.005
   Ostermann E, 2008, CLIN CANCER RES, V14, P4584, DOI 10.1158/1078-0432.CCR-07-5211
   Ouyang LQ, 2016, SCI REP-UK, V6, DOI 10.1038/srep39541
   Park JE, 1999, J BIOL CHEM, V274, P36505, DOI 10.1074/jbc.274.51.36505
   Quail DF, 2013, NAT MED, V19, P1423, DOI 10.1038/nm.3394
   Rao Q, 2016, HEPATOLOGY, V64, P456, DOI 10.1002/hep.28549
   Seiler A, 2008, CELL METAB, V8, P237, DOI 10.1016/j.cmet.2008.07.005
   Sun XF, 2016, HEPATOLOGY, V64, P488, DOI 10.1002/hep.28574
   Sun Y, 2014, CLIN THER, V36, P863, DOI 10.1016/j.clinthera.2014.04.018
   Wang H, 2017, HEPATOLOGY, V66, P449, DOI 10.1002/hep.29117
   Wang LCS, 2014, CANCER IMMUNOL RES, V2, P154, DOI 10.1158/2326-6066.CIR-13-0027
   Wang WM, 2019, NATURE, V569, P270, DOI 10.1038/s41586-019-1170-y
   WELT S, 1994, J CLIN ONCOL, V12, P1193, DOI 10.1200/JCO.1994.12.6.1193
   Wolfers J, 2001, NAT MED, V7, P297, DOI 10.1038/85438
   Wu JY, 2018, SCI REP-UK, V8, DOI 10.1038/s41598-018-20505-y
   Yang WS, 2014, CELL, V156, P317, DOI 10.1016/j.cell.2013.12.010
   Yang XG, 2016, CANCER RES, V76, P4124, DOI 10.1158/0008-5472.CAN-15-2973
   Zhang HY, 2020, MOL CANCER, V19, DOI 10.1186/s12943-020-01168-8
NR 54
TC 70
Z9 73
U1 9
U2 105
PU ELSEVIER SCI LTD
PI OXFORD
PA THE BOULEVARD, LANGFORD LANE, KIDLINGTON, OXFORD OX5 1GB, OXON, ENGLAND
SN 1742-7061
EI 1878-7568
J9 ACTA BIOMATER
JI Acta Biomater.
PD NOV
PY 2021
VL 135
BP 567
EP 581
DI 10.1016/j.actbio.2021.09.003
EA NOV 2021
PG 15
WC Engineering, Biomedical; Materials Science, Biomaterials
WE Science Citation Index Expanded (SCI-EXPANDED)
SC Engineering; Materials Science
GA WX9BZ
UT WOS:000718884500005
PM 34506976
DA 2024-02-05
ER

PT J
AU Liu, YQ
   Gu, W
AF Liu, Yanqing
   Gu, Wei
TI The complexity of p53-mediated metabolic regulation in tumor suppression
SO SEMINARS IN CANCER BIOLOGY
LA English
DT Article
DE p53; Metabolism; Transcriptional activation; Tumor suppression;
   Ferroptosis
ID P53 TARGET GENE; RIBONUCLEOTIDE REDUCTASE GENE; CELL LUNG-CANCER;
   WILD-TYPE P53; MUTANT P53; DNA-DAMAGE; TRANSCRIPTIONAL TARGET; OXIDATIVE
   STRESS; FERREDOXIN REDUCTASE; ANTIOXIDANT FUNCTION
AB Although the classic activities of p53 including induction of cell-cycle arrest, senescence, and apoptosis are well accepted as critical barriers to cancer development, accumulating evidence suggests that loss of these classic activities is not sufficient to abrogate the tumor suppression activity of p53. Numerous studies suggest that metabolic regulation contributes to tumor suppression, but the mechanisms by which it does so are not completely understood. Cancer cells rewire cellular metabolism to meet the energetic and substrate demands of tumor development. It is well established that p53 suppresses glycolysis and promotes mitochondrial oxidative phosphorylation through a number of downstream targets against the Warburg effect. The role of p53-mediated metabolic regulation in tumor suppression is complexed by its function to promote both cell survival and cell death under different physiological settings. Indeed, p53 can regulate both pro-oxidant and antioxidant target genes for complete opposite effects. In this review, we will summarize the roles of p53 in the regulation of glucose, lipid, amino acid, nucleotide, iron metabolism, and ROS production. We will highlight the mechanisms underlying p53-mediated ferroptosis, AKT/mTOR signaling as well as autophagy and discuss the complexity of p53-metabolic regulation in tumor development.
C1 [Liu, Yanqing; Gu, Wei] Columbia Univ, Inst Canc Genet, Vagelos Coll Phys & Surg, Herbert Irving Comprehens Canc Ctr, 1130 Nicholas Ave, New York, NY 10032 USA.
   [Gu, Wei] Columbia Univ, Dept Pathol & Cell Biol, Vagelos Coll Phys & Surg, 1130 Nicholas Ave, New York, NY 10032 USA.
C3 Columbia University; Columbia University
RP Gu, W (通讯作者)，Columbia Univ, Inst Canc Genet, Vagelos Coll Phys & Surg, Herbert Irving Comprehens Canc Ctr, 1130 Nicholas Ave, New York, NY 10032 USA.; Gu, W (通讯作者)，Columbia Univ, Dept Pathol & Cell Biol, Vagelos Coll Phys & Surg, 1130 Nicholas Ave, New York, NY 10032 USA.
EM wg8@cumc.columbia.edu
RI Gu, Wei/IAO-1948-2023
OI Gu, Wei/0000-0002-1480-2368
FU National Cancer Institute of the National Institutes of Health
   [5R01CA216884, 5R01CA254970, 5R01CA085533, 5R01CA224272]
FX This work was supported by the National Cancer Institute of the National
   Institutes of Health under Award 5R01CA216884, 5R01CA254970,
   5R01CA085533 and 5R01CA224272 to W.G. The content is solely the
   responsibility of the authors and does not necessarily represent the
   official views of the National Institutes of Health.
CR Achanta G, 2005, EMBO J, V24, P3482, DOI 10.1038/sj.emboj.7600819
   An WG, 1998, NATURE, V392, P405, DOI 10.1038/32925
   Anbarasan T, 2019, INT J MOL SCI, V20, DOI 10.3390/ijms20246257
   Argilés JM, 2014, NAT REV CANCER, V14, P754, DOI 10.1038/nrc3829
   Asher G, 2005, GENE DEV, V19, P316, DOI 10.1101/gad.319905
   Asher G, 2002, P NATL ACAD SCI USA, V99, P13125, DOI 10.1073/pnas.202480499
   Ashur-Fabian O, 2010, CELL CYCLE, V9, P3761, DOI 10.4161/cc.9.18.12993
   Assaily W, 2011, MOL CELL, V44, P491, DOI 10.1016/j.molcel.2011.08.038
   Aydemir TB, 2018, J NUTR, V148, P174, DOI 10.1093/jn/nxx041
   Bae SH, 2013, CELL METAB, V17, P73, DOI 10.1016/j.cmet.2012.12.002
   BAKER SJ, 1989, SCIENCE, V244, P217, DOI 10.1126/science.2649981
   Banerjee A, 2016, CANCER RES, V76, P5229, DOI 10.1158/0008-5472.CAN-15-1798
   Barnoud T, 2019, J MOL CELL BIOL, V11, P578, DOI 10.1093/jmcb/mjz052
   Bartlett JD, 2014, SPORTS MED, V44, P303, DOI 10.1007/s40279-013-0127-9
   Basu S, 2018, GENE DEV, V32, P230, DOI 10.1101/gad.309062.117
   Baudot AD, 2016, CELL CYCLE, V15, P2299, DOI 10.1080/15384101.2016.1191714
   Baugh EH, 2018, CELL DEATH DIFFER, V25, P154, DOI 10.1038/cdd.2017.180
   Belyi VA, 2010, CSH PERSPECT BIOL, V2, DOI 10.1101/cshperspect.a001198
   Bensaad K, 2006, CELL, V126, P107, DOI 10.1016/j.cell.2006.05.036
   Bergeaud M, 2013, CELL CYCLE, V12, P2781, DOI 10.4161/cc.25870
   Berkers CR, 2013, CELL METAB, V18, P617, DOI 10.1016/j.cmet.2013.06.019
   Bertheau P, 2008, PATHOBIOLOGY, V75, P132, DOI 10.1159/000123851
   Bist A, 2000, BIOCHEMISTRY-US, V39, P1966, DOI 10.1021/bi991721h
   Biswas SK, 2015, IMMUNITY, V43, P435, DOI 10.1016/j.immuni.2015.09.001
   Blagih J, 2020, J CELL SCI, V133, DOI 10.1242/jcs.237453
   Boidot R, 2012, CANCER RES, V72, P939, DOI 10.1158/0008-5472.CAN-11-2474
   Botchkarev VA, 2000, CANCER RES, V60, P5002
   Boudreau HE, 2014, BRIT J CANCER, V110, P2569, DOI 10.1038/bjc.2014.165
   Bowen ME, 2019, J MOL CELL BIOL, V11, P200, DOI 10.1093/jmcb/mjy087
   Brachtendorf S, 2018, BBA-MOL CELL BIOL L, V1863, P1214, DOI 10.1016/j.bbalip.2018.07.011
   Brady CA, 2011, CELL, V145, P571, DOI 10.1016/j.cell.2011.03.035
   Brady CA, 2010, J CELL SCI, V123, P2527, DOI 10.1242/jcs.064501
   Braun MW, 2016, TRANSL CANCER RES, V5, P692, DOI 10.21037/tcr.2016.11.76
   Broz DK, 2013, AUTOPHAGY, V9, P1440, DOI 10.4161/auto.25833
   Broz DK, 2013, GENE DEV, V27, P1016, DOI 10.1101/gad.212282.112
   Brugarolas J, 2004, GENE DEV, V18, P2893, DOI 10.1101/gad.1256804
   BUCKBINDER L, 1995, NATURE, V377, P646, DOI 10.1038/377646a0
   Budanov AV, 2008, CELL, V134, P451, DOI 10.1016/j.cell.2008.06.028
   Budanov AV, 2004, SCIENCE, V304, P596, DOI 10.1126/science.1095569
   Budanov AV, 2002, ONCOGENE, V21, P6017, DOI 10.1038/sj.onc.1205877
   Burns TF, 2003, MOL CELL BIOL, V23, P5556, DOI 10.1128/MCB.23.16.5556-5571.2003
   Butera G, 2018, BBA-MOL CELL RES, V1865, P1914, DOI 10.1016/j.bbamcr.2018.10.005
   Buzzai M, 2007, CANCER RES, V67, P6745, DOI 10.1158/0008-5472.CAN-06-4447
   Bykov VJN, 2018, NAT REV CANCER, V18, P89, DOI 10.1038/nrc.2017.109
   Cano CE, 2009, CANCER RES, V69, P219, DOI 10.1158/0008-5472.CAN-08-2320
   Cantó C, 2009, NATURE, V458, P1056, DOI 10.1038/nature07813
   Chae YB, 2014, INT J BIOL MACROMOL, V63, P56, DOI 10.1016/j.ijbiomac.2013.10.041
   Chang CH, 2013, CELL, V153, P1239, DOI 10.1016/j.cell.2013.05.016
   Chang HW, 2019, ONCOGENE, V38, P3729, DOI 10.1038/s41388-019-0697-6
   Charvet C, 2011, MOL CELL, V42, P584, DOI 10.1016/j.molcel.2011.03.033
   Chaudhary R, 2017, WIRES RNA, V8, DOI 10.1002/wrna.1410
   Chavez-Perez VA, 2011, CANCER BIOL THER, V12, P647, DOI 10.4161/cbt.12.7.16566
   Chen DS, 2013, IMMUNITY, V39, P1, DOI 10.1016/j.immuni.2013.07.012
   Chen P, 2017, BRIT J PHARMACOL, V174, P4345, DOI 10.1111/bph.14035
   Chen SL, 2019, CANCER RES, V79, P534, DOI 10.1158/0008-5472.CAN-18-2357
   Chen S, 2021, SEMIN CANCER BIOL, V75, P72, DOI 10.1016/j.semcancer.2020.09.002
   Chen WM, 2009, MOL CELL, V34, P663, DOI 10.1016/j.molcel.2009.04.029
   Chen Y, 2018, CANCER SCI, V109, P3532, DOI 10.1111/cas.13796
   Cheng J, 2020, NAT COMMUN, V11, DOI 10.1038/s41467-020-15819-3
   Cheung EC, 2012, P NATL ACAD SCI USA, V109, P20491, DOI 10.1073/pnas.1206530109
   Chio IIC, 2017, TRENDS MOL MED, V23, P411, DOI 10.1016/j.molmed.2017.03.004
   Chryplewicz A, 2019, SCI REP-UK, V9, DOI 10.1038/s41598-019-41352-5
   Chu B, 2019, NAT CELL BIOL, V21, P579, DOI 10.1038/s41556-019-0305-6
   Clarke SL, 2019, NUTRIENTS, V11, DOI 10.3390/nu11092144
   Co NN, 2014, CANCER-AM CANCER SOC, V120, P3457, DOI 10.1002/cncr.28854
   Contractor T, 2012, CANCER RES, V72, P560, DOI 10.1158/0008-5472.CAN-11-1215
   Cordani M, 2020, BIOMOLECULES, V10, DOI 10.3390/biom10030361
   Cordani M, 2018, BRIT J CANCER, V119, P994, DOI 10.1038/s41416-018-0288-2
   Cordani M, 2017, BBA-REV CANCER, V1867, P19, DOI 10.1016/j.bbcan.2016.11.003
   Cordani M, 2016, MOL ONCOL, V10, P1008, DOI 10.1016/j.molonc.2016.04.001
   Crighton D, 2006, CELL, V126, P121, DOI 10.1016/j.cell.2006.05.034
   Dando I, 2016, IUBMB LIFE, V68, P722, DOI 10.1002/iub.1534
   de Stanchina E, 2004, MOL CELL, V13, P523, DOI 10.1016/S1097-2765(04)00062-0
   Deisenroth C, 2011, J BIOL CHEM, V286, P28343, DOI 10.1074/jbc.M111.254227
   Deng LF, 2020, NAT COMMUN, V11, DOI 10.1038/s41467-020-15573-6
   Dhar SK, 2006, J BIOL CHEM, V281, P21698, DOI 10.1074/jbc.M601083200
   Dixon SJ, 2019, ANNU REV CANC BIOL, V3, P35, DOI 10.1146/annurev-cancerbio-030518-055844
   Dixon SJ, 2012, CELL, V149, P1060, DOI 10.1016/j.cell.2012.03.042
   Donald SP, 2001, CANCER RES, V61, P1810
   Du W, 2009, CELL DEATH DIFFER, V16, P1493, DOI 10.1038/cdd.2009.89
   Duffy MJ, 2022, SEMIN CANCER BIOL, V79, P58, DOI 10.1016/j.semcancer.2020.07.005
   Eby KG, 2010, MOL CANCER, V9, DOI 10.1186/1476-4598-9-95
   Eid AA, 2010, J BIOL CHEM, V285, P37503, DOI 10.1074/jbc.M110.136796
   ELIYAHU D, 1989, P NATL ACAD SCI USA, V86, P8763, DOI 10.1073/pnas.86.22.8763
   Ellisen LW, 2002, MOL CELL, V10, P995, DOI 10.1016/S1097-2765(02)00706-2
   Eriksson M, 2017, MOL CELL BIOL, V37, DOI 10.1128/MCB.00328-17
   Eriksson SE, 2019, J MOL CELL BIOL, V11, P330, DOI 10.1093/jmcb/mjz005
   Faraonio R, 2006, J BIOL CHEM, V281, P39776, DOI 10.1074/jbc.M605707200
   Fei PW, 2004, CANCER CELL, V6, P597, DOI 10.1016/j.ccr.2004.10.012
   Fekry B, 2016, J BIOL CHEM, V291, P16586, DOI 10.1074/jbc.M116.716902
   Feng X, 2011, EMBO J, V30, P3397, DOI 10.1038/emboj.2011.248
   Feng ZH, 2005, P NATL ACAD SCI USA, V102, P8204, DOI 10.1073/pnas.0502857102
   Feng ZH, 2007, CANCER RES, V67, P3043, DOI 10.1158/0008-5472.CAN-06-4149
   FINLAY CA, 1989, CELL, V57, P1083, DOI 10.1016/0092-8674(89)90045-7
   Finn OJ, 2008, NEW ENGL J MED, V358, P2704, DOI 10.1056/NEJMra072739
   Franklin DA, 2016, SCI REP-UK, V6, DOI 10.1038/srep38067
   Freed-Pastor WA, 2012, CELL, V148, P244, DOI 10.1016/j.cell.2011.12.017
   Funauchi Y, 2015, SCI REP-UK, V5, DOI 10.1038/srep16497
   Gallo O, 2003, AM J PATHOL, V163, P723, DOI 10.1016/S0002-9440(10)63699-1
   Galluzzi L, 2018, CELL DEATH DIFFER, V25, P486, DOI 10.1038/s41418-017-0012-4
   Gao MH, 2019, MOL CELL, V73, P354, DOI 10.1016/j.molcel.2018.10.042
   Gao MH, 2015, MOL CELL, V59, P298, DOI 10.1016/j.molcel.2015.06.011
   Gao W, 2011, CELL DEATH DIFFER, V18, P1598, DOI 10.1038/cdd.2011.33
   Garrido C, 2006, CELL DEATH DIFFER, V13, P1423, DOI 10.1038/sj.cdd.4401950
   Garufi A, 2014, J EXP CLIN CANC RES, V33, DOI 10.1186/s13046-014-0079-4
   Gehrke S, 2015, CELL METAB, V21, P95, DOI 10.1016/j.cmet.2014.12.007
   Gogna R, 2013, EMBO MOL MED, V5, P1662, DOI 10.1002/emmm.201202055
   Goldstein I, 2013, CANCER METAB, V1, DOI 10.1186/2049-3002-1-9
   Goldstein I, 2012, J HEPATOL, V56, P656, DOI 10.1016/j.jhep.2011.08.022
   Gomes AS, 2018, PHARMACOL RES, V131, P75, DOI 10.1016/j.phrs.2018.03.015
   Gómez-Santos B, 2020, AGING CELL, V19, DOI 10.1111/acel.13183
   Green DR, 2009, NATURE, V458, P1127, DOI 10.1038/nature07986
   Gudkov AV, 2007, HUM MOL GENET, V16, pR67, DOI 10.1093/hmg/ddm052
   Guo X, 2013, J CLIN INVEST, V123, P5371, DOI 10.1172/JCI70911
   Gupta A, 2017, MOL CELL, V65, P999, DOI 10.1016/j.molcel.2017.02.019
   Hafsi H, 2011, ANTIOXID REDOX SIGN, V15, P1655, DOI 10.1089/ars.2010.3771
   Hage-Sleiman R, 2017, PLOS ONE, V12, DOI 10.1371/journal.pone.0190221
   Hakuno F, 2018, J MOL ENDOCRINOL, V61, pT69, DOI 10.1530/JME-17-0311
   Hallenborg P, 2012, CELL DEATH DIFFER, V19, P1381, DOI 10.1038/cdd.2012.15
   Han JA, 2002, EMBO J, V21, P5635, DOI 10.1093/emboj/cdf591
   Hassannia B, 2019, CANCER CELL, V35, P830, DOI 10.1016/j.ccell.2019.04.002
   He GF, 2014, MOL CELL BIOL, V34, P148, DOI 10.1128/MCB.00670-13
   He H, 2013, J ETHNOPHARMACOL, V148, P544, DOI 10.1016/j.jep.2013.04.051
   He XQ, 2012, MOL PHARMACOL, V82, P887, DOI 10.1124/mol.112.081133
   He ZF, 2017, ONCOTARGET, V8, P41422, DOI 10.18632/oncotarget.17440
   Heffernan-Stroud LA, 2012, ONCOGENE, V31, P1166, DOI 10.1038/onc.2011.302
   Hermeking H, 2012, NAT REV CANCER, V12, P613, DOI 10.1038/nrc3318
   Hernández-Reséndiz I, 2019, J CELL PHYSIOL, V234, P5524, DOI 10.1002/jcp.27354
   Ho JSL, 2005, MOL CELL BIOL, V25, P7423, DOI 10.1128/MCB.25.17.7423-7431.2005
   Holmström KM, 2014, NAT REV MOL CELL BIO, V15, P411, DOI 10.1038/nrm3801
   Holzer K, 2017, AM J PATHOL, V187, P228, DOI 10.1016/j.ajpath.2016.09.022
   Horn HF, 2007, ONCOGENE, V26, P1306, DOI 10.1038/sj.onc.1210263
   Hoshino A, 2014, P NATL ACAD SCI USA, V111, P3116, DOI 10.1073/pnas.1318951111
   Hoshino A, 2013, NAT COMMUN, V4, DOI 10.1038/ncomms3308
   Hou YH, 2018, BEHAV BRAIN RES, V336, P32, DOI 10.1016/j.bbr.2017.06.027
   Hoxhaj G, 2020, NAT REV CANCER, V20, P74, DOI 10.1038/s41568-019-0216-7
   Hu H, 2015, TOXICOL APPL PHARM, V289, P30, DOI 10.1016/j.taap.2015.08.021
   Hu Wenwei, 2012, Genes Cancer, V3, P199, DOI 10.1177/1947601912454734
   Hu WW, 2010, P NATL ACAD SCI USA, V107, P7455, DOI 10.1073/pnas.1001006107
   Huang JJ, 2019, EBIOMEDICINE, V45, P251, DOI 10.1016/j.ebiom.2019.06.003
   Huang J, 2021, PHARMACOL THERAPEUT, V220, DOI 10.1016/j.pharmthera.2020.107720
   Huber V, 2017, SEMIN CANCER BIOL, V43, P74, DOI 10.1016/j.semcancer.2017.03.001
   Humpton TJ, 2018, CANCER METAB, V6, DOI 10.1186/s40170-018-0191-6
   Humpton TJ, 2016, CSH PERSPECT MED, V6, DOI 10.1101/cshperspect.a026146
   Hussain SP, 2004, CANCER RES, V64, P2350, DOI 10.1158/0008-5472.CAN-2287-2
   Hwang PM, 2001, NAT MED, V7, P1111, DOI 10.1038/nm1001-1111
   Ikeguchi M, 2002, J CLIN PATHOL, V55, P121, DOI 10.1136/jcp.55.2.121
   Ingallina E, 2018, NAT CELL BIOL, V20, P28, DOI 10.1038/s41556-017-0009-8
   Itahana Y, 2015, ONCOGENE, V34, P1799, DOI 10.1038/onc.2014.119
   Italiano D, 2012, CELL CYCLE, V11, P4589, DOI 10.4161/cc.22853
   Jackson JG, 2012, CANCER CELL, V21, P793, DOI 10.1016/j.ccr.2012.04.027
   Jain AK, 2018, DEVELOPMENT, V145, DOI 10.1242/dev.158360
   Jennis M, 2016, GENE DEV, V30, P918, DOI 10.1101/gad.275891.115
   Jeong SJ, 2005, ONCOGENE, V24, P6719, DOI 10.1038/sj.onc.1208825
   Jiang D, 2015, CELL REP, V10, P1096, DOI 10.1016/j.celrep.2015.01.043
   Jiang JF, 2008, BIOCHEM BIOPH RES CO, V368, P145, DOI 10.1016/j.bbrc.2008.01.055
   Jiang L, 2015, NATURE, V520, P57, DOI 10.1038/nature14344
   Jiang P, 2013, NATURE, V493, P689, DOI 10.1038/nature11776
   Jiang P, 2011, NAT CELL BIOL, V13, P310, DOI 10.1038/ncb2172
   Johnson RF, 2011, CANCER RES, V71, P5588, DOI 10.1158/0008-5472.CAN-10-4252
   Jones RG, 2005, MOL CELL, V18, P283, DOI 10.1016/j.molcel.2005.03.027
   Jung CH, 2010, FEBS LETT, V584, P1287, DOI 10.1016/j.febslet.2010.01.017
   Jung H, 2013, CELL METAB, V18, P75, DOI 10.1016/j.cmet.2013.06.002
   Kalo E, 2012, J CELL SCI, V125, P5578, DOI 10.1242/jcs.106815
   Kang JG, 2020, CELL REP, V30, P783, DOI 10.1016/j.celrep.2019.12.074
   Kang MY, 2013, CELL DEATH DIFFER, V20, P117, DOI 10.1038/cdd.2012.102
   Kaspar JW, 2009, FREE RADICAL BIO MED, V47, P1304, DOI 10.1016/j.freeradbiomed.2009.07.035
   Kastenhuber ER, 2017, CELL, V170, P1062, DOI 10.1016/j.cell.2017.08.028
   Kawase T, 2009, CELL, V136, P535, DOI 10.1016/j.cell.2008.12.002
   Kawauchi K, 2008, NAT CELL BIOL, V10, P611, DOI 10.1038/ncb1724
   Khan MR, 2017, EMBO J, V36, P3483, DOI 10.15252/embj.201696239
   Khutornenko AA, 2010, P NATL ACAD SCI USA, V107, P12828, DOI 10.1073/pnas.0910885107
   Kim DH, 2011, P NATL ACAD SCI USA, V108, P12266, DOI 10.1073/pnas.1019678108
   Kim HR, 2013, BIOCHEM BIOPH RES CO, V437, P225, DOI 10.1016/j.bbrc.2013.06.043
   Kim HR, 2012, BIOCHEM BIOPH RES CO, V418, P682, DOI 10.1016/j.bbrc.2012.01.077
   Kim J, 2019, CANCER CELL, V35, P191, DOI 10.1016/j.ccell.2018.12.012
   Kim J, 2011, NAT CELL BIOL, V13, P132, DOI 10.1038/ncb2152
   Kitamura N, 2011, PLOS ONE, V6, DOI 10.1371/journal.pone.0016060
   Kollareddy M, 2015, NAT COMMUN, V6, DOI 10.1038/ncomms8389
   Kolukula VK, 2014, ONCOTARGET, V5, P1212, DOI 10.18632/oncotarget.1831
   Kon N, 2021, GENE DEV, V35, P59, DOI 10.1101/gad.340919.120
   Kon Ning, 2018, Oncotarget, V9, P7282, DOI 10.18632/oncotarget.23837
   Kondoh H, 2005, CANCER RES, V65, P177
   Kong B, 2014, J BIOL CHEM, V289, P27134, DOI 10.1074/jbc.M114.594812
   Krais AM, 2016, ARCH TOXICOL, V90, P839, DOI 10.1007/s00204-015-1531-8
   Krais AM, 2016, INT J CANCER, V138, P976, DOI 10.1002/ijc.29836
   Kruiswijk F, 2015, NAT REV MOL CELL BIO, V16, P393, DOI 10.1038/nrm4007
   Kruse JP, 2009, CELL, V137, P609, DOI 10.1016/j.cell.2009.04.050
   Kung CP, 2016, CELL REP, V14, P2413, DOI 10.1016/j.celrep.2016.02.037
   Labuschagne CF, 2018, BBA-REV CANCER, V1870, P32, DOI 10.1016/j.bbcan.2018.06.001
   Lacroix M, 2020, MOL METAB, V33, P2, DOI 10.1016/j.molmet.2019.10.002
   Laezza C, 2015, CELL DEATH DIS, V6, DOI 10.1038/cddis.2015.279
   Lai KP, 2010, EMBO J, V29, P2994, DOI 10.1038/emboj.2010.166
   Lane DP, 2010, CELL CYCLE, V9, P540, DOI 10.4161/cc.9.3.10516
   Lee CW, 2012, CANCER RES, V72, P4394, DOI 10.1158/0008-5472.CAN-12-0429
   Lee CH, 2007, EMBO J, V26, P4812, DOI 10.1038/sj.emboj.7601900
   Lee IH, 2012, SCIENCE, V336, P225, DOI 10.1126/science.1218395
   Lehar SM, 1996, ONCOGENE, V12, P1181
   Leone RD, 2020, NAT REV CANCER, V20, P516, DOI 10.1038/s41568-020-0273-y
   Leu JIJ, 2007, GENE DEV, V21, P3095, DOI 10.1101/gad.1567107
   Leu JIJ, 2019, P NATL ACAD SCI USA, V116, P8390, DOI 10.1073/pnas.1821277116
   Levine AJ, 2020, NAT REV CANCER, V20, P471, DOI 10.1038/s41568-020-0262-1
   Levine AJ, 2020, INT J MOL SCI, V21, DOI 10.3390/ijms21020541
   Levine AJ, 2019, ANNU REV CANC BIOL, V3, P21, DOI 10.1146/annurev-cancerbio-030518-055455
   Levine AJ, 2009, NAT REV CANCER, V9, P749, DOI 10.1038/nrc2723
   Li L, 2019, NATURE, V567, P253, DOI 10.1038/s41586-019-0996-7
   Li MT, 2018, CELL DEATH DIS, V9, DOI 10.1038/s41419-018-0984-0
   Li TY, 2012, CELL, V149, P1269, DOI 10.1016/j.cell.2012.04.026
   Li XM, 2016, NAT COMMUN, V7, DOI 10.1038/ncomms11740
   Li ZG, 2014, MOL CELL BIOL, V34, P3642, DOI 10.1128/MCB.00814-14
   Lisek Kamil, 2018, Oncotarget, V9, P20508, DOI 10.18632/oncotarget.24974
   Liu D.S., 2017, NAT COMMUN, P8
   Liu G, 2002, ONCOGENE, V21, P7195, DOI 10.1038/sj.onc.1205862
   Liu J, 2020, CELL CHEM BIOL, V27, P420, DOI 10.1016/j.chembiol.2020.02.005
   Liu J, 2020, INT J MOL SCI, V21, DOI 10.3390/ijms21218387
   Liu J, 2019, J MOL CELL BIOL, V11, P284, DOI 10.1093/jmcb/mjy070
   Liu J, 2017, NAT COMMUN, V8, DOI 10.1038/s41467-017-01947-w
   Liu K, 2016, J BIOL CHEM, V291, P10307, DOI 10.1074/jbc.M115.703066
   Liu N, 2020, BRIT J CANCER, V122, P279, DOI 10.1038/s41416-019-0660-x
   Liu YQ, 2019, J MOL CELL BIOL, V11, P564, DOI 10.1093/jmcb/mjz060
   Liu YC, 2008, PLOS ONE, V3, DOI 10.1371/journal.pone.0002722
   Liu Y, 2014, P NATL ACAD SCI USA, V111, pE2414, DOI 10.1073/pnas.1315605111
   Liu ZH, 2005, CANCER RES, V65, P1647, DOI 10.1158/0008-5472.CAN-04-1754
   Livesey KM, 2012, CANCER RES, V72, P1996, DOI 10.1158/0008-5472.CAN-11-2291
   Lonetto G, 2019, CELL DEATH DIFFER, V26, P1566, DOI 10.1038/s41418-018-0227-z
   Long JS, 2013, MOL CELL, V50, P394, DOI 10.1016/j.molcel.2013.03.016
   Lowman XH, 2019, CELL REP, V26, P3051, DOI 10.1016/j.celrep.2019.02.037
   Lu JJ, 2020, LIFE SCI, V260, DOI 10.1016/j.lfs.2020.118305
   Maan M, 2018, FEBS J, V285, P3197, DOI 10.1111/febs.14602
   Maddocks ODK, 2013, NATURE, V493, P542, DOI 10.1038/nature11743
   Mantovani F, 2019, CELL DEATH DIFFER, V26, P199, DOI 10.1038/s41418-018-0246-9
   Martoriati A, 2005, ONCOGENE, V24, P1461, DOI 10.1038/sj.onc.1208256
   Mathew R, 2007, NAT REV CANCER, V7, P961, DOI 10.1038/nrc2254
   Mathupala SP, 1997, J BIOL CHEM, V272, P22776, DOI 10.1074/jbc.272.36.22776
   Matoba S, 2006, SCIENCE, V312, P1650, DOI 10.1126/science.1126863
   Matsui Y, 2007, CANCER RES, V67, P1212, DOI 10.1158/0008-5472.CAN-06-3283
   Matsushita M, 2015, J EXP MED, V212, P555, DOI 10.1084/jem.20140857
   Matthew EM, 2009, CELL CYCLE, V8, P4168, DOI 10.4161/cc.8.24.10800
   McKenzie L, 2010, CELL CYCLE, V9, P4200, DOI 10.4161/cc.9.20.13532
   Meiller A, 2007, NUCLEIC ACIDS RES, V35, P6924, DOI 10.1093/nar/gkm824
   Miceli AP, 2012, MOL CELL BIOL, V32, P348, DOI 10.1128/MCB.06030-11
   Miciak J, 2016, BBA-REV CANCER, V1865, P220, DOI 10.1016/j.bbcan.2016.03.001
   Mihaylova MM, 2011, NAT CELL BIOL, V13, P1016, DOI 10.1038/ncb2329
   Miyamoto T, 2017, SCI ADV, V3, DOI 10.1126/sciadv.1603204
   MIYASHITA T, 1995, CELL, V80, P293
   Molchadsky A, 2013, CELL DEATH DIFFER, V20, P774, DOI 10.1038/cdd.2013.9
   Moon SH, 2019, CELL, V176, P564, DOI 10.1016/j.cell.2018.11.011
   Morris JP, 2019, NATURE, V573, P595, DOI 10.1038/s41586-019-1577-5
   Morselli E, 2008, CELL CYCLE, V7, P3056, DOI 10.4161/cc.7.19.6751
   Morselli E, 2011, CELL CYCLE, V10, P2763, DOI 10.4161/cc.10.16.16868
   Mullen PJ, 2016, NAT REV CANCER, V16, P718, DOI 10.1038/nrc.2016.76
   Mungamuri SK, 2006, CANCER RES, V66, P4715, DOI 10.1158/0008-5472.CAN-05-3830
   Muñoz-Fontela C, 2016, NAT REV IMMUNOL, V16, P741, DOI 10.1038/nri.2016.99
   Nagano H, 2018, P NATL ACAD SCI USA, V115, P8370, DOI 10.1073/pnas.1804243115
   Nagarajan A, 2017, MOL CELL, V67, P685, DOI 10.1016/j.molcel.2017.07.014
   Nakamura K, 2017, J HEPATOL, V67, P1232, DOI 10.1016/j.jhep.2017.08.010
   Nakano K, 2000, ONCOGENE, V19, P4283, DOI 10.1038/sj.onc.1203774
   Nakano K, 2001, MOL CELL, V7, P683, DOI 10.1016/S1097-2765(01)00214-3
   Napoli M, 2017, BRIT J CANCER, V116, P149, DOI 10.1038/bjc.2016.384
   Nemoto S, 2004, SCIENCE, V306, P2105, DOI 10.1126/science.1101731
   Niwa-Kawakita M, 2018, SEMIN CELL DEV BIOL, V80, P29, DOI 10.1016/j.semcdb.2017.11.007
   Niwa-Kawakita M, 2017, J EXP MED, V214, P3197, DOI 10.1084/jem.20160301
   O'Connor JC, 2008, INVEST OPHTH VIS SCI, V49, P4237, DOI 10.1167/iovs.08-1963
   Obacz J, 2013, MOL CANCER, V12, DOI 10.1186/1476-4598-12-93
   Oda E, 2000, SCIENCE, V288, P1053, DOI 10.1126/science.288.5468.1053
   Ogawara Y, 2002, J BIOL CHEM, V277, P21843, DOI 10.1074/jbc.M109745200
   Ohashi T, 2017, CANCER LETT, V390, P58, DOI 10.1016/j.canlet.2016.12.034
   Ohlsson C, 1998, ENDOCRINOLOGY, V139, P1101, DOI 10.1210/en.139.3.1101
   Okorokov AL, 1999, MOL CELL BIOL, V19, P7501
   Olivier M, 2010, CSH PERSPECT BIOL, V2, DOI 10.1101/cshperspect.a001008
   Oni TE, 2020, J EXP MED, V217, DOI 10.1084/jem.20192389
   Ou Y, 2016, P NATL ACAD SCI USA, V113, pE6806, DOI 10.1073/pnas.1607152113
   Ou Y, 2015, J BIOL CHEM, V290, P457, DOI 10.1074/jbc.M114.616359
   Palomo GM, 2011, HUM MOL GENET, V20, P2807, DOI 10.1093/hmg/ddr187
   Parrales A, 2018, CELL DEATH DIFFER, V25, P460, DOI 10.1038/s41418-017-0026-y
   Parrales A, 2016, NAT CELL BIOL, V18, P1233, DOI 10.1038/ncb3427
   Pavlova NN, 2016, CELL METAB, V23, P27, DOI 10.1016/j.cmet.2015.12.006
   Pellegrino R, 2014, HEPATOLOGY, V59, P1886, DOI 10.1002/hep.26954
   Peyssonnaux C, 2007, J CLIN INVEST, V117, P1926, DOI 10.1172/JCI31370
   Picard F, 2004, NATURE, V429, P771, DOI 10.1038/nature02583
   Polyak K, 1997, NATURE, V389, P300, DOI 10.1038/38525
   Ponnusamy S, 2010, FUTURE ONCOL, V6, P1603, DOI 10.2217/FON.10.116
   Ray PD, 2012, CELL SIGNAL, V24, P981, DOI 10.1016/j.cellsig.2012.01.008
   Reddy BA, 2014, MOL CELL, V53, P458, DOI 10.1016/j.molcel.2013.12.017
   Reggiori Fulvio, 2012, Int J Cell Biol, V2012, P156272, DOI 10.1155/2012/156272
   Reid MA, 2013, MOL CELL, V50, P200, DOI 10.1016/j.molcel.2013.02.008
   Ren Y, 2018, J CLIN INVEST, V128, P5517, DOI 10.1172/JCI122533
   Riscal R, 2016, MOL CELL, V62, P890, DOI 10.1016/j.molcel.2016.04.033
   Ros S, 2017, ONCOGENE, V36, P3287, DOI 10.1038/onc.2016.477
   Rotblat B, 2012, ONCOTARGET, V3, P1272
   Rueda-Rincon N, 2015, ONCOTARGET, V6, P21240, DOI 10.18632/oncotarget.4067
   Rufini A, 2013, ONCOGENE, V32, P5129, DOI 10.1038/onc.2012.640
   Ruiz-Lozano P, 1999, CELL GROWTH DIFFER, V10, P295
   Sabapathy K, 2018, NAT REV CLIN ONCOL, V15, P13, DOI 10.1038/nrclinonc.2017.151
   Sablina AA, 2005, NAT MED, V11, P1306, DOI 10.1038/nm1320
   Sachdeva M, 2009, P NATL ACAD SCI USA, V106, P3207, DOI 10.1073/pnas.0808042106
   Sahin E, 2011, NATURE, V470, P359, DOI 10.1038/nature09787
   Saini H, 2019, J ONCOL, V2019, DOI 10.1155/2019/6164807
   Saleem A, 2015, AM J PHYSIOL-CELL PH, V308, pC319, DOI 10.1152/ajpcell.00253.2014
   Saleme B, 2020, J AM HEART ASSOC, V9, DOI 10.1161/JAHA.120.017247
   Saletta F, 2010, MOL PHARMACOL, V77, P443, DOI 10.1124/mol.109.061028
   Sanchez-Macedo N, 2013, CELL DEATH DIFFER, V20, P659, DOI 10.1038/cdd.2012.168
   Sarsour EH, 2009, ANTIOXID REDOX SIGN, V11, P2985, DOI [10.1089/ars.2009.2513, 10.1089/ARS.2009.2513]
   Sawamoto M, 2013, PHOTOCHEM PHOTOBIOL, V89, P163, DOI 10.1111/j.1751-1097.2012.01215.x
   Saxton RA, 2017, CELL, V168, P960, DOI [10.1016/j.cell.2017.02.004, 10.1016/j.cell.2017.03.035]
   Sbodio JI, 2019, BRIT J PHARMACOL, V176, P583, DOI 10.1111/bph.14446
   Scherz-Shouval R, 2010, P NATL ACAD SCI USA, V107, P18511, DOI 10.1073/pnas.1006124107
   Schisano B, 2011, DIABETOLOGIA, V54, P1219, DOI 10.1007/s00125-011-2049-0
   Schwartzenberg-Bar-Yoseph F, 2004, CANCER RES, V64, P2627, DOI 10.1158/0008-5472.CAN-03-0846
   Schwarzkopf M, 2006, GENE DEV, V20, P3440, DOI 10.1101/gad.412606
   Seillier M, 2012, CELL DEATH DIFFER, V19, P1525, DOI 10.1038/cdd.2012.30
   Sen N, 2011, MOL CELL, V44, P621, DOI 10.1016/j.molcel.2011.08.044
   Sermeus A, 2011, CELL DEATH DIS, V2, DOI 10.1038/cddis.2011.48
   Shamseddine AA, 2015, CELL DEATH DIS, V6, DOI 10.1038/cddis.2015.268
   Shen J, 2014, CELL REP, V7, P180, DOI 10.1016/j.celrep.2014.02.042
   Shi Y, 2021, FRONT ONCOL, V10, DOI 10.3389/fonc.2020.607149
   Shimizu I, 2013, CELL METAB, V18, P491, DOI 10.1016/j.cmet.2013.09.001
   Shimizu I, 2012, CELL METAB, V15, P51, DOI 10.1016/j.cmet.2011.12.006
   Shimizu R, 2014, GENE, V551, P79, DOI 10.1016/j.gene.2014.08.043
   Shintoku R, 2017, CANCER SCI, V108, P2187, DOI 10.1111/cas.13380
   Singh KS, 2020, NAT COMMUN, V11, DOI 10.1038/s41467-019-14151-9
   Spike Benjamin T, 2011, Genes Cancer, V2, P404, DOI 10.1177/1947601911410224
   Stambolic V, 2001, MOL CELL, V8, P317, DOI 10.1016/S1097-2765(01)00323-9
   Stambolsky P, 2006, CELL DEATH DIFFER, V13, P2140, DOI 10.1038/sj.cdd.4401965
   Stein Y, 2019, INT J MOL SCI, V20, DOI 10.3390/ijms20246197
   Stepniewski J, 2018, IUBMB LIFE, V70, P129, DOI 10.1002/iub.1711
   Stine ZE, 2015, CANCER DISCOV, V5, P1024, DOI 10.1158/2159-8290.CD-15-0507
   Stockwell BR, 2020, TRENDS CELL BIOL, V30, P478, DOI 10.1016/j.tcb.2020.02.009
   Stockwell BR, 2017, CELL, V171, P273, DOI 10.1016/j.cell.2017.09.021
   Sun JH, 2018, CELL DEATH DIS, V9, DOI 10.1038/s41419-018-0507-z
   Suzuki S, 2010, P NATL ACAD SCI USA, V107, P7461, DOI 10.1073/pnas.1002459107
   Tajan M, 2018, CELL METAB, V28, P721, DOI 10.1016/j.cmet.2018.07.005
   Tanaka H, 2000, NATURE, V404, P42, DOI 10.1038/35003506
   Tang DL, 2021, CELL RES, V31, P107, DOI 10.1038/s41422-020-00441-1
   Tang DL, 2010, J CELL BIOL, V190, P881, DOI 10.1083/jcb.200911078
   Tanida I, 2004, INT J BIOCHEM CELL B, V36, P2503, DOI 10.1016/j.biocel.2004.05.009
   Tarangelo A, 2018, CELL REP, V22, P569, DOI 10.1016/j.celrep.2017.12.077
   Tatti M, 2012, HUM MOL GENET, V21, P5159, DOI 10.1093/hmg/dds367
   Toro A, 2021, CELLS-BASEL, V10, DOI 10.3390/cells10010035
   Torti SV, 2013, NAT REV CANCER, V13, P342, DOI 10.1038/nrc3495
   Tran TQ, 2017, ONCOGENE, V36, P1991, DOI 10.1038/onc.2016.360
   Trinei M, 2002, ONCOGENE, V21, P3872, DOI 10.1038/sj.onc.1205513
   Tu HC, 2009, P NATL ACAD SCI USA, V106, P1093, DOI 10.1073/pnas.0808173106
   Tung MC, 2015, ONCOTARGET, V6, P41692, DOI 10.18632/oncotarget.6150
   Uehara I, 2018, CANCERS, V10, DOI 10.3390/cancers10070219
   Vadysirisack DD, 2011, MOL CELL BIOL, V31, P4356, DOI 10.1128/MCB.05541-11
   Vakifahmetoglu-Norberg H, 2013, GENE DEV, V27, P1718, DOI 10.1101/gad.220897.113
   Valente LJ, 2013, CELL REP, V3, P1339, DOI 10.1016/j.celrep.2013.04.012
   Van Nostrand JL, 2015, CANCER DISCOV, V5, P622, DOI 10.1158/2159-8290.CD-14-0921
   Vander Heiden MG, 2017, CELL, V168, DOI 10.1016/j.cell.2016.12.039
   Vaseva AV, 2012, CELL, V149, P1536, DOI 10.1016/j.cell.2012.05.014
   Velasco-Miguel S, 1999, ONCOGENE, V18, P127, DOI 10.1038/sj.onc.1202274
   Vousden KH, 2009, CELL, V137, P413, DOI 10.1016/j.cell.2009.04.037
   Walerych D, 2016, NAT CELL BIOL, V18, P897, DOI 10.1038/ncb3380
   Wang L, 2014, CELL REP, V8, P1461, DOI 10.1016/j.celrep.2014.07.053
   Wang M, 2019, CELL DEATH DIFFER, V26, P2329, DOI 10.1038/s41418-019-0304-y
   Wang PY, 2013, NEW ENGL J MED, V368, P1027, DOI 10.1056/NEJMoa1214091
   Wang SJ, 2016, CELL REP, V17, P366, DOI 10.1016/j.celrep.2016.09.022
   Wang SJ, 2013, CELL CYCLE, V12, P753, DOI 10.4161/cc.23597
   Wang WL, 2010, BIOCHEM BIOPH RES CO, V400, P587, DOI 10.1016/j.bbrc.2010.08.108
   Wang XW, 2013, J MOL CELL BIOL, V5, P147, DOI 10.1093/jmcb/mjs064
   Wang XW, 2013, NAT COMMUN, V4, DOI 10.1038/ncomms2533
   Wang YP, 2018, SIGNAL TRANSDUCT TAR, V3, DOI 10.1038/s41392-018-0024-7
   Wang YF, 2019, EMBO REP, V20, DOI 10.15252/embr.201847563
   Ward PS, 2012, CANCER CELL, V21, P297, DOI 10.1016/j.ccr.2012.02.014
   Webster NJG, 1996, CANCER RES, V56, P2781
   Weizer-Stern O, 2007, BRIT J HAEMATOL, V138, P253, DOI 10.1111/j.1365-2141.2007.06638.x
   Wen SL, 2016, ONCOTARGET, V7, P75981, DOI 10.18632/oncotarget.12514
   Werner H, 1996, P NATL ACAD SCI USA, V93, P8318, DOI 10.1073/pnas.93.16.8318
   White E, 2012, NAT REV CANCER, V12, P401, DOI 10.1038/nrc3262
   Wilfinger N, 2016, ONCOTARGET, V7, P1242, DOI 10.18632/oncotarget.6233
   Wilson PM, 2009, NUCLEIC ACIDS RES, V37, P78, DOI 10.1093/nar/gkn910
   Wise DR, 2010, TRENDS BIOCHEM SCI, V35, P427, DOI 10.1016/j.tibs.2010.05.003
   Wohak LE, 2019, ENVIRON MOL MUTAGEN, V60, P752, DOI 10.1002/em.22299
   Wong TS, 2009, NUCLEIC ACIDS RES, V37, P568, DOI 10.1093/nar/gkn974
   Wu GS, 1998, ONCOGENE, V16, P2177, DOI 10.1038/sj.onc.1201755
   Xia W, 2020, J CELL MOL MED, V24, P12642, DOI 10.1111/jcmm.15832
   Xie YC, 2017, CELL REP, V20, P1692, DOI 10.1016/j.celrep.2017.07.055
   Xiong SB, 2014, P NATL ACAD SCI USA, V111, P11145, DOI 10.1073/pnas.1404139111
   Xu RJ, 2018, CELL DEATH DIFFER, V25, P841, DOI 10.1038/s41418-017-0018-y
   Yahagi N, 2003, J BIOL CHEM, V278, P25395, DOI 10.1074/jbc.M302364200
   Yang CD, 2014, MOL CELL, V56, P414, DOI 10.1016/j.molcel.2014.09.025
   Yang M, 2016, NAT REV CANCER, V16, P650, DOI 10.1038/nrc.2016.81
   Yang WS, 2014, CELL, V156, P317, DOI 10.1016/j.cell.2013.12.010
   Yeo S.Y., 2016, ELIFE, P5
   Yokoyama M, 2014, CELL REP, V7, P1691, DOI 10.1016/j.celrep.2014.04.046
   Yoon KA, 2004, J HUM GENET, V49, P134, DOI 10.1007/s10038-003-0122-3
   Yorimitsu T, 2005, CELL DEATH DIFFER, V12, P1542, DOI 10.1038/sj.cdd.4401765
   Yoshida Y, 2003, CANCER RES, V63, P3729
   You A, 2011, ARCH BIOCHEM BIOPHYS, V507, P356, DOI 10.1016/j.abb.2010.12.034
   Yu Li, 2019, Chronic Dis Transl Med, V5, P139, DOI 10.1016/j.cdtm.2019.08.001
   Zawacka-Pankau J, 2011, J BIOL CHEM, V286, P41600, DOI 10.1074/jbc.M111.240812
   Zhang C, 2014, ONCOTARGET, V5, P5535, DOI 10.18632/oncotarget.2137
   Zhang C, 2013, NAT COMMUN, V4, DOI 10.1038/ncomms3935
   Zhang C, 2011, P NATL ACAD SCI USA, V108, P16259, DOI 10.1073/pnas.1113884108
   Zhang F, 2008, J BIOL CHEM, V283, P33911, DOI 10.1074/jbc.M806432200
   Zhang J, 2019, FEBS J, V286, P620, DOI 10.1111/febs.14638
   Zhang JX, 2019, ONCOGENE, V38, P1905, DOI 10.1038/s41388-018-0524-5
   Zhang P, 2014, P NATL ACAD SCI USA, V111, P10684, DOI 10.1073/pnas.1411026111
   Zhang YH, 2019, ONCOGENE, V38, P6256, DOI 10.1038/s41388-019-0876-5
   Zhang YH, 2017, GENE DEV, V31, P1243, DOI 10.1101/gad.299388.117
   Zhang YY, 2018, SCIENCE, V360, P1087, DOI 10.1126/science.aao6575
   Zhang ZL, 2020, REDOX BIOL, V36, DOI 10.1016/j.redox.2020.101619
   Zhao NN, 2017, NUTRIENTS, V9, DOI 10.3390/nu9121335
   Zhao YF, 2005, CANCER RES, V65, P3745, DOI 10.1158/0008-5472.CAN-04-3835
   Zheng W, 2020, MOL CARCINOGEN, V59, P651, DOI 10.1002/mc.23194
   Zhou G, 2014, MOL CELL, V54, P960, DOI 10.1016/j.molcel.2014.04.024
   Zhou Y, 2018, CANCER MED-US, V7, P4012, DOI 10.1002/cam4.1670
NR 408
TC 104
Z9 109
U1 43
U2 96
PU ACADEMIC PRESS LTD- ELSEVIER SCIENCE LTD
PI LONDON
PA 24-28 OVAL RD, LONDON NW1 7DX, ENGLAND
SN 1044-579X
EI 1096-3650
J9 SEMIN CANCER BIOL
JI Semin. Cancer Biol.
PD OCT
PY 2022
VL 85
BP 4
EP 32
DI 10.1016/j.semcancer.2021.03.010
EA OCT 2022
PG 29
WC Oncology
WE Science Citation Index Expanded (SCI-EXPANDED)
SC Oncology
GA E0MD1
UT WOS:000972569700002
PM 33785447
OA hybrid, Green Accepted
HC Y
HP N
DA 2024-02-05
ER

PT J
AU Gao, C
   Kong, N
   Zhang, F
   Tang, TY
   Li, JY
   Ding, HL
   Sun, ZC
   Wu, LY
   Xu, MS
AF Gao, Chen
   Kong, Ning
   Zhang, Fan
   Tang, Tianyu
   Li, Jiaying
   Ding, Honglei
   Sun, Zhichao
   Wu, Linyu
   Xu, Maosheng
TI Risk stratification of lung adenocarcinoma using a nomogram combined
   with ferroptosis-related LncRNAs and subgroup analysis with immune and
   N6-methyladenosine modification
SO BMC MEDICAL GENOMICS
LA English
DT Article
DE Lung adenocarcinoma; Ferroptosis; N6-methyladenosine; Long noncoding
   RNA; Prognosis; Biomarker
ID CANCER
AB Background Determining the prognosis of lung adenocarcinoma (LUAD) is challenging. The present study aimed to identify prognostic ferroptosis-related long noncoding RNAs (FRLs) and construct a prognostic model. Moreover, differential analysis of immune and N6-methyladenosine (m6A)-related genes was systematically conducted. Methods A total of 504 patients selected from a dataset from The Cancer Genome Atlas were included. The patients with LUAD were randomly divided into a training group and a test group at a ratio of 1:1. Pearson correlation analysis and univariate Cox regression analysis were used to identify the prognostic FRLs. Then, a prognostic model was constructed from the optimized subset of prognostic FRLs based on the least absolute shrinkage and selection operator (LASSO) algorithm. Subsequently, the receiver operating characteristic (ROC) curve and survival analysis were used to evaluate the performance of the model. The risk score based on the prognostic model was analyzed using Cox regression analysis. Moreover, gene set enrichment analysis and differential analysis of immune- and m6A-related genes were conducted. Results After univariate Cox regression analysis and LASSO algorithm analysis, a total of 19 prognostic FRLs were selected to construct the final model to obtain the risk score. The area under the ROC curve of the prognostic model for 1-year, 3-year, and 5-year overall survival (OS) was 0.763, 0.745, and 0.778 in the training set and 0.716, 0.724, and 0.736 in the validation set, respectively. Moreover, the OS of the high-risk group was significantly worse than that of the low-risk group in the training group (P < 0.001) and in the test group (P < 0.001). After univariate and multivariate Cox regression analysis, the risk score [hazard ratio (HR) = 1.734; P < 0.001] and stage (HR = 1.557; P < 0.001) were both considered significant prognostic factors for LUAD. A nomogram was constructed based on clinical features and risk score. The expression of 34 checkpoint genes and 13 m6A-related genes varied significantly between the two risk groups. Conclusion This study constructed a prognostic model to effectively predict the OS of patients with LUAD, and these OS-related FRLs might serve as potential therapeutic targets of LUAD.
C1 [Gao, Chen; Kong, Ning; Zhang, Fan; Li, Jiaying; Ding, Honglei; Sun, Zhichao; Wu, Linyu; Xu, Maosheng] Zhejiang Chinese Med Univ, Dept Radiol, Affiliated Hosp 1, Zhejiang Prov Hosp Tradit Chinese Med, 54 Youdian Rd, Hangzhou, Peoples R China.
   [Gao, Chen; Kong, Ning; Zhang, Fan; Li, Jiaying; Ding, Honglei; Sun, Zhichao; Wu, Linyu; Xu, Maosheng] Zhejiang Chinese Med Univ, Sch Clin Med 1, Hangzhou, Peoples R China.
   [Tang, Tianyu] Zhejiang Univ, Affiliated Hosp 1, Sch Med, Zhejiang Prov Key Lab Pancreat Dis, Hangzhou, Zhejiang, Peoples R China.
   [Tang, Tianyu] Zhejiang Univ, Affiliated Hosp 1, Sch Med, Dept Hepatobiliary & Pancreat Surg, Hangzhou, Peoples R China.
C3 Zhejiang Chinese Medical University; Zhejiang Chinese Medical
   University; Zhejiang University; Zhejiang University
RP Wu, LY; Xu, MS (通讯作者)，Zhejiang Chinese Med Univ, Dept Radiol, Affiliated Hosp 1, Zhejiang Prov Hosp Tradit Chinese Med, 54 Youdian Rd, Hangzhou, Peoples R China.; Wu, LY; Xu, MS (通讯作者)，Zhejiang Chinese Med Univ, Sch Clin Med 1, Hangzhou, Peoples R China.
EM wulinyu@zcmu.edu.cn; xums166@zcmu.edu.cn
RI kong, ning/GQY-6825-2022
OI Wu, Linyu/0000-0001-7695-0385; Gao, Chen/0000-0001-9372-8014
FU Medical Health Science and Technology Project of Zhejiang Provincial
   Health Commission [2022KY230, 2019KY117, WKJ-ZJ-2039]; Zhejiang
   Provincial Natural Science Foundation of China [LSY19H180003]
FX This work was supported by the Medical Health Science and Technology
   Project of Zhejiang Provincial Health Commission (2022KY230, 2019KY117,
   WKJ-ZJ-2039) and the Zhejiang Provincial Natural Science Foundation of
   China (LSY19H180003).
CR Allemani C, 2018, LANCET, V391, P1023, DOI 10.1016/S0140-6736(17)33326-3
   Aran D, 2017, GENOME BIOL, V18, DOI 10.1186/s13059-017-1349-1
   Becht E, 2016, GENOME BIOL, V17, DOI 10.1186/s13059-016-1070-5
   Biton J, 2018, CLIN CANCER RES, V24, P5710, DOI 10.1158/1078-0432.CCR-18-0163
   Chen MW, 2020, ANTI-CANCER DRUG, V31, P792, DOI 10.1097/CAD.0000000000000936
   Chen XJ, 2017, AM J TRANSL RES, V9, P90
   Chen X, 2021, NAT REV CLIN ONCOL, V18, P280, DOI 10.1038/s41571-020-00462-0
   de Lima DS, 2019, P NATL ACAD SCI USA, V116, P17121, DOI 10.1073/pnas.1822046116
   Finotello F, 2019, GENOME MED, V11, DOI 10.1186/s13073-019-0638-6
   Galland L, 2021, ONCOIMMUNOLOGY, V10, DOI 10.1080/2162402X.2021.1957603
   Guo YG, 2021, CELL DEATH DISCOV, V7, DOI 10.1038/s41420-021-00576-z
   Hao CC, 2020, J EXP CLIN CANC RES, V39, DOI 10.1186/s13046-020-01772-y
   Herbst RS, 2018, NATURE, V553, P446, DOI 10.1038/nature25183
   Hirsch FR, 2017, LANCET, V389, P299, DOI 10.1016/S0140-6736(16)30958-8
   Kang L, 2021, J ETHNOPHARMACOL, V281, DOI 10.1016/j.jep.2021.114514
   Lang XT, 2019, CANCER DISCOV, V9, P1673, DOI 10.1158/2159-8290.CD-19-0338
   Lee JJK, 2019, CELL, V177, P1842, DOI 10.1016/j.cell.2019.05.013
   Li CC, 2020, ONCOGENE, V39, P6157, DOI 10.1038/s41388-020-01427-4
   Li FW, 2020, FRONT GENET, V11, DOI 10.3389/fgene.2020.00994
   Li J, 2020, CELL DEATH DIS, V11, DOI 10.1038/s41419-020-2298-2
   Li TW, 2020, NUCLEIC ACIDS RES, V48, pW509, DOI 10.1093/nar/gkaa407
   Ma LF, 2021, FREE RADICAL BIO MED, V168, P25, DOI 10.1016/j.freeradbiomed.2021.03.023
   Ma LF, 2021, REDOX BIOL, V38, DOI 10.1016/j.redox.2020.101801
   Mao C, 2018, CANCER RES, V78, P3484, DOI 10.1158/0008-5472.CAN-17-3454
   Newman AM, 2015, NAT METHODS, V12, P453, DOI [10.1038/NMETH.3337, 10.1038/nmeth.3337]
   Racle J, 2020, METHODS MOL BIOL, V2120, P233, DOI 10.1007/978-1-0716-0327-7_17
   Siegel RL, 2021, CA-CANCER J CLIN, V71, P7, DOI [10.3322/caac.21654, 10.3322/caac.21387, 10.3322/caac.20073, 10.3322/caac.20006, 10.3322/caac.21551, 10.3322/caac.21601, 10.3322/caac.21254, 10.3322/caac.21332]
   Statello L, 2021, NAT REV MOL CELL BIO, V22, P96, DOI 10.1038/s41580-020-00315-9
   Tang Z, 2021, CLIN TRANSL MED, V11, DOI 10.1002/ctm2.390
   Wang HB, 2021, FRONT GENET, V12, DOI 10.3389/fgene.2021.622233
   Wang M, 2019, CELL DEATH DIFFER, V26, P2329, DOI 10.1038/s41418-019-0304-y
   Wang WM, 2019, NATURE, V569, P270, DOI 10.1038/s41586-019-1170-y
   Wang XW, 2019, ONCOL REP, V42, P2402, DOI 10.3892/or.2019.7378
   Wang ZW, 2020, BIOMED RES INT-UK, V2020, DOI 10.1155/2020/5717498
   Wang ZL, 2021, MOL THER, V29, P263, DOI 10.1016/j.ymthe.2020.09.024
   Wohlhieter CA, 2020, CELL REP, V33, DOI 10.1016/j.celrep.2020.108444
   Wu HX, 2021, J INT MED RES, V49, DOI 10.1177/0300060521996183
   Wu LW, 2021, J CELL MOL MED, V25, P5681, DOI 10.1111/jcmm.16582
   Wu YQ, 2020, MOL CANCER, V19, DOI 10.1186/s12943-020-01157-x
   Xiong XS, 2021, NAT GENET, V53, P1156, DOI 10.1038/s41588-021-00890-3
   Xu F, 2021, MOL THER-NUCL ACIDS, V24, P780, DOI 10.1016/j.omtn.2021.04.003
   Yao J, 2021, CANCER CELL INT, V21, DOI 10.1186/s12935-021-02027-2
   Yu P, 2021, J CELL MOL MED, V25, P6388, DOI 10.1111/jcmm.16619
   Zaccara S, 2019, NAT REV MOL CELL BIO, V20, P608, DOI 10.1038/s41580-019-0168-5
   Zhang YY, 2021, ECOTOX ENVIRON SAFE, V220, DOI 10.1016/j.ecoenv.2021.112376
   Zhou N, 2020, DATABASE-OXFORD, DOI 10.1093/database/baaa021
   Zhu GS, 2021, THORAC CANCER, V12, P1890, DOI 10.1111/1759-7714.13998
NR 47
TC 5
Z9 5
U1 0
U2 3
PU BMC
PI LONDON
PA CAMPUS, 4 CRINAN ST, LONDON N1 9XW, ENGLAND
EI 1755-8794
J9 BMC MED GENOMICS
JI BMC Med. Genomics
PD JAN 29
PY 2022
VL 15
IS 1
AR 15
DI 10.1186/s12920-022-01164-5
PG 13
WC Genetics & Heredity
WE Science Citation Index Expanded (SCI-EXPANDED)
SC Genetics & Heredity
GA YQ3FF
UT WOS:000749197500001
PM 35093068
OA Green Published, gold
DA 2024-02-05
ER

PT J
AU Qin, JL
   Ye, L
   Wen, XQ
   Zhang, X
   Di, YQ
   Chen, ZH
   Wang, ZY
AF Qin, Jiale
   Ye, Lvlan
   Wen, Xiangqiong
   Zhang, Xiang
   Di, Yuqin
   Chen, Zhihui
   Wang, Ziyang
TI Fatty acids in cancer chemoresistance
SO CANCER LETTERS
LA English
DT Article
DE Fatty acid metabolism; Chemoresistance; Ferroptosis; Unsaturated fatty
   acids; ER stress
ID ENDOPLASMIC-RETICULUM STRESS; PROTON PUMP INHIBITORS; ATP CITRATE LYASE;
   BREAST-CANCER; ER STRESS; LIPID-DROPLET; MULTIDRUG-RESISTANCE; SIGNALING
   PATHWAYS; DRUG-RESISTANCE; LUNG-CANCER
AB Despite the remarkable clinical success of immunotherapy and molecular targeted therapy in patients with advanced tumors, chemotherapy remains the most commonly used treatment for most tumor patients. Chemo-therapy drugs effectively inhibit tumor cell proliferation and survival through their remarkable mechanisms. However, tumor cells often develop severe intrinsic and acquired chemoresistance under chemotherapy stress, limiting the effectiveness of chemotherapy and leading to treatment failure. Growing evidence suggests that alterations in lipid metabolism may be implicated in the development of chemoresistance in tumors. Therefore, in this review, we provide a comprehensive overview of fatty acid metabolism and its impact on chemoresistance mechanisms. Additionally, we discuss the potential of targeting fatty acid metabolism as a therapeutic strategy to overcome drug resistance.
C1 [Qin, Jiale; Ye, Lvlan; Wen, Xiangqiong; Zhang, Xiang; Di, Yuqin; Chen, Zhihui; Wang, Ziyang] Sun Yat Sen Univ, Affiliated Hosp 1, Dept Gastrointestinal Surg, Guangzhou 510080, Guangdong, Peoples R China.
   [Ye, Lvlan] Sun Yat Sen Univ, Zhongshan Sch Med, Dept Biochem, Guangzhou 510080, Guangdong, Peoples R China.
   [Chen, Zhihui] Sun Yat Sen Univ, Affiliated Hosp 1, Guangxi Hosp Div, Nanning 530025, Guangxi, Peoples R China.
C3 Sun Yat Sen University; Sun Yat Sen University; Sun Yat Sen University
RP Chen, ZH; Wang, ZY (通讯作者)，Sun Yat Sen Univ, Affiliated Hosp 1, Dept Gastrointestinal Surg, Guangzhou 510080, Guangdong, Peoples R China.; Chen, ZH (通讯作者)，Sun Yat Sen Univ, Affiliated Hosp 1, Guangxi Hosp Div, Nanning 530025, Guangxi, Peoples R China.
EM chzhhui@mail.sysu.edu.cn; wangzy256@mail.sysu.edu.cn
RI Wang, Ziyang/GXH-1148-2022
OI Wang, Ziyang/0000-0003-4679-3125
FU National Natural Science Foundation of China [82203152]; Guangdong Basic
   and Applied Basic Research Foundation [2022A1515111079]; China
   Post-doctoral Science Foundation [2021M703734, 2022T150760]
FX <BOLD>Funding</BOLD> This project was supported by grants from the
   National Natural Science Foundation of China (82203152) , Guangdong
   Basic and Applied Basic Research Foundation (2022A1515111079) and the
   China Post-doctoral Science Foundation (2021M703734, 2022T150760) .
CR Aleksakhina SN, 2019, BBA-REV CANCER, V1872, DOI 10.1016/j.bbcan.2019.188310
   Ali A, 2018, EMBO MOL MED, V10, DOI 10.15252/emmm.201708313
   Amiri M, 2018, GENE, V676, P171, DOI 10.1016/j.gene.2018.07.035
   Angeles TS, 2016, EXPERT OPIN DRUG DIS, V11, P1187, DOI 10.1080/17460441.2016.1245286
   Ascenzi F, 2021, J EXP CLIN CANC RES, V40, DOI 10.1186/s13046-021-02067-6
   Ashrafian H, 2007, CARDIOVASC DRUG REV, V25, P76, DOI 10.1111/j.1527-3466.2007.00006.x
   Blomme A, 2020, NAT COMMUN, V11, DOI 10.1038/s41467-020-16126-7
   Borradaile NM, 2006, J LIPID RES, V47, P2726, DOI 10.1194/jlr.M600299-JLR200
   Brovkovych V, 2018, ONCOGENESIS, V7, DOI 10.1038/s41389-018-0076-0
   Bukowski K, 2020, INT J MOL SCI, V21, DOI 10.3390/ijms21093233
   Butler LM, 2020, ADV DRUG DELIVER REV, V159, P245, DOI 10.1016/j.addr.2020.07.013
   Caro P, 2012, CANCER CELL, V22, P547, DOI 10.1016/j.ccr.2012.08.014
   Carracedo A, 2013, NAT REV CANCER, V13, P227, DOI 10.1038/nrc3483
   Chen BE, 2018, CELL CHEM BIOL, V25, P817, DOI 10.1016/j.chembiol.2018.05.003
   Chen ZL, 2016, CANCER LETT, V370, P153, DOI 10.1016/j.canlet.2015.10.010
   Cooper DE, 2015, J BIOL CHEM, V290, P20023, DOI 10.1074/jbc.R115.663260
   Cotte AK, 2018, NAT COMMUN, V9, DOI 10.1038/s41467-017-02732-5
   Cubillos-Ruiz JR, 2017, CELL, V168, P692, DOI 10.1016/j.cell.2016.12.004
   Dai S, 2019, FRONT PHARMACOL, V10, DOI 10.3389/fphar.2019.01358
   Dai S, 2018, FRONT PHARMACOL, V8, DOI 10.3389/fphar.2017.00960
   Das UN, 2011, LIPIDS HEALTH DIS, V10, DOI 10.1186/1476-511X-10-159
   De Oliveira MP, 2020, CELLS-BASEL, V9, DOI 10.3390/cells9122600
   Dimanche-Boitrel MT, 2005, DRUG RESIST UPDATE, V8, P5, DOI 10.1016/j.drup.2005.02.003
   Dixon SJ, 2012, CELL, V149, P1060, DOI 10.1016/j.cell.2012.03.042
   Doll S, 2017, NAT CHEM BIOL, V13, P91, DOI [10.1038/NCHEMBIO.2239, 10.1038/nchembio.2239]
   Duan JM, 2017, ONCOL REP, V37, P2583, DOI 10.3892/or.2017.5519
   Englinger B, 2020, INT J CANCER, V147, P1680, DOI 10.1002/ijc.32924
   Eytan GD, 1996, J BIOL CHEM, V271, P12897, DOI 10.1074/jbc.271.22.12897
   Fako VE, 2015, J MED CHEM, V58, P778, DOI 10.1021/jm501543u
   Falchook G, 2021, ECLINICALMEDICINE, V34, DOI 10.1016/j.eclinm.2021.100797
   Farge T, 2017, CANCER DISCOV, V7, P716, DOI 10.1158/2159-8290.CD-16-0441
   Fattahi S, 2020, LIFE SCI, V262, DOI 10.1016/j.lfs.2020.118513
   Fernandez R.F., 2020, Acyl-CoA Synthetases as Regulators of Brain Phospholipid Acyl-Chain Diversity, V161
   Fhu CW, 2020, MOLECULES, V25, DOI 10.3390/molecules25173935
   Giddings EL, 2021, NAT COMMUN, V12, DOI 10.1038/s41467-021-23071-6
   Gubern A, 2009, J BIOL CHEM, V284, P5697, DOI 10.1074/jbc.M806173200
   Guo YJ, 2021, CHEM-BIOL INTERACT, V350, DOI 10.1016/j.cbi.2021.109702
   Guseva NV, 2011, CANCER BIOL THER, V12, P80, DOI 10.4161/cbt.12.1.15721
   Hangauer MJ, 2017, NATURE, V551, P247, DOI 10.1038/nature24297
   He WM, 2019, ONCOGENE, V38, P4637, DOI 10.1038/s41388-019-0747-0
   Hendrich AB, 2003, CURR DRUG TARGETS, V4, P23, DOI 10.2174/1389450033347172
   Hetz C, 2012, NAT REV MOL CELL BIO, V13, P89, DOI 10.1038/nrm3270
   Heuer TS, 2017, EBIOMEDICINE, V16, P51, DOI 10.1016/j.ebiom.2016.12.012
   Icard P, 2020, CANCER LETT, V471, P125, DOI 10.1016/j.canlet.2019.12.010
   Itkonen HM, 2017, ONCOTARGET, V8, P38264, DOI 10.18632/oncotarget.16123
   Jeon YJ, 2015, CANCER CELL, V27, P354, DOI 10.1016/j.ccell.2015.02.006
   Ji SP, 2021, FRONT PHARMACOL, V12, DOI 10.3389/fphar.2021.660377
   Jin JY, 2021, J CELL PHYSIOL, V236, P3220, DOI 10.1002/jcp.30122
   Karaskov E, 2006, ENDOCRINOLOGY, V147, P3398, DOI 10.1210/en.2005-1494
   Kathawala RJ, 2015, DRUG RESIST UPDATE, V18, P1, DOI 10.1016/j.drup.2014.11.002
   Kepp O, 2013, CYTOKINE GROWTH F R, V24, P311, DOI 10.1016/j.cytogfr.2013.05.001
   Kikuchi K, 2020, CHEM-BIOL INTERACT, V316, DOI 10.1016/j.cbi.2019.108917
   Kim I, 2008, NAT REV DRUG DISCOV, V7, P1013, DOI 10.1038/nrd2755
   Kimmel AR, 2016, ANNU REV NUTR, V36, P471, DOI 10.1146/annurev-nutr-071813-105410
   Koundouros N, 2020, BRIT J CANCER, V122, P4, DOI 10.1038/s41416-019-0650-z
   Kuan CY, 2011, J AM COLL NUTR, V30, P265, DOI 10.1080/07315724.2011.10719969
   Lee L, 2004, EUR HEART J, V25, P634, DOI 10.1016/j.ehj.2004.02.018
   Li EQ, 2019, EUR J PHARM SCI, V137, DOI 10.1016/j.ejps.2019.105010
   Li N, 2016, ACS CHEM BIOL, V11, P2583, DOI 10.1021/acschembio.6b00410
   Li ZZ, 2020, AM J CANCER RES, V10, P4112
   Lin D, 2021, MOL ONCOL, V15, P3430, DOI 10.1002/1878-0261.13052
   LINN TC, 1984, J BIOL CHEM, V259, P3379
   Liu HL, 2008, MOL CANCER THER, V7, P263, DOI 10.1158/1535-7163.MCT-07-0445
   Liu QP, 2017, CANCER LETT, V401, P39, DOI 10.1016/j.canlet.2017.05.002
   Longley DB, 2005, J PATHOL, V205, P275, DOI 10.1002/path.1706
   Luo JT, 2016, TUMOR BIOL, V37, P15795, DOI 10.1007/s13277-016-5382-6
   Ma MKF, 2017, J HEPATOL, V67, P979, DOI 10.1016/j.jhep.2017.06.015
[truncated: 783,226 more chars]
