# Supplementary material for: Bibliometric analysis of ferroptosis: a comprehensive evaluation of its contribution to lung cancer
Source: Front Genet. 2025 Jan 29;15:1449491. doi: 10.3389/fgene.2024.1449491 (PMC11814228; doi:10.3389/fgene.2024.1449491)
Supplement: Supplementary file 3 [file Table1.xlsx]

## Sheet: Co-Cited References
Count	Centrality	Year	Cited References
132	0.01	2017	Stockwell BR, 2017, CELL, V171, P273, DOI 10.1016/j.cell.2017.09.021
113	0	2019	Wang WM, 2019, NATURE, V569, P270, DOI 10.1038/s41586-019-1170-y
106	0	2019	Hassannia B, 2019, CANCER CELL, V35, P830, DOI 10.1016/j.ccell.2019.04.002
102	0.03	2019	Bersuker K, 2019, NATURE, V575, P688, DOI 10.1038/s41586-019-1705-2
97	0.02	2019	Doll S, 2019, NATURE, V575, P693, DOI 10.1038/s41586-019-1707-0
90	0.01	2021	Chen X, 2021, NAT REV CLIN ONCOL, V18, P280, DOI 10.1038/s41571-020-00462-0
68	0.04	2021	Jiang XJ, 2021, NAT REV MOL CELL BIO, V22, P266, DOI 10.1038/s41580-020-00324-8
66	0.01	2020	Li J, 2020, CELL DEATH DIS, V11, P0, DOI 10.1038/s41419-020-2298-2
62	0.06	2019	Mou YH, 2019, J HEMATOL ONCOL, V12, P0, DOI 10.1186/s13045-019-0720-y
60	0.06	2019	Angeli JPF, 2019, NAT REV CANCER, V19, P405, DOI 10.1038/s41568-019-0149-1
58	0	2019	Liang C, 2019, ADV MATER, V31, P0, DOI 10.1002/adma.201904197
54	0.01	2018	Guo JP, 2018, CANCER RES TREAT, V50, P445, DOI 10.4143/crt.2016.572
53	0.07	2017	Alvarez SW, 2017, NATURE, V551, P639, DOI 10.1038/nature24637
53	0.01	2021	Siegel RL, 2021, CA-CANCER J CLIN, V71, P7, DOI 10.3322/caac.21654
53	0.01	2017	Viswanathan VS, 2017, NATURE, V547, P453, DOI 10.1038/nature23007
52	0	2019	Wang M, 2019, CELL DEATH DIFFER, V26, P2329, DOI 10.1038/s41418-019-0304-y
50	0.03	2021	Tang DL, 2021, CELL RES, V31, P107, DOI 10.1038/s41422-020-00441-1
49	0.03	2017	Doll S, 2017, NAT CHEM BIOL, V13, P91, DOI 10.1038/NCHEMBIO.2239
47	0.01	2021	Koppula P, 2021, PROTEIN CELL, V12, P599, DOI 10.1007/s13238-020-00789-5
44	0.02	2019	Lang XT, 2019, CANCER DISCOV, V9, P1673, DOI 10.1158/2159-8290.CD-19-0338
44	0.03	2020	Chen P, 2020, SIGNAL TRANSDUCT TAR, V5, P0, DOI 10.1038/s41392-020-0149-3
43	0.05	2019	Dodson M, 2019, REDOX BIOL, V23, P0, DOI 10.1016/j.redox.2019.101107
43	0	2020	Lei G, 2020, CELL RES, V30, P146, DOI 10.1038/s41422-019-0263-3
40	0.01	2021	Sung H, 2021, CA-CANCER J CLIN, V71, P209, DOI 10.3322/caac.21660
39	0.01	2018	Herbst RS, 2018, NATURE, V553, P446, DOI 10.1038/nature25183
38	0.01	2020	Zhou N, 2020, DATABASE-OXFORD, V0, P0, DOI 10.1093/database/baaa021
37	0.02	2018	Zhang YL, 2018, NAT CELL BIOL, V20, P1181, DOI 10.1038/s41556-018-0178-0
37	0.01	2018	Ji XM, 2018, ONCOGENE, V37, P5007, DOI 10.1038/s41388-018-0307-z
36	0.04	2017	Hangauer MJ, 2017, NATURE, V551, P247, DOI 10.1038/nature24297
36	0	2019	Seibt TM, 2019, FREE RADICAL BIO MED, V133, P144, DOI 10.1016/j.freeradbiomed.2018.09.014
36	0.04	2018	Galluzzi L, 2018, CELL DEATH DIFFER, V25, P486, DOI 10.1038/s41418-017-0012-4
36	0.01	2018	Mao C, 2018, CANCER RES, V78, P3484, DOI 10.1158/0008-5472.CAN-17-3454
35	0	2022	Lei G, 2022, NAT REV CANCER, V22, P381, DOI 10.1038/s41568-022-00459-0
34	0.06	2016	Sun XF, 2016, HEPATOLOGY, V63, P173, DOI 10.1002/hep.28251
34	0.01	2019	Wu J, 2019, NATURE, V572, P402, DOI 10.1038/s41586-019-1426-6
34	0.1	2017	Kagan VE, 2017, NAT CHEM BIOL, V13, P81, DOI 10.1038/nchembio.2238
34	0.02	2019	Gao MH, 2019, MOL CELL, V73, P354, DOI 10.1016/j.molcel.2018.10.042
31	0.03	2019	Magtanong L, 2019, CELL CHEM BIOL, V26, P420, DOI 10.1016/j.chembiol.2018.11.016
31	0.04	2020	Badgley MA, 2020, SCIENCE, V368, P85, DOI 10.1126/science.aaw9872
30	0.01	2019	Xu T, 2019, J CELL MOL MED, V23, P4900, DOI 10.1111/jcmm.14511
30	0	2019	Lai YY, 2019, BIOCHEM BIOPH RES CO, V519, P659, DOI 10.1016/j.bbrc.2019.09.032
30	0.02	2021	Chen X, 2021, AUTOPHAGY, V17, P2054, DOI 10.1080/15548627.2020.1810918
29	0.12	2018	Gaschler MM, 2018, NAT CHEM BIOL, V14, P507, DOI 10.1038/s41589-018-0031-6
29	0.01	2020	Zhang XF, 2020, J CELL PHYSIOL, V235, P3425, DOI 10.1002/jcp.29232
29	0.23	2020	Zhou BR, 2020, SEMIN CANCER BIOL, V66, P89, DOI 10.1016/j.semcancer.2019.03.002
28	0.06	2021	Lou JS, 2021, PHYTOMEDICINE, V80, P0, DOI 10.1016/j.phymed.2020.153370
27	0.17	2016	Xie Y, 2016, CELL DEATH DIFFER, V23, P369, DOI 10.1038/cdd.2015.158
27	0.05	2018	Shin D, 2018, FREE RADICAL BIO MED, V129, P454, DOI 10.1016/j.freeradbiomed.2018.10.426
27	0.25	2020	Li Y, 2020, ONCOL LETT, V19, P323, DOI 10.3892/ol.2019.11066
26	0	2021	Mao C, 2021, NATURE, V593, P586, DOI 10.1038/s41586-021-03539-7
26	0.04	2020	Gai CC, 2020, J CELL PHYSIOL, V235, P3329, DOI 10.1002/jcp.29221
26	0.01	2018	Ingold I, 2018, CELL, V172, P409, DOI 10.1016/j.cell.2017.11.048
25	0	2019	Kang R, 2019, FREE RADICAL BIO MED, V133, P162, DOI 10.1016/j.freeradbiomed.2018.05.074
25	0	2017	Xie YC, 2017, CELL REP, V20, P1692, DOI 10.1016/j.celrep.2017.07.055
25	0	2019	Zou Y, 2019, NAT COMMUN, V10, P0, DOI 10.1038/s41467-019-09277-9
25	0	2017	Jiang YQ, 2017, THERANOSTICS, V7, P3293, DOI 10.7150/thno.19988
25	0.01	2020	Tang R, 2020, J HEMATOL ONCOL, V13, P0, DOI 10.1186/s13045-020-00946-7
24	0.17	2017	Roh JL, 2017, REDOX BIOL, V11, P254, DOI 10.1016/j.redox.2016.12.010
24	0.1	2018	Hassannia B, 2018, J CLIN INVEST, V128, P3341, DOI 10.1172/JCI99032
24	0.01	2021	Yan HF, 2021, SIGNAL TRANSDUCT TAR, V6, P0, DOI 10.1038/s41392-020-00428-9
24	0	2019	Chu B, 2019, NAT CELL BIOL, V21, P579, DOI 10.1038/s41556-019-0305-6
24	0	2021	Sung H., 2021, CA-CANCER J CLIN, V71, P209, DOI 10.3322/caac.21660
24	0	2020	Wang LY, 2020, CELL DEATH DIFFER, V27, P662, DOI 10.1038/s41418-019-0380-z
24	0.03	2020	Ubellacker JM, 2020, NATURE, V585, P113, DOI 10.1038/s41586-020-2623-z
24	0	2019	Hirschhorn T, 2019, FREE RADICAL BIO MED, V133, P130, DOI 10.1016/j.freeradbiomed.2018.09.043
23	0.01	2018	Koppula P, 2018, CANCER COMMUN, V38, P0, DOI 10.1186/s40880-018-0288-x
23	0	2020	Hu KW, 2020, J CLIN INVEST, V130, P1752, DOI 10.1172/JCI124049
23	0	2020	Siegel RL, 2020, CA-CANCER J CLIN, V70, P7, DOI 10.3322/caac.21590
22	0.16	2015	Jiang L, 2015, NATURE, V520, P57, DOI 10.1038/nature14344
22	0	2019	Tang DL, 2019, CELL RES, V29, P347, DOI 10.1038/s41422-019-0164-5
22	0	2020	Gai CC, 2020, CELL DEATH DIS, V11, P0, DOI 10.1038/s41419-020-02939-3
22	0	2020	Liang JY, 2020, INT J BIOL SCI, V16, P2430, DOI 10.7150/ijbs.45050
22	0.14	2021	Tang X, 2021, THORAC CANCER, V12, P1219, DOI 10.1111/1759-7714.13904
22	0.02	2020	Kraft VAN, 2020, ACS CENTRAL SCI, V6, P41, DOI 10.1021/acscentsci.9b01063
21	0	2020	Zheng JS, 2020, CELL METAB, V32, P920, DOI 10.1016/j.cmet.2020.10.011
21	0.07	2016	Cao JY, 2016, CELL MOL LIFE SCI, V73, P2195, DOI 10.1007/s00018-016-2194-1
21	0	2022	Stockwell BR, 2022, CELL, V185, P2401, DOI 10.1016/j.cell.2022.06.003
21	0.05	2020	Ye LF, 2020, ACS CHEM BIOL, V15, P469, DOI 10.1021/acschembio.9b00939
20	0.04	2019	Yoshida M, 2019, NAT COMMUN, V10, P0, DOI 10.1038/s41467-019-10991-7
20	0.07	2014	Yang WS, 2014, CELL, V156, P317, DOI 10.1016/j.cell.2013.12.010
20	0.08	2018	Song XX, 2018, CURR BIOL, V28, P2388, DOI 10.1016/j.cub.2018.05.094
20	0.06	2022	Tsvetkov P, 2022, SCIENCE, V375, P1254, DOI 10.1126/science.abf0529
19	0.1	2016	Yang WS, 2016, TRENDS CELL BIOL, V26, P165, DOI 10.1016/j.tcb.2015.10.014
19	0.12	2018	Tsoi J, 2018, CANCER CELL, V33, P890, DOI 10.1016/j.ccell.2018.03.017
19	0	2020	Su YW, 2020, CANCER LETT, V483, P127, DOI 10.1016/j.canlet.2020.02.015
19	0.15	2018	Huang CL, 2018, ONCOL REP, V40, P2363, DOI 10.3892/or.2018.6585
18	0	2017	Hirsch FR, 2017, LANCET, V389, P299, DOI 10.1016/S0140-6736(16)30958-8
18	0	2020	Ursini F, 2020, FREE RADICAL BIO MED, V152, P175, DOI 10.1016/j.freeradbiomed.2020.02.027
18	0	2018	Shen ZY, 2018, ADV MATER, V30, P0, DOI 10.1002/adma.201704007
18	0.3	2019	Fang XX, 2019, P NATL ACAD SCI USA, V116, P2672, DOI 10.1073/pnas.1821022116
18	0.04	2018	de la Vega MR, 2018, CANCER CELL, V34, P21, DOI 10.1016/j.ccell.2018.03.022
18	0.01	2021	Zhang WJ, 2021, J CLIN INVEST, V131, P0, DOI 10.1172/JCI152067
18	0.01	2019	Forcina GC, 2019, PROTEOMICS, V19, P0, DOI 10.1002/pmic.201800311
17	0	2019	Su LJ, 2019, OXID MED CELL LONGEV, V2019, P0, DOI 10.1155/2019/5080843
17	0.04	2020	Jiang ML, 2020, TRANSL LUNG CANCER R, V9, P1569, DOI 10.21037/tlcr-20-341
17	0.02	2015	Gao MH, 2015, MOL CELL, V59, P298, DOI 10.1016/j.molcel.2015.06.011
17	0	2020	Chen X, 2020, FRONT CELL DEV BIOL, V8, P0, DOI 10.3389/fcell.2020.590226
17	0.09	2022	Zhang C, 2022, MOL CANCER, V21, P0, DOI 10.1186/s12943-022-01530-y
17	0.01	2017	Wenzel SE, 2017, CELL, V171, P628, DOI 10.1016/j.cell.2017.09.044
17	0	2019	Park E, 2019, CELL DEATH DIS, V10, P0, DOI 10.1038/s41419-019-2064-5
17	0.01	2016	Yang WS, 2016, P NATL ACAD SCI USA, V113, PE4966, DOI 10.1073/pnas.1603244113
17	0	2020	Stockwell BR, 2020, TRENDS CELL BIOL, V30, P478, DOI 10.1016/j.tcb.2020.02.009
17	0.01	2020	Li YC, 2020, CELL DEATH DIFFER, V27, P2635, DOI 10.1038/s41418-020-0528-x
17	0.06	2020	Dong H, 2020, AGING-US, V12, P12943, DOI 10.18632/aging.103378
16	0	2018	Chang LC, 2018, CANCER LETT, V416, P124, DOI 10.1016/j.canlet.2017.12.025
16	0.13	2020	Chen GQ, 2020, CELL DEATH DIFFER, V27, P242, DOI 10.1038/s41418-019-0352-3
16	0.01	2019	Pan XF, 2019, ONCOL LETT, V17, P3001, DOI 10.3892/ol.2019.9888
16	0	2016	Ma S, 2016, CELL DEATH DIS, V7, P0, DOI 10.1038/cddis.2016.208
16	0.01	2022	Liao P, 2022, CANCER CELL, V40, P365, DOI 10.1016/j.ccell.2022.02.003
16	0.01	2018	Kerins MJ, 2018, ANTIOXID REDOX SIGN, V29, P1756, DOI 10.1089/ars.2017.7176
16	0.01	2021	Wang XB, 2021, CANCER RES, V81, P5217, DOI 10.1158/0008-5472.CAN-21-0567
16	0.01	2018	Sui XB, 2018, FRONT PHARMACOL, V9, P0, DOI 10.3389/fphar.2018.01371
16	0.02	2019	Duma N, 2019, MAYO CLIN PROC, V94, P1623, DOI 10.1016/j.mayocp.2019.01.013
15	0	2018	Feng HZ, 2018, PLOS BIOL, V16, P0, DOI 10.1371/journal.pbio.2006203
15	0	2021	Wang ZL, 2021, MOL THER, V29, P263, DOI 10.1016/j.ymthe.2020.09.024
15	0.06	2020	Soula M, 2020, NAT CHEM BIOL, V16, P1351, DOI 10.1038/s41589-020-0613-y
15	0.01	2020	Liu PF, 2020, REDOX BIOL, V37, P0, DOI 10.1016/j.redox.2020.101702
15	0.01	2020	Liu PF, 2020, CELL MOL BIOL LETT, V25, P0, DOI 10.1186/s11658-020-00205-0
15	0.06	2017	Shintoku R, 2017, CANCER SCI, V108, P2187, DOI 10.1111/cas.13380
15	0	2021	Tang Z, 2021, CLIN TRANSL MED, V11, P0, DOI 10.1002/ctm2.390
15	0.04	2016	Roh JL, 2016, CANCER LETT, V381, P96, DOI 10.1016/j.canlet.2016.07.035
15	0	2018	Lu B, 2018, FRONT PHARMACOL, V8, P0, DOI 10.3389/fphar.2017.00992
15	0.03	2019	Conrad M, 2019, NAT CHEM BIOL, V15, P1137, DOI 10.1038/s41589-019-0408-1
15	0.01	2020	Wohlhieter CA, 2020, CELL REP, V33, P0, DOI 10.1016/j.celrep.2020.108444
15	0.01	2018	Sato M, 2018, SCI REP-UK, V8, P0, DOI 10.1038/s41598-018-19213-4
15	0.11	2020	Zou YL, 2020, NAT CHEM BIOL, V16, P302, DOI 10.1038/s41589-020-0472-6
15	0.1	2016	Hou W, 2016, AUTOPHAGY, V12, P1425, DOI 10.1080/15548627.2016.1187366
14	0	2021	Ni JW, 2021, BIOCHEM BIOPH RES CO, V567, P154, DOI 10.1016/j.bbrc.2021.06.051
14	0.01	2019	Liu T, 2019, CANCER RES, V79, P1913, DOI 10.1158/0008-5472.CAN-18-3037
14	0.04	2019	Tesfay L, 2019, CANCER RES, V79, P5355, DOI 10.1158/0008-5472.CAN-19-0369
14	0	2020	Hayes JD, 2020, CANCER CELL, V38, P167, DOI 10.1016/j.ccell.2020.06.001
14	0.01	2016	Ou Y, 2016, P NATL ACAD SCI USA, V113, PE6806, DOI 10.1073/pnas.1607152113
14	0.01	2020	Tang DL, 2020, CURR BIOL, V30, PR1292, DOI 10.1016/j.cub.2020.09.068
14	0	2017	Yu HT, 2017, J CELL MOL MED, V21, P648, DOI 10.1111/jcmm.13008
14	0.01	2021	Ding YH, 2021, J HEMATOL ONCOL, V14, P0, DOI 10.1186/s13045-020-01016-8
14	0.02	2021	Hsieh CH, 2021, THERANOSTICS, V11, P7072, DOI 10.7150/thno.57803
14	0.01	2020	Liu J, 2020, CELL CHEM BIOL, V27, P420, DOI 10.1016/j.chembiol.2020.02.005
14	0	2019	Arbour KC, 2019, JAMA-J AM MED ASSOC, V322, P764, DOI 10.1001/jama.2019.11058
13	0.15	2021	Deng SH, 2021, BIOCHEM BIOPH RES CO, V549, P54, DOI 10.1016/j.bbrc.2021.02.077
13	0.02	2021	Wang ZX, 2021, ONCOL REP, V45, P0, DOI 10.3892/or.2021.8039
13	0.07	2020	Feng H, 2020, CELL REP, V30, P3411, DOI 10.1016/j.celrep.2020.02.049
13	0.01	2018	Tarangelo A, 2018, CELL REP, V22, P569, DOI 10.1016/j.celrep.2017.12.077
13	0	2017	Poursaitidis I, 2017, CELL REP, V18, P2547, DOI 10.1016/j.celrep.2017.02.054
13	0.05	2020	Zhang HY, 2020, MOL CANCER, V19, P0, DOI 10.1186/s12943-020-01168-8
13	0	2021	Thai AA, 2021, LANCET, V398, P535, DOI 10.1016/S0140-6736(21)00312-3
13	0	2018	Conrad M, 2018, GENE DEV, V32, P602, DOI 10.1101/gad.314674.118
13	0	2017	Imai H, 2017, CURR TOP MICROBIOL, V403, P143, DOI 10.1007/82, 2016, 508
13	0	2021	Koren E, 2021, CANCER DISCOV, V11, P245, DOI 10.1158/2159-8290.CD-20-0789
13	0.11	2016	Sun XF, 2016, HEPATOLOGY, V64, P488, DOI 10.1002/hep.28574
13	0	2021	Chen X, 2021, CELL DEATH DIFFER, V28, P1135, DOI 10.1038/s41418-020-00728-1
13	0.13	2014	Dixon SJ, 2014, ELIFE, V3, P0, DOI 10.7554/eLife.02523
13	0	2020	Battaglia AM, 2020, CELLS-BASEL, V9, P0, DOI 10.3390/cells9061505
13	0.01	2021	Ma LF, 2021, FREE RADICAL BIO MED, V168, P25, DOI 10.1016/j.freeradbiomed.2021.03.023
13	0.01	2020	Fuhrmann DC, 2020, REDOX BIOL, V36, P0, DOI 10.1016/j.redox.2020.101670
13	0.01	2020	Yi JM, 2020, P NATL ACAD SCI USA, V117, P31189, DOI 10.1073/pnas.2017152117
12	0.02	2016	Gao MH, 2016, CELL RES, V26, P1021, DOI 10.1038/cr.2016.95
12	0.01	2020	Bebber CM, 2020, CANCERS, V12, P0, DOI 10.3390/cancers12010164
12	0	2019	Lei PX, 2019, FRONT PHYSIOL, V10, P0, DOI 10.3389/fphys.2019.00139
12	0.03	2018	Luo MY, 2018, CELL DEATH DIFFER, V25, P1457, DOI 10.1038/s41418-017-0053-8
12	0.03	2020	Qiang ZZ, 2020, OXID MED CELL LONGEV, V2020, P0, DOI 10.1155/2020/5146982
12	0	2020	Yuan B, 2020, ONCOTARGETS THER, V13, P10829, DOI 10.2147/OTT.S248492
11	0.01	2019	Stockwell BR, 2019, CELL METAB, V30, P14, DOI 10.1016/j.cmet.2019.06.012
11	0	2017	Fan Z, 2017, ONCOGENESIS, V6, P0, DOI 10.1038/oncsis.2017.65
11	0.01	2019	Li Y, 2019, CELL DEATH DIFFER, V26, P2284, DOI 10.1038/s41418-019-0299-4
11	0	2020	Lee H, 2020, NAT CELL BIOL, V22, P0, DOI 10.1038/s41556-020-0461-8
11	0.01	2020	Wu YQ, 2020, MOL CANCER, V19, P0, DOI 10.1186/s12943-020-01157-x
11	0	2020	Dai EY, 2020, NAT COMMUN, V11, P0, DOI 10.1038/s41467-020-20154-8
11	0	2018	Mayakonda A, 2018, GENOME RES, V28, P1747, DOI 10.1101/gr.239244.118
11	0.15	2014	Dixon SJ, 2014, NAT CHEM BIOL, V10, P9, DOI 10.1038/nchembio.1416
11	0.03	2016	Hayano M, 2016, CELL DEATH DIFFER, V23, P270, DOI 10.1038/cdd.2015.93
10	0	2022	Siegel RL, 2022, CA-CANCER J CLIN, V72, P7, DOI 10.3322/caac.21708
10	0	2021	Wu SK, 2021, BIOMARK RES, V9, P0, DOI 10.1186/s40364-021-00338-0
10	0.16	2015	Eling Nils, 2015, ONCOSCIENCE, V2, P517
10	0	2021	Kang YP, 2021, CELL METAB, V33, P174, DOI 10.1016/j.cmet.2020.12.007
10	0.03	2015	Yu Y, 2015, MOL CELL ONCOL, V2, P0, DOI 10.1080/23723556.2015.1054549
10	0	2021	Chen X, 2021, FRONT CELL DEV BIOL, V9, P0, DOI 10.3389/fcell.2021.637162
10	0.02	2020	Bade BC, 2020, CLIN CHEST MED, V41, P1, DOI 10.1016/j.ccm.2019.10.001
10	0	2017	Li TW, 2017, CANCER RES, V77, PE108, DOI 10.1158/0008-5472.CAN-17-0307
10	0	2016	Yuan H, 2016, BIOCHEM BIOPH RES CO, V478, P838, DOI 10.1016/j.bbrc.2016.08.034
10	0.04	2020	Eaton JK, 2020, NAT CHEM BIOL, V16, P497, DOI 10.1038/s41589-020-0501-5
10	0.02	2020	Li TW, 2020, NUCLEIC ACIDS RES, V48, PW509, DOI 10.1093/nar/gkaa407
10	0.01	2020	Carneiro BA, 2020, NAT REV CLIN ONCOL, V17, P395, DOI 10.1038/s41571-020-0341-y
10	0.05	2012	Dixon SJ, 2012, CELL, V149, P1060, DOI 10.1016/j.cell.2012.03.042
10	0.02	2021	Wu HX, 2021, J INT MED RES, V49, P0, DOI 10.1177/0300060521996183
10	0.01	2019	Du J, 2019, FREE RADICAL BIO MED, V131, P356, DOI 10.1016/j.freeradbiomed.2018.12.011
10	0.01	2021	Lei G, 2021, PROTEIN CELL, V12, P836, DOI 10.1007/s13238-021-00841-y
9	0.01	2020	Lin WY, 2020, AM J CANCER RES, V10, P3106
9	0	2020	Efimova I, 2020, J IMMUNOTHER CANCER, V8, P0, DOI 10.1136/jitc-2020-001369
9	0	2019	Yu MY, 2019, CANCER SCI, V110, P3173, DOI 10.1111/cas.14181
9	0.01	2020	Yang YN, 2020, AGING-US, V12, P9085, DOI 10.18632/aging.103176
9	0.06	2019	Kong ZY, 2019, BIOMED PHARMACOTHER, V109, P2043, DOI 10.1016/j.biopha.2018.11.030
9	0.01	2019	Wen QR, 2019, BIOCHEM BIOPH RES CO, V510, P278, DOI 10.1016/j.bbrc.2019.01.090
9	0.01	2017	Zhu S, 2017, CANCER RES, V77, P2064, DOI 10.1158/0008-5472.CAN-16-1979
9	0.01	2018	Jiang P, 2018, NAT MED, V24, P1550, DOI 10.1038/s41591-018-0136-1
9	0.01	2019	Liu Q, 2019, CELL BIOL INT, V43, P1245, DOI 10.1002/cbin.11121
9	0	2020	Chen P, 2020, THERANOSTICS, V10, P5107, DOI 10.7150/thno.44705
9	0	2021	Liu WW, 2021, CLIN TRANSL MED, V11, P0, DOI 10.1002/ctm2.517
9	0	2019	Yang MH, 2019, SCI ADV, V5, P0, DOI 10.1126/sciadv.aaw2238
9	0.01	2019	Alim I, 2019, CELL, V177, P1262, DOI 10.1016/j.cell.2019.03.032
9	0.01	2021	Liu J, 2021, NAT COMMUN, V12, P0, DOI 10.1038/s41467-021-20904-2
9	0	2019	Zhang Y, 2019, CELL CHEM BIOL, V26, P623, DOI 10.1016/j.chembiol.2019.01.008
8	0.13	2017	Basit F, 2017, CELL DEATH DIS, V8, P0, DOI 10.1038/cddis.2017.133
8	0	2017	Latunde-Dada GO, 2017, BBA-GEN SUBJECTS, V1861, P1893, DOI 10.1016/j.bbagen.2017.05.019
8	0	2021	Guo YG, 2021, CELL DEATH DISCOV, V7, P0, DOI 10.1038/s41420-021-00576-z
8	0	2017	Aran D, 2017, GENOME BIOL, V18, P0, DOI 10.1186/s13059-017-1349-1
8	0	2019	Shi ZZ, 2019, ONCOTARGETS THER, V12, P11291, DOI 10.2147/OTT.S232852
8	0	2022	Koppula P, 2022, NAT COMMUN, V13, P0, DOI 10.1038/s41467-022-29905-1
8	0.36	2020	Dai EY, 2020, AUTOPHAGY, V16, P2069, DOI 10.1080/15548627.2020.1714209
8	0	2021	Zou JY, 2021, INT J MOL SCI, V22, P0, DOI 10.3390/ijms222413335
8	0	2017	Chen D, 2017, ONCOGENE, V36, P5593, DOI 10.1038/onc.2017.146
8	0.01	2017	Cramer SL, 2017, NAT MED, V23, P120, DOI 10.1038/nm.4232
8	0	2019	Barta JA, 2019, ANN GLOB HEALTH, V85, P0, DOI 10.5334/aogh.2419
8	0.03	2018	Torti SV, 2018, ANNU REV NUTR, V38, P97, DOI 10.1146/annurev-nutr-082117-051732
8	0	2019	Proneth B, 2019, CELL DEATH DIFFER, V26, P14, DOI 10.1038/s41418-018-0173-9
8	0	2018	Denisenko TV, 2018, CELL DEATH DIS, V9, P0, DOI 10.1038/s41419-017-0063-y
8	0	2019	Kuang YB, 2019, CANCER LETT, V464, P56, DOI 10.1016/j.canlet.2019.08.007
8	0.01	2021	Ma XZ, 2021, CELL METAB, V33, P1001, DOI 10.1016/j.cmet.2021.02.015
8	0.01	2017	Li Q, 2017, JCI INSIGHT, V2, P0, DOI 10.1172/jci.insight.90777
7	0.02	2018	Kim EH, 2018, CANCER LETT, V432, P180, DOI 10.1016/j.canlet.2018.06.018
7	0.05	2019	Amaral EP, 2019, J EXP MED, V216, P556, DOI 10.1084/jem.20181776
7	0	2020	Zhang L, 2020, OXID MED CELL LONGEV, V2020, P0, DOI 10.1155/2020/1675613
7	0.06	2020	Anandhan A, 2020, CELL CHEM BIOL, V27, P436, DOI 10.1016/j.chembiol.2020.03.011
7	0	2020	Xu XT, 2020, EUR J PHARM SCI, V152, P0, DOI 10.1016/j.ejps.2020.105450
7	0	2021	Bebber CM, 2021, NAT COMMUN, V12, P0, DOI 10.1038/s41467-021-22336-4
7	0	2018	Maiorino M, 2018, ANTIOXID REDOX SIGN, V29, P61, DOI 10.1089/ars.2017.7115
7	0	2022	Nie Q, 2022, CANCER CELL INT, V22, P0, DOI 10.1186/s12935-021-02366-0
7	0.01	2019	Li X, 2019, J INFLAMM-LOND, V16, P0, DOI 10.1186/s12950-019-0216-0
7	0	2019	Zhang F, 2019, ACS NANO, V13, P5662, DOI 10.1021/acsnano.9b00892
7	0	2018	Liu T, 2018, ACS NANO, V12, P12181, DOI 10.1021/acsnano.8b05860
7	0.01	2019	Villalpando-Rodriguez GE, 2019, OXID MED CELL LONGEV, V2019, P0, DOI 10.1155/2019/9561281
7	0	2019	Yu HX, 2019, ONCOL LETT, V17, P4994, DOI 10.3892/ol.2019.10191
7	0.01	2021	Zhang X, 2021, THERANOSTICS, V11, P5650, DOI 10.7150/thno.55482
7	0	2016	Yuan H, 2016, BIOCHEM BIOPH RES CO, V478, P1338, DOI 10.1016/j.bbrc.2016.08.124
7	0	2019	Ye FH, 2019, AM J CANCER RES, V9, P730
6	0	2022	Zhao L, 2022, CANCER COMMUN, V42, P88, DOI 10.1002/cac2.12250
6	0	2022	Xu YM, 2022, CANCER CELL INT, V22, P0, DOI 10.1186/s12935-021-02433-6
6	0.17	2014	Angeli JPF, 2014, NAT CELL BIOL, V16, P1180, DOI 10.1038/ncb3064
6	0	2020	Guan ZH, 2020, BIOSCIENCE REP, V40, P0, DOI 10.1042/BSR20201807
6	0	2020	Yang YF, 2020, NAT COMMUN, V11, P0, DOI 10.1038/s41467-020-14324-x
6	0.01	2021	Du J, 2021, CELL DEATH DIS, V12, P0, DOI 10.1038/s41419-021-03996-y
6	0.01	2017	Doll S, 2017, IUBMB LIFE, V69, P423, DOI 10.1002/iub.1616
6	0.07	2016	Chen WQ, 2016, CA-CANCER J CLIN, V66, P115, DOI 10.3322/caac.21338
6	0	2021	Zhang YL, 2021, NAT COMMUN, V12, P0, DOI 10.1038/s41467-021-21841-w
6	0	2021	Li YJ, 2021, HUM REPROD, V36, P951, DOI 10.1093/humrep/deaa363
6	0.01	2020	Song ZW, 2020, ONCOL REP, V43, P516, DOI 10.3892/or.2019.7425
6	0.02	2020	Zhang ZB, 2020, NATURE, V579, P415, DOI 10.1038/s41586-020-2071-9
6	0.02	2020	Stockwell BR, 2020, CELL CHEM BIOL, V27, P365, DOI 10.1016/j.chembiol.2020.03.013
6	0	2021	Song ZY, 2021, LIFE SCI, V276, P0, DOI 10.1016/j.lfs.2021.119399
6	0	2020	Kim D, 2020, CELL DEATH DIS, V11, P0, DOI 10.1038/s41419-020-2618-6
6	0	2019	Lim JKM, 2019, P NATL ACAD SCI USA, V116, P9433, DOI 10.1073/pnas.1821323116
6	0.01	2015	Sleire L, 2015, ONCOGENE, V34, P5951, DOI 10.1038/onc.2015.60
6	0	2016	Zappa C, 2016, TRANSL LUNG CANCER R, V5, P288, DOI 10.21037/tlcr.2016.06.07
6	0	2018	Jelinek A, 2018, FREE RADICAL BIO MED, V117, P45, DOI 10.1016/j.freeradbiomed.2018.01.019
6	0.01	2021	Ma LF, 2021, REDOX BIOL, V38, P0, DOI 10.1016/j.redox.2020.101801
6	0	2019	Xia XJ, 2019, CURR GENE THER, V19, P117, DOI 10.2174/1566523219666190628152137
6	0.02	2020	Zhao YC, 2020, ONCOTARGETS THER, V13, P5429, DOI 10.2147/OTT.S254995
6	0	2022	Gao WT, 2022, SIGNAL TRANSDUCT TAR, V7, P0, DOI 10.1038/s41392-022-01046-3
6	0	2022	Tang DL, 2022, CELL RES, V32, P417, DOI 10.1038/s41422-022-00653-7
6	0	2019	Shibata Y, 2019, PLOS ONE, V14, P0, DOI 10.1371/journal.pone.0225931
6	0.02	2018	Kitamura H, 2018, CANCER SCI, V109, P900, DOI 10.1111/cas.13537
6	0	2016	Shimada K, 2016, NAT CHEM BIOL, V12, P497, DOI 10.1038/NCHEMBIO.2079
6	0	2016	Kim SE, 2016, NAT NANOTECHNOL, V11, P977, DOI 10.1038/nnano.2016.164
6	0	2019	Bi JL, 2019, CELL DEATH DIS, V10, P0, DOI 10.1038/s41419-019-1897-2
6	0.02	2021	He GN, 2021, DRUG DES DEV THER, V15, P3965, DOI 10.2147/DDDT.S332847
6	0	2019	Zhang CC, 2019, APOPTOSIS, V24, P312, DOI 10.1007/s10495-019-01515-1
6	0	2021	Spella M, 2021, CANCERS, V13, P0, DOI 10.3390/cancers13030384
6	0.01	2015	Kwon MY, 2015, ONCOTARGET, V6, P24393, DOI 10.18632/oncotarget.5162
6	0	2020	Li DS, 2020, SIGNAL TRANSDUCT TAR, V5, P0, DOI 10.1038/s41392-020-00216-5
6	0	2021	Lei G, 2021, ONCOGENE, V40, P3533, DOI 10.1038/s41388-021-01790-w
6	0	2020	Zou YL, 2020, NATURE, V585, P603, DOI 10.1038/s41586-020-2732-8
6	0	2018	Masaldan S, 2018, REDOX BIOL, V14, P100, DOI 10.1016/j.redox.2017.08.015
6	0.01	2020	Kuang FM, 2020, FRONT CELL DEV BIOL, V8, P0, DOI 10.3389/fcell.2020.586578
5	0	2021	Yang CS, 2021, AGING-US, V13, P13515, DOI 10.18632/aging.202774
5	0.06	2020	Wang QY, 2020, NATURE, V579, P421, DOI 10.1038/s41586-020-2079-1
5	0.06	2020	Wang Y, 2020, APOPTOSIS, V25, P786, DOI 10.1007/s10495-020-01638-w
5	0.02	2016	Jennis M, 2016, GENE DEV, V30, P918, DOI 10.1101/gad.275891.115
5	0.14	2022	Bi GS, 2022, MOL THER-NUCL ACIDS, V28, P366, DOI 10.1016/j.omtn.2022.03.020
5	0	2021	Song RD, 2021, ADV MATER, V33, P0, DOI 10.1002/adma.202101155
5	0	2021	Xu HJ, 2021, TRENDS MOL MED, V27, P856, DOI 10.1016/j.molmed.2021.06.014
5	0.02	2020	Yi RX, 2020, BIOSCIENCE REP, V40, P0, DOI 10.1042/BSR20193314
5	0	2021	Wang Y, 2021, J ADV RES, V28, P231, DOI 10.1016/j.jare.2020.07.007
5	0.03	2020	Zhang XF, 2020, CELL DEATH DIS, V11, P0, DOI 10.1038/s41419-020-02772-8
5	0	2020	Ye Z, 2020, CELL PROLIFERAT, V53, P0, DOI 10.1111/cpr.12761
5	0	2020	Hadian K, 2020, CELL, V181, P1188, DOI 10.1016/j.cell.2020.04.039
5	0.06	2016	Bogdan AR, 2016, TRENDS BIOCHEM SCI, V41, P274, DOI 10.1016/j.tibs.2015.11.012
5	0.03	2022	Wang Y, 2022, CELL DEATH DIFFER, V29, P2190, DOI 10.1038/s41418-022-01008-w
5	0.12	2015	Matsushita M, 2015, J EXP MED, V212, P555, DOI 10.1084/jem.20140857
5	0	2021	Zhang QT, 2021, J CANCER, V12, P4075, DOI 10.7150/jca.57054
5	0	2017	Levy JMM, 2017, NAT REV CANCER, V17, P528, DOI 10.1038/nrc.2017.53
5	0	2020	Song XH, 2020, FRONT NEUROSCI-SWITZ, V14, P0, DOI 10.3389/fnins.2020.00267
5	0	2021	Lu YQ, 2021, CANCER LETT, V522, P1, DOI 10.1016/j.canlet.2021.09.014
5	0	2019	Szklarczyk D, 2019, NUCLEIC ACIDS RES, V47, PD607, DOI 10.1093/nar/gky1131
5	0.04	2018	Yamaguchi Y, 2018, INT J ONCOL, V52, P1011, DOI 10.3892/ijo.2018.4259
5	0	2018	Baba Y, 2018, AM J PHYSIOL-HEART C, V314, PH659, DOI 10.1152/ajpheart.00452.2017
5	0	2017	Zheng DW, 2017, NANO LETT, V17, P284, DOI 10.1021/acs.nanolett.6b04060
5	0	2021	Fang YY, 2021, ACS CENTRAL SCI, V7, P980, DOI 10.1021/acscentsci.0c01592
5	0.03	2021	Wang SS, 2021, FRONT GENET, V12, P0, DOI 10.3389/fgene.2021.743505
5	0.03	2019	Zhang X, 2019, REDOX BIOL, V24, P0, DOI 10.1016/j.redox.2019.101211
5	0.12	2019	Brown CW, 2019, DEV CELL, V51, P575, DOI 10.1016/j.devcel.2019.10.007
5	0	2021	Dai XS, 2021, INT J BIOL SCI, V17, P603, DOI 10.7150/ijbs.50364
5	0	2021	Wang ZQ, 2021, CLIN TRANSL MED, V11, P0, DOI 10.1002/ctm2.364
5	0.03	2017	Angeli JPF, 2017, TRENDS PHARMACOL SCI, V38, P489, DOI 10.1016/j.tips.2017.02.005
5	0	2017	Jeong Y, 2017, CANCER DISCOV, V7, P86, DOI 10.1158/2159-8290.CD-16-0127
5	0.06	2021	Boullosa LF, 2021, REDOX BIOL, V42, P0, DOI 10.1016/j.redox.2021.101949
5	0.02	2019	Tang HX, 2019, INT J PHARMACEUT, V572, P0, DOI 10.1016/j.ijpharm.2019.118782
5	0.01	2020	Fu JX, 2020, GENOME MED, V12, P0, DOI 10.1186/s13073-020-0721-z
5	0	2020	Wu YN, 2020, FRONT ONCOL, V10, P0, DOI 10.3389/fonc.2020.571127
5	0.02	2021	Wu CY, 2021, BIOMED PHARMACOTHER, V139, P0, DOI 10.1016/j.biopha.2021.111585
5	0	2019	Wang YF, 2019, INT J MOL SCI, V20, P0, DOI 10.3390/ijms20010095
5	0.01	2021	Zhang T, 2021, TRANSL LUNG CANCER R, V10, P1857, DOI 10.21037/tlcr-21-303
5	0	2020	Yang YY, 2020, CANCER CELL INT, V20, P0, DOI 10.1186/s12935-020-01689-8
5	0.01	2020	Lee JW, 2020, THERANOSTICS, V10, P7775, DOI 10.7150/thno.46903
5	0.01	2017	Romero R, 2017, NAT MED, V23, P1362, DOI 10.1038/nm.4407
5	0	2019	Wang YF, 2019, EMBO REP, V20, P0, DOI 10.15252/embr.201847563
5	0	2020	Strasser A, 2020, MOL CELL, V78, P1045, DOI 10.1016/j.molcel.2020.05.014
5	0.01	2018	Wang SF, 2018, ACS NANO, V12, P12380, DOI 10.1021/acsnano.8b06399
5	0	2020	Takahashi N, 2020, MOL CELL, V80, P0, DOI 10.1016/j.molcel.2020.10.010
5	0.02	2020	Toyokuni S, 2020, CANCER SCI, V111, P2665, DOI 10.1111/cas.14496
5	0	2020	Li N, 2020, FREE RADICAL BIO MED, V160, P303, DOI 10.1016/j.freeradbiomed.2020.08.009
5	0.04	2020	Chen L, 2020, BIOCHEM BIOPH RES CO, V526, P293, DOI 10.1016/j.bbrc.2020.03.079
5	0.01	2022	Chen JY, 2022, CELL DEATH DIFFER, V29, P467, DOI 10.1038/s41418-022-00941-0
5	0	2020	Elgendy SM, 2020, CRIT REV ONCOL HEMAT, V155, P0, DOI 10.1016/j.critrevonc.2020.103095
5	0	2021	Hong T, 2021, REDOX BIOL, V42, P0, DOI 10.1016/j.redox.2021.101928
5	0	2022	Li FJ, 2022, FRONT PHARMACOL, V13, P0, DOI 10.3389/fphar.2022.910292
5	0	2021	Yan B, 2021, MOL CELL, V81, P355, DOI 10.1016/j.molcel.2020.11.024
5	0	2021	Sun LL, 2021, DNA CELL BIOL, V40, P172, DOI 10.1089/dna.2020.5730
5	0.05	2021	Li ZJ, 2021, ACTA PHARMACOL SIN, V42, P301, DOI 10.1038/s41401-020-0478-3
5	0.01	2020	Xu QH, 2020, CELL BIOL INT, V44, P2344, DOI 10.1002/cbin.11444
5	0.05	2019	Nagpal A, 2019, BREAST CANCER RES, V21, P0, DOI 10.1186/s13058-019-1177-1
5	0.01	2018	DeHart DN, 2018, BIOCHEM PHARMACOL, V148, P155, DOI 10.1016/j.bcp.2017.12.022
5	0.01	2020	Lee JY, 2020, P NATL ACAD SCI USA, V117, P32433, DOI 10.1073/pnas.2006828117
5	0	2022	Liu YQ, 2022, CELL DEATH DIFFER, V29, P895, DOI 10.1038/s41418-022-00943-y
5	0	2021	Yang JJ, 2021, J EXP CLIN CANC RES, V40, P0, DOI 10.1186/s13046-021-02012-7
5	0.02	2021	Zhang YX, 2021, BIOL DIRECT, V16, P0, DOI 10.1186/s13062-021-00294-7
5	0.05	2015	Sun X, 2015, ONCOGENE, V34, P5617, DOI 10.1038/onc.2015.32
5	0	2021	Wu CY, 2021, SCI ADV, V7, P0, DOI 10.1126/sciadv.abj8833
5	0.01	2020	Li RH, 2020, OXID MED CELL LONGEV, V2020, P0, DOI 10.1155/2020/3469840
5	0	2020	Lu JJ, 2020, LIFE SCI, V260, P0, DOI 10.1016/j.lfs.2020.118305
5	0	2020	Liu ZK, 2020, ISCIENCE, V23, P0, DOI 10.1016/j.isci.2020.101302
5	0.01	2019	Li X, 2019, BIOCHEM BIOPH RES CO, V519, P240, DOI 10.1016/j.bbrc.2019.08.165
5	0.08	2020	Hou JW, 2020, NAT CELL BIOL, V22, P1264, DOI 10.1038/s41556-020-0575-z
5	0	2020	He HZ, 2020, SMALL, V16, P0, DOI 10.1002/smll.202001251
5	0	2021	Park MW, 2021, REDOX BIOL, V41, P0, DOI 10.1016/j.redox.2021.101947
5	0.05	2019	Taylor WR, 2019, SCI REP-UK, V9, P0, DOI 10.1038/s41598-019-42251-5
5	0	2022	Han N, 2022, EUR J PHARMACOL, V919, P0, DOI 10.1016/j.ejphar.2022.174797
5	0	2021	Fu DZ, 2021, CELL MOL BIOL LETT, V26, P0, DOI 10.1186/s11658-021-00271-y
5	0	2021	Tang Y, 2021, INT J BIOL SCI, V17, P702, DOI 10.7150/ijbs.55552
4	0	2022	Cheung EC, 2022, NAT REV CANCER, V22, P280, DOI 10.1038/s41568-021-00435-0
4	0	2020	Wei S, 2020, J HAZARD MATER, V384, P0, DOI 10.1016/j.jhazmat.2019.121390
4	0.08	2015	Chen LY, 2015, ONCOL REP, V33, P1465, DOI 10.3892/or.2015.3712
4	0	2019	Bai YS, 2019, BIOCHEM BIOPH RES CO, V508, P997, DOI 10.1016/j.bbrc.2018.12.039
4	0.02	2016	Manz DH, 2016, ANN NY ACAD SCI, V1368, P149, DOI 10.1111/nyas.13008
4	0	2022	Bian ZL, 2022, GENES-BASEL, V13, P0, DOI 10.3390/genes13050851
4	0	2021	Wu W, 2021, INT J MED SCI, V18, P1899, DOI 10.7150/ijms.54860
4	0.02	2021	Iida Y, 2021, ONCOL LETT, V21, P0, DOI 10.3892/ol.2020.12332
4	0.03	2020	Ma SX, 2020, FRONT PHYSIOL, V11, P0, DOI 10.3389/fphys.2020.551318
4	0	2020	Sun YT, 2020, BIOMED PHARMACOTHER, V127, P0, DOI 10.1016/j.biopha.2020.110108
4	0.04	2023	Li DB, 2023, ONCOGENE, V42, P83, DOI 10.1038/s41388-022-02537-x
4	0	2022	Liang DG, 2022, MOL CELL, V82, P2215, DOI 10.1016/j.molcel.2022.03.022
4	0.01	2022	Hanahan D, 2022, CANCER DISCOV, V12, P31, DOI 10.1158/2159-8290.CD-21-1059
4	0.02	2019	Palmer LD, 2019, METALLOMICS, V11, P982, DOI 10.1039/c8mt00360b
4	0	2020	Alexander M, 2020, LUNG, V198, P897, DOI 10.1007/s00408-020-00407-5
4	0	2021	Li CF, 2021, AUTOPHAGY, V17, P948, DOI 10.1080/15548627.2020.1739447
4	0	2022	Liu XM, 2022, PHYTOMEDICINE, V96, P0, DOI 10.1016/j.phymed.2021.153894
4	0	2019	Wang YY, 2019, FRONT ONCOL, V9, P0, DOI 10.3389/fonc.2019.00971
4	0	2016	Lin RY, 2016, CANCER LETT, V381, P165, DOI 10.1016/j.canlet.2016.07.033
4	0	2021	Lu X, 2021, FRONT ONCOL, V11, P0, DOI 10.3389/fonc.2021.759346
4	0.01	2018	Adedoyin O, 2018, AM J PHYSIOL-RENAL, V314, PF702, DOI 10.1152/ajprenal.00044.2017
4	0	2016	Song XX, 2016, BIOCHEM BIOPH RES CO, V480, P443, DOI 10.1016/j.bbrc.2016.10.068
4	0	2018	Abdalkader M, 2018, FRONT NEUROSCI-SWITZ, V12, P0, DOI 10.3389/fnins.2018.00466
4	0	2021	Gao XL, 2021, FUTURE ONCOL, V17, P1533, DOI 10.2217/fon-2020-1113
4	0	2021	Dierge E, 2021, CELL METAB, V33, P1701, DOI 10.1016/j.cmet.2021.05.016
4	0.04	2020	Liu HJ, 2020, FRONT CELL DEV BIOL, V8, P0, DOI 10.3389/fcell.2020.00538
4	0.03	2020	Chen TC, 2020, REDOX BIOL, V30, P0, DOI 10.1016/j.redox.2019.101413
4	0	2020	Liu ZQ, 2020, CELL DEATH DISCOV, V6, P0, DOI 10.1038/s41420-020-00306-x
4	0	2021	Chen X, 2021, J EXP MED, V218, P0, DOI 10.1084/jem.20210518
4	0	2020	Jiang Q, 2020, SMALL, V16, P0, DOI 10.1002/smll.202001704
4	0	2020	Kim N, 2020, NAT COMMUN, V11, P0, DOI 10.1038/s41467-020-16164-1
4	0.04	2021	Chen M, 2021, BIOCHEM BIOPH RES CO, V550, P77, DOI 10.1016/j.bbrc.2021.02.137
4	0.05	2023	Fang XX, 2023, NAT REV CARDIOL, V20, P7, DOI 10.1038/s41569-022-00735-4
4	0.02	2020	Wu GZ, 2020, AGING-US, V12, P14933, DOI 10.18632/aging.103553
4	0	2022	Liu X, 2022, MOL CELL BIOCHEM, V477, P1453, DOI 10.1007/s11010-021-04327-7
4	0	2016	Conrad M, 2016, NAT REV DRUG DISCOV, V15, P348, DOI 10.1038/nrd.2015.6
4	0	2023	Liu XG, 2023, NAT CELL BIOL, V25, P404, DOI 10.1038/s41556-023-01091-2
4	0	2020	Zhao JM, 2020, P NATL ACAD SCI USA, V117, P14376, DOI 10.1073/pnas.1921618117
4	0	2017	Hao SH, 2017, NEOPLASIA, V19, P1022, DOI 10.1016/j.neo.2017.10.005
4	0	2014	Skouta R, 2014, J AM CHEM SOC, V136, P4551, DOI 10.1021/ja411006a
4	0	2020	He F, 2020, CARCINOGENESIS, V41, P405, DOI 10.1093/carcin/bgaa039
4	0	2021	Li GJ, 2021, J CELL MOL MED, V25, P2872, DOI 10.1111/jcmm.16318
3	0.13	2014	Lachaier E, 2014, ANTICANCER RES, V34, P6417
3	0.12	2019	Daher B, 2019, CANCER RES, V79, P3877, DOI 10.1158/0008-5472.CAN-18-3855
3	0.02	2018	Dar HH, 2018, J CLIN INVEST, V128, P4639, DOI 10.1172/JCI99490
3	0.01	2017	Chen DL, 2017, MOL CELL, V68, P224, DOI 10.1016/j.molcel.2017.09.009
3	0	2019	Bai T, 2019, J CELL MOL MED, V23, P7349, DOI 10.1111/jcmm.14594
3	0.02	2018	Gridelli C, 2018, J CLIN ONCOL, V36, P2585, DOI 10.1200/JCO.2017.76.8390
3	0	2016	Ding JJ, 2016, NATURE, V535, P111, DOI 10.1038/nature18590
3	0.04	2019	Tracz-Gaszewska Z, 2019, CANCERS, V11, P0, DOI 10.3390/cancers11070948
3	0.01	2015	Louandre C, 2015, CANCER LETT, V356, P971, DOI 10.1016/j.canlet.2014.11.014
3	0	2016	Aaes TL, 2016, CELL REP, V15, P274, DOI 10.1016/j.celrep.2016.03.037
3	0	2019	Kajarabille N, 2019, INT J MOL SCI, V20, P0, DOI 10.3390/ijms20194968
3	0.02	2020	Kwon OS, 2020, REDOX BIOL, V37, P0, DOI 10.1016/j.redox.2020.101719
3	0	2017	Ma SM, 2017, PLOS ONE, V12, P0, DOI 10.1371/journal.pone.0182921
3	0	2018	Lee YS, 2018, MOL CANCER RES, V16, P1073, DOI 10.1158/1541-7786.MCR-18-0055
3	0.07	2017	Kang R, 2017, CURR PATHOBIOL REP, V5, P153, DOI 10.1007/s40139-017-0139-5
3	0.08	2016	Kasukabe T, 2016, ONCOL REP, V36, P968, DOI 10.3892/or.2016.4867
3	0	2019	Cao JY, 2019, CELL REP, V26, P1544, DOI 10.1016/j.celrep.2019.01.043
3	0	2020	Erkes DA, 2020, CANCER DISCOV, V10, P254, DOI 10.1158/2159-8290.CD-19-0672
3	0	2019	Belavgeni A, 2019, P NATL ACAD SCI USA, V116, P22269, DOI 10.1073/pnas.1912700116
3	0	2020	Dai EY, 2020, BIOCHEM BIOPH RES CO, V523, P966, DOI 10.1016/j.bbrc.2020.01.066
3	0	2018	Miess H, 2018, ONCOGENE, V37, P5435, DOI 10.1038/s41388-018-0315-z
3	0.07	2013	Louandre C, 2013, INT J CANCER, V133, P1732, DOI 10.1002/ijc.28159
3	0	2018	Shah R, 2018, ACS CENTRAL SCI, V4, P387, DOI 10.1021/acscentsci.7b00589
3	0	2019	Hammad A, 2019, CANCER LETT, V467, P40, DOI 10.1016/j.canlet.2019.09.016
2	0.02	2016	Wang SJ, 2016, CELL REP, V17, P366, DOI 10.1016/j.celrep.2016.09.022
2	0	2015	Ooko E, 2015, PHYTOMEDICINE, V22, P1045, DOI 10.1016/j.phymed.2015.08.002
2	0.01	2015	Green DR, 2015, CSH PERSPECT BIOL, V7, P0, DOI 10.1101/cshperspect.a006080
2	0	2021	Fan FS, 2021, CANCER RES, V81, P6233, DOI 10.1158/0008-5472.CAN-21-1547
2	0	2019	Gagliardi M, 2019, CELL DEATH DIS, V10, P0, DOI 10.1038/s41419-019-2143-7
2	0	2020	Cheung EC, 2020, CANCER CELL, V37, P168, DOI 10.1016/j.ccell.2019.12.012
2	0	2014	Tagde A, 2014, BLOOD CANCER J, V4, P0, DOI 10.1038/bcj.2014.45
2	0.06	2017	Wu YD, 2017, CANCER MED-US, V6, P1686, DOI 10.1002/cam4.1110
2	0	2017	Jiang YQ, 2017, CHIN J CANCER, V36, P0, DOI 10.1186/s40880-017-0248-x
2	0	2017	Xiao DS, 2017, THERANOSTICS, V7, P132, DOI 10.7150/thno.17032
2	0	2017	Bhan A, 2017, CANCER RES, V77, P3965, DOI 10.1158/0008-5472.CAN-16-2634
2	0.07	2014	Breuer E, 2014, NAT PRODUCT BIOPROSP, V4, P113, DOI 10.1007/s13659-014-0013-7
2	0	2017	Jia JT, 2017, THERANOSTICS, V7, P3920, DOI 10.7150/thno.21389
2	0.02	2016	Ohman KA, 2016, ONCOTARGET, V7, P33529, DOI 10.18632/oncotarget.9551
2	0.06	2022	Ouyang SM, 2022, REDOX BIOL, V52, P0, DOI 10.1016/j.redox.2022.102317
2	0	2018	Bansal A, 2018, J CELL BIOL, V217, P2291, DOI 10.1083/jcb.201804161
2	0	2017	Galadari S, 2017, FREE RADICAL BIO MED, V104, P144, DOI 10.1016/j.freeradbiomed.2017.01.004
2	0	2018	Forde PM, 2018, NEW ENGL J MED, V378, P1976, DOI 10.1056/NEJMoa1716078
2	0.01	2021	Ni HW, 2021, STEM CELL RES THER, V12, P0, DOI 10.1186/s13287-021-02394-7
2	0.04	2018	Böttcher JP, 2018, CELL, V172, P1022, DOI 10.1016/j.cell.2018.01.004
2	0	2018	Aubrey BJ, 2018, CELL DEATH DIFFER, V25, P104, DOI 10.1038/cdd.2017.169
2	0	2014	Yu WS, 2014, GENOME RES, V24, P1613, DOI 10.1101/gr.172015.114
2	0	2016	Loboda A, 2016, CELL MOL LIFE SCI, V73, P3221, DOI 10.1007/s00018-016-2223-0
2	0.06	2018	Wu XJ, 2018, INT J MOL MED, V41, P1992, DOI 10.3892/ijmm.2018.3427
2	0	2016	Feinberg AP, 2016, NAT REV GENET, V17, P284, DOI 10.1038/nrg.2016.13
2	0	2016	Schmitt AM, 2016, CANCER CELL, V29, P452, DOI 10.1016/j.ccell.2016.03.010
2	0	2014	Shen J, 2014, CELL REP, V7, P180, DOI 10.1016/j.celrep.2014.02.042
2	0	2019	Dixon SJ, 2019, ANNU REV CANC BIOL, V3, P35, DOI 10.1146/annurev-cancerbio-030518-055844
2	0	2014	Jia G, 2014, J EXP CLIN CANC RES, V33, P0, DOI 10.1186/1756-9966-33-8
2	0.01	2016	Briggs KJ, 2016, CELL, V166, P126, DOI 10.1016/j.cell.2016.05.042
2	0.07	2022	Zhang QM, 2022, ADV SCI, V9, P0, DOI 10.1002/advs.202203357
2	0	2019	Galan-Cobo A, 2019, CANCER RES, V79, P3251, DOI 10.1158/0008-5472.CAN-18-3527
2	0	2018	Chen DQ, 2018, J AM CHEM SOC, V140, P7373, DOI 10.1021/jacs.7b12025
2	0.01	2015	Beccafico S, 2015, CARCINOGENESIS, V36, P1071, DOI 10.1093/carcin/bgv098
2	0	2014	Forde PM, 2014, CLIN CANCER RES, V20, P2244, DOI 10.1158/1078-0432.CCR-13-2088
2	0	2021	Qin X, 2021, AUTOPHAGY, V17, P4266, DOI 10.1080/15548627.2021.1911016
2	0.01	2018	Cobler Lara, 2018, ONCOTARGET, V9, P32280, DOI 10.18632/oncotarget.25794
2	0	2017	Mai TT, 2017, NAT CHEM, V9, P1025, DOI 10.1038/NCHEM.2778
2	0.01	2016	Babu KR, 2016, J MOL MED, V94, P347, DOI 10.1007/s00109-015-1362-3
2	0	2017	Liu DS, 2017, NAT COMMUN, V8, P0, DOI 10.1038/ncomms14844
2	0	2014	Fonseca-Nunes A, 2014, CANCER EPIDEM BIOMAR, V23, P12, DOI 10.1158/1055-9965.EPI-13-0733
2	0	2014	Linkermann A, 2014, P NATL ACAD SCI USA, V111, P16836, DOI 10.1073/pnas.1415518111
2	0	2016	He XZ, 2016, CANCER RES, V76, P5743, DOI 10.1158/0008-5472.CAN-16-0268
2	0	2022	Wang XY, 2022, J MED CHEM, V65, P7933, DOI 10.1021/acs.jmedchem.2c00472
2	0	2016	Pavlova NN, 2016, CELL METAB, V23, P27, DOI 10.1016/j.cmet.2015.12.006
2	0	2017	Conos SA, 2017, P NATL ACAD SCI USA, V114, PE961, DOI 10.1073/pnas.1613305114
2	0	2016	Villablanca JG, 2016, PEDIATR BLOOD CANCER, V63, P1349, DOI 10.1002/pbc.25994
2	0.01	2013	Brigelius-Flohé R, 2013, BBA-GEN SUBJECTS, V1830, P3289, DOI 10.1016/j.bbagen.2012.11.020
2	0	2019	Gentric G, 2019, CELL METAB, V29, P156, DOI 10.1016/j.cmet.2018.09.002
2	0	2015	Dixon SJ, 2015, ACS CHEM BIOL, V10, P1604, DOI 10.1021/acschembio.5b00245
2	0	2017	Deng ZY, 2017, ONCOTARGET, V8, P82231, DOI 10.18632/oncotarget.19288
2	0	2016	Elliott MR, 2016, DEV CELL, V38, P147, DOI 10.1016/j.devcel.2016.06.029
2	0	2016	Couto N, 2016, FREE RADICAL BIO MED, V95, P27, DOI 10.1016/j.freeradbiomed.2016.02.028
1	0	2014	Al Dhaheri Y, 2014, PLOS ONE, V9, P0, DOI 10.1371/journal.pone.0109630
1	0	2014	Safarzadeh E, 2014, ADV PHARM BULL, V4, P421, DOI 10.5681/apb.2014.062
1	0	2014	Birsoy K, 2014, NATURE, V508, P108, DOI 10.1038/nature13110
1	0	2014	Buchheit CL, 2014, NAT REV CANCER, V14, P632, DOI 10.1038/nrc3789
1	0.1	2019	*SEER, 2019, CANC STAT FACTS LUNG, V0, P0
1	0	2023	Ajoolabady A, 2023, BRIT J CANCER, V128, P190, DOI 10.1038/s41416-022-01998-x
1	0	2012	Barretina J, 2012, NATURE, V483, P603, DOI 10.1038/nature11003
1	0	2013	Abourashed EA, 2013, ANTIOXIDANTS-BASEL, V2, P309, DOI 10.3390/antiox2040309
1	0	2014	Benej M, 2014, SUBCELL BIOCHEM, V75, P199, DOI 10.1007/978-94-007-7359-2, 11
1	0	2015	Robert SM, 2015, SCI TRANSL MED, V7, P0, DOI 10.1126/scitranslmed.aaa8103
1	0	2020	Aboumsallem JP, 2020, J AM HEART ASSOC, V9, P0, DOI 10.1161/JAHA.119.013754
1	0	2012	Reinhold WC, 2012, CANCER RES, V72, P3499, DOI 10.1158/0008-5472.CAN-12-1370
1	0	2013	Bu PC, 2013, CELL STEM CELL, V12, P602, DOI 10.1016/j.stem.2013.03.002
1	0.03	2014	Button RW, 2014, CELL DEATH DIS, V5, P0, DOI 10.1038/cddis.2014.434
1	0	2016	Ghoochani A, 2016, ONCOTARGET, V7, P1838, DOI 10.18632/oncotarget.6550
1	0	2013	Timmerman LA, 2013, CANCER CELL, V24, P450, DOI 10.1016/j.ccr.2013.08.020
1	0	2015	Patel D, 2015, MOL MEMBR BIOL, V32, P89, DOI 10.3109/09687688.2015.1096972
1	0	2012	Adams DJ, 2012, P NATL ACAD SCI USA, V109, P15115, DOI 10.1073/pnas.1212802109
1	0	2015	Dai L, 2015, ONCOTARGET, V6, P12710, DOI 10.18632/oncotarget.3710
1	0.03	2015	Aulas A, 2015, J CELL BIOL, V209, P73, DOI 10.1083/jcb.201408092
1	0	2011	Kuete V, 2011, PLANTA MED, V77, P1984, DOI 10.1055/s-0031-1280023
1	0	2021	Anuraga G, 2021, J PERS MED, V11, P0, DOI 10.3390/jpm11111089
1	0	2013	Omuro A, 2013, JAMA-J AM MED ASSOC, V310, P1842, DOI 10.1001/jama.2013.280319
1	0	2014	Krishna S.G. S., 2014, EBIOMEDICINE, VI, P0
1	0	2015	Adams PC, 2015, INT J LAB HEMATOL, V37, P25, DOI 10.1111/ijlh.12347
1	0	2014	Yang LJ, 2014, CANCER INVEST, V32, P31, DOI 10.3109/07357907.2013.861474
1	0	2012	Boyle AP, 2012, GENOME RES, V22, P1790, DOI 10.1101/gr.137323.112
1	0	2013	Ben Kridis W, 2013, CURR DRUG SAF, V8, P287, DOI 10.2174/15748863113080990047
1	0.03	2011	Chamberlain MC, 2011, NEUROLOGY, V77, PE135, DOI 10.1212/WNL.0b013e318239ba7c
1	0	2015	Homma T, 2015, CURR DRUG METAB, V16, P560, DOI 10.2174/1389200216666151015114515
1	0.01	2023	Bharathiraja P, 2023, DRUG RESIST UPDATE, V71, P0, DOI 10.1016/j.drup.2023.101004
1	0	2010	Horwedel C, 2010, J MED CHEM, V53, P4842, DOI 10.1021/jm100404t
1	0	2011	Zeeberg BR, 2011, BMC BIOINFORMATICS, V12, P0, DOI 10.1186/1471-2105-12-52
1	0	2017	Basuli D, 2017, ONCOGENE, V36, P4089, DOI 10.1038/onc.2017.11
1	0	2011	Jansen FH, 2011, ANTICANCER RES, V31, P4417
1	0	2015	Parisi S, 2015, BIOMED RES INT, V2015, P0, DOI 10.1155/2015/620643
1	0.07	2019	Burnell SEA, 2019, PLOS ONE, V14, P0, DOI 10.1371/journal.pone.0220456
1	0	2017	Bian DH, 2017, AM J TRANSL RES, V9, P1509
1	0	2013	Bhandary B, 2013, INT J MOL SCI, V14, P434, DOI 10.3390/ijms14010434
1	0	2013	Alcântara DDA, 2013, J APPL TOXICOL, V33, P151, DOI 10.1002/jat.1734
1	0	2020	Bautista-Sánchez D, 2020, MOL THER-NUCL ACIDS, V20, P409, DOI 10.1016/j.omtn.2020.03.003
1	0	2013	An JJ, 2013, CELL DEATH DIS, V4, P0, DOI 10.1038/cddis.2013.475
1	0.03	2011	Buckingham SC, 2011, NAT MED, V17, P1269, DOI 10.1038/nm.2453
1	0	2014	Sio TT, 2014, INT J UROL, V21, P630, DOI 10.1111/iju.12407
1	0	2015	Bastide NM, 2015, CANCER RES, V75, P870, DOI 10.1158/0008-5472.CAN-14-2554
1	0	2013	Blazquez AG, 2013, BIOORGAN MED CHEM, V21, P4432, DOI 10.1016/j.bmc.2013.04.059
1	0	2012	Wang Z, 2012, FEBS OPEN BIO, V2, P103, DOI 10.1016/j.fob.2012.05.002
1	0.12	2016	Amable L, 2016, PHARMACOL RES, V106, P27, DOI 10.1016/j.phrs.2016.01.001
1	0	2010	Du JH, 2010, CANCER CHEMOTH PHARM, V65, P895, DOI 10.1007/s00280-009-1095-5
1	0	2014	Bystrom LM, 2014, ANTIOXID REDOX SIGN, V20, P1917, DOI 10.1089/ars.2012.5014
1	0	2014	Abbaspour N, 2014, J RES MED SCI, V19, P164
1	0	2015	Cao Y, 2015, EXP HEMATOL, V43, P229, DOI 10.1016/j.exphem.2014.11.002
1	0	2012	Luzina EL, 2012, EUR J MED CHEM, V53, P364, DOI 10.1016/j.ejmech.2012.03.026
1	0	2014	Amini A, 2014, J EXP CLIN CANC RES, V33, P0, DOI 10.1186/s13046-014-0092-7
1	0	2015	Zhang D, 2015, CANCER BIOL THER, V16, P1005, DOI 10.1080/15384047.2015.1046022
1	0	2015	Hatipoglu G, 2015, CANCER SCI, V106, P160, DOI 10.1111/cas.12580
1	0	2013	Aquino I, 2013, GENET MOL RES, V12, P2517, DOI 10.4238/2013.July.24.6
1	0	2011	Tu YY, 2011, NAT MED, V17, P1217, DOI 10.1038/nm.2471
1	0	2015	Bernstein AM, 2015, PLOS ONE, V10, P0, DOI 10.1371/journal.pone.0135959
1	0	2016	Sehm T, 2016, ONCOTARGET, V0, P0, DOI 10.18632/oncotarget.8651
1	0	2015	Agarwal V, 2015, ELIFE, V4, P0, DOI 10.7554/eLife.05005
1	0	2011	Hamacher-Brady A, 2011, J BIOL CHEM, V286, P6587, DOI 10.1074/jbc.M110.210047
1	0	2014	Bao B, 2014, CURR STEM CELL RES T, V9, P22
1	0	2022	Awwad L, 2022, CELLS-BASEL, V11, P0, DOI 10.3390/cells11071108
1	0	2016	Altinoz MA, 2016, J NEUROL SURG PART A, V77, P247, DOI 10.1055/s-0035-1566120
1	0	2014	Aqil M, 2014, TUMOR BIOL, V35, P2403, DOI 10.1007/s13277-013-1318-6
1	0.04	2019	Alvarez-Mercado AI, 2019, LIVER TRANSPLANT, V25, P771, DOI 10.1002/lt.25430
1	0.03	2014	Arab K, 2014, MOL CELL, V55, P604, DOI 10.1016/j.molcel.2014.06.031
1	0	2013	Ardestani Shidrokh, 2013, J MOL SIGNAL, V8, P12, DOI 10.1186/1750-2187-8-12
1	0.02	2020	Bai T, 2020, FREE RADICAL BIO MED, V160, P92, DOI 10.1016/j.freeradbiomed.2020.07.026
1	0	2016	Asano TK Yasutomi, 2016, PATENT NO. PCT/JP2016/062418 2016062418, V0, P0
1	0	2015	Bylsma LC, 2015, NUTR J, V14, P0, DOI 10.1186/s12937-015-0111-3
1	0	2014	Bao LL, 2014, EXP MOL PATHOL, V96, P149, DOI 10.1016/j.yexmp.2013.12.002
1	0	2014	Fan Z, 2014, PLOS ONE, V9, P0, DOI 10.1371/journal.pone.0093264
1	0	2022	Bertero E, 2022, JACC-CARDIOONCOL, V4, P98, DOI 10.1016/j.jaccao.2021.11.007
1	0	2014	Gores GJ, 2014, NAT REV GASTRO HEPAT, V11, P645, DOI 10.1038/nrgastro.2014.157
1	0	2014	Lin WP, 2014, TUMOR BIOL, V35, P8065, DOI 10.1007/s13277-014-2064-0
1	0	2013	Eyüpoglu IY, 2013, NAT REV NEUROL, V9, P141, DOI 10.1038/nrneurol.2012.279
1	0	2017	Bai T, 2017, BIOCHEM BIOPH RES CO, V491, P919, DOI 10.1016/j.bbrc.2017.07.136
1	0	2015	Savaskan NE, 2015, CURR NEUROPHARMACOL, V13, P258, DOI 10.2174/1570159X13666150122224158
1	0	2013	Aune D, 2013, CANCER CAUSE CONTROL, V24, P611, DOI 10.1007/s10552-012-0139-z
1	0	2012	Ba Q, 2012, PLOS ONE, V7, P0, DOI 10.1371/journal.pone.0042703
1	0	2015	Bai X, 2015, ONCOL REP, V33, P3085, DOI 10.3892/or.2015.3922
1	0	2013	Jain MV, 2013, J CELL MOL MED, V17, P12, DOI 10.1111/jcmm.12001
1	0	2013	Alhazzazi Turki Y, 2013, GENES CANCER, V4, P164, DOI 10.1177/1947601913486351
1	0	2015	Boussabbeh M, 2015, TOXICOL SCI, V144, P328, DOI 10.1093/toxsci/kfu319
1	0	2011	Ma H, 2011, MOLECULES, V16, P10556, DOI 10.3390/molecules161210556
1	0.06	2023	Abbosh C, 2023, NATURE, V616, P553, DOI 10.1038/s41586-023-05776-4
1	0	2020	Avraham S, 2020, CIRCULATION, V142, P670, DOI 10.1161/CIRCULATIONAHA.120.046471
1	0	2012	Fagan V, 2012, BIOORGAN MED CHEM, V20, P3223, DOI 10.1016/j.bmc.2012.03.063
1	0	2014	Bornot A, 2014, J BIOMOL SCREEN, V19, P696, DOI 10.1177/1087057113518966
1	0	2014	Bollineni RC, 2014, FREE RADICAL BIO MED, V68, P186, DOI 10.1016/j.freeradbiomed.2013.11.030
1	0	2013	Badeaux AI, 2013, NAT REV MOL CELL BIO, V14, P211, DOI 10.1038/nrm3545
1	0	2013	Haynes Richard K., 2013, INFECTIOUS DISORDERS - DRUG TARGETS, V13, P217
1	0	2013	Amson R, 2013, TRENDS CELL BIOL, V23, P37, DOI 10.1016/j.tcb.2012.10.002
1	0	2012	Yae T, 2012, NAT COMMUN, V3, P0, DOI 10.1038/ncomms1892
1	0	2016	Ahn JS, 2016, ONCOTARGET, V7, P79033, DOI 10.18632/oncotarget.12986
1	0.06	2020	Brody H, 2020, NATURE, V587, PS7, DOI 10.1038/d41586-020-03152-0
1	0	2015	Abdulla S, 2015, BMC MED, V13, P0, DOI 10.1186/s12916-015-0445-x
1	0	2021	Ascenzi F, 2021, J EXP CLIN CANC RES, V40, P0, DOI 10.1186/s13046-021-02067-6
1	0	2014	Boelens MC, 2014, CELL, V159, P499, DOI 10.1016/j.cell.2014.09.051
1	0	2022	Awwad L, 2022, CANCER RES, V82, P1753, DOI 10.1158/0008-5472.CAN-21-2463
1	0	2013	Rutteman GR, 2013, ANTICANCER RES, V33, P1819
1	0	2020	Bai L, 2020, NATURE, V584, P475, DOI 10.1038/s41586-020-2389-3
1	0	2020	Abbafati C, 2020, LANCET, V396, P1135, DOI 10.1016/S0140-6736(20)31404-5
